# Supplementary material for: Comparative analysis of complete plastid genomes from wild soybean (Glycine soja) and nine other Glycine species
Source: PLoS One. 2017 Aug 1;12(8):e0182281. doi: 10.1371/journal.pone.0182281 (PMC5538705; doi:10.1371/journal.pone.0182281)
Supplement: S2 Table — (XLSX) [file pone.0182281.s002.xlsx]

## Sheet: Sheet1
					G. canescens	G. cyrtoloba	G. dolichocarpa	G. falcata	G. gracilis	G. max	G. stenophita	G. syndetika	G. tomentella				G. soja old
				InDel	5688	6990	5148	5286	26	26	3918	5438	5108				24
				SNP	4074	4728	4102	4106	74	72	6212	4102	4178				101
				Total	9762	11718	9250	9392	100	98	10130	9540	9286				125

## Sheet: Sheet2
		S2 Table	Indels and SNP analysis of G.soja in comparison with related nine Glycine cp genomes
			InDel	SNP	Total
		G. soja (old)	24	101	125
		G. max	26	72	98
		G. gracilis	26	74	100
		G. canescens	5688	4074	9762
		G. cyrtoloba	6990	4728	11718
		G. dolichocarpa	5148	4102	9250
		G. falcata	5286	4106	9392
		G. stenophita	3918	6212	10130
		G. syndetika	5438	4102	9540
		G. tomentella	5108	4178	9286
