# Supplementary material for: Comparative analysis of complete plastid genomes from wild soybean (Glycine soja) and nine other Glycine species
Source: PLoS One. 2017 Aug 1;12(8):e0182281. doi: 10.1371/journal.pone.0182281 (PMC5538705; doi:10.1371/journal.pone.0182281)
Supplement: S3 Table — (XLS) [file pone.0182281.s003.xls]

## Sheet: MatrixOutput
	Table S3. Average pairwise sequence distance of G. soja with G. soja (old) and nine other Glycine species cp genomes
		G. soja (New)	G. max	G. gracilis	G. soja (NC_022868)	G. tomentella	G. canescens	G. dolichocarpa	G. syndetika	G. falcata	G. cyrtoloba	G. stenophita
	G. soja (New)
	G. max	0.000200921
	G. gracilis	0.000207619	2.00895e-05
	G. soja (NC_022868)	0.000301401	0.000221016	0.000227714
	G. tomentella	0.0137435	0.013689	0.0136958	0.0137436
	G. canescens	0.0135458	0.0134912	0.0134981	0.0135458	0.00207215
	G. dolichocarpa	0.0133618	0.0133073	0.0133141	0.0133619	0.00190426	0.00132709
	G. syndetika	0.0133412	0.0132867	0.0132935	0.0133413	0.00191771	0.00128014	0.00105209
	G. falcata	0.0135521	0.0134976	0.0135044	0.0135522	0.00437918	0.00425119	0.00404244	0.00406935
	G. cyrtoloba	0.0156571	0.0155751	0.0155819	0.0156024	0.0133209	0.01328	0.0130484	0.0130413	0.0132113
	G. stenophita	0.0130748	0.0130067	0.0130135	0.0130203	0.0104822	0.0104346	0.010197	0.0102376	0.0103595	0.00816167

## Sheet: Caption
Table. Estimates of Evolutionary Divergence between Sequences
The number of base substitutions per site from between sequences are shown. Analyses were conducted using the Tamura 3-parameter model [1]. The analysis involved 11 nucleotide sequences. All positions containing gaps and missing data were eliminated. There were a total of 149337 positions in the final dataset. Evolutionary analyses were conducted in MEGA6 [2].
1. Tamura K. (1992). Estimation of the number of nucleotide substitutions when there are strong transition-transversion and G + C-content biases. Molecular Biology and Evolution 9:678-687.
2. Tamura K., Stecher G., Peterson D., Filipski A., and Kumar S. (2013). MEGA6: Molecular Evolutionary Genetics Analysis version 6.0. Molecular Biology and Evolution30: 2725-2729.
Disclaimer: Although utmost care has been taken to ensure the correctness of the caption, the caption text is provided "as is" without any warranty of any kind. Authors advise the user to carefully check the caption prior to its use for any purpose and report any errors or problems to the authors immediately (www.megasoftware.net). In no event shall the authors and their employers be liable for a…
