# Supplementary material for: Comparative analysis of complete plastid genomes from wild soybean (Glycine soja) and nine other Glycine species
Source: PLoS One. 2017 Aug 1;12(8):e0182281. doi: 10.1371/journal.pone.0182281 (PMC5538705; doi:10.1371/journal.pone.0182281)
Supplement: S4 Table — (XLSX) [file pone.0182281.s004.xlsx]

## Sheet: Sheet1
	Table S4. Comparison of the nucleotied variabilty( Pi) and total number of mutations of G. soja accD gene with related species
		Pi	Number of mutation
	G. cyrtoloba	0.09161	119
	G. stenophita	0.08699	113
	G. canescens	0.08468	110
	G. dolichocarpa	0.08468	110
	G. syndetika	0.08314	108
	G. falcata	0.08468	110
	G. tomentella	0.08468	110
	G. gracilis	0	0
	G. max	0	0
	G. soja (old)	0	0
