# Supplementary material for: Comparative analysis of complete plastid genomes from wild soybean (Glycine soja) and nine other Glycine species
Source: PLoS One. 2017 Aug 1;12(8):e0182281. doi: 10.1371/journal.pone.0182281 (PMC5538705; doi:10.1371/journal.pone.0182281)
Supplement: S5 Table — (ZIP) [file pone.0182281.s005.zip]

Archive with 1 entries (1 files):
- Table S5.nex
