# Supplementary material for: Comparative analysis of complete plastid genomes from wild soybean (Glycine soja) and nine other Glycine species
Source: PLoS One. 2017 Aug 1;12(8):e0182281. doi: 10.1371/journal.pone.0182281 (PMC5538705; doi:10.1371/journal.pone.0182281)
Supplement: S5 Table — (ZIP) [file pone.0182281.s005.zip › Table S5.nex]

#NEXUS
begin taxa;
	dimensions ntax=13;
	taxlabels
	Glycine_soja[&Created=Mon May 29 09:44:01 KST 2017]
	'NC_007942.1'[&description="Glycine max chloroplast, complete genome",Created=Mon May 29 09:44:01 KST 2017]
	'NC_030329.1'[&description="Glycine gracilis chloroplast, complete genome",Created=Mon May 29 09:44:01 KST 2017]
	'NC_022868.1'[&description="Glycine soja chloroplast, complete genome",Created=Mon May 29 09:44:01 KST 2017]
	'NC_021636.1'[&description="Glycine tomentella voucher CSIRO:G1403 chloroplast, complete genome",Created=Mon May 29 09:44:01 KST 2017]
	'NC_021647.1'[&description="Glycine canescens voucher CSIRO:G1232 chloroplast, complete genome",Created=Mon May 29 09:44:01 KST 2017]
	'NC_021648.1'[&description="Glycine dolichocarpa voucher CSIRO:G1134 chloroplast, complete genome",Created=Mon May 29 09:44:01 KST 2017]
	'NC_021650.1'[&description="Glycine syndetika voucher CSIRO:G1300 chloroplast, complete genome",Created=Mon May 29 09:44:01 KST 2017]
	'NC_021649.1'[&description="Glycine falcata voucher CSIRO:G1718 chloroplast, complete genome",Created=Mon May 29 09:44:01 KST 2017]
	'NC_021645.1'[&description="Glycine cyrtoloba voucher CSIRO:G1267 chloroplast, complete genome",Created=Mon May 29 09:44:01 KST 2017]
	'NC_021646.1'[&description="Glycine stenophita voucher CSIRO:G1974 chloroplast, complete genome",Created=Mon May 29 09:44:01 KST 2017]
	NC_009259[&description="Phaseolus vulgaris chloroplast, complete genome",Created=Mon May 29 09:44:01 KST 2017]
	NC_013843[&description="Vigna radiata chloroplast, complete genome",Created=Mon May 29 09:44:01 KST 2017]
;
end;

begin characters;
	dimensions nchar=164894;
	format datatype=dna missing=? gap=-;
	matrix
	Glycine_soja	------------------------------------------------------------------------------------------------------------------------------------------------------------------------------------------------------------------------------------------------------------------------------------------------------------------------------------------------------------------------------------------------------------------------------------------------------------------------------------------------------------------------------------------------------------------------------------------------------------------------------------------------------------------------------------------------------------------------------------------------------------------------------------------------------------------------------------------------------------------------------------------------------------------------------------------------------------------------------------------------------------------------------------------------------------------------------------------------------------------------------------------------------------------------------------------------------------------------------------------------------------------------------------------------------------------------------------------------------------------------------------------------------------------------------------------------------------------------------------------------------------------------------------------------------------------------------------------------------------------------------------------------------------------------------------------------------------------------------------------------------------------------------------------------------------------------------------------------------------------------------------------------------------------------------------------------------------------------------------------------------------------------------------------------------------------------------------------------------------------------------------------------------------------------------------------------------------------------------------------------------------------------------------------------------------------------------------------------------------------------------------------------------------------------------------------------------------------------------------------------------------------------------------------------------------------------------------------------------------------------------------------------------------------------------------------------------------------------------------------------------------------------------------------------------------------------------------------------------------------------------------------------------------------------------------------------------------------------------------------------------------------------------------------------------------------------------------------------TGGGCGAACGACGGGAATTGAACCCGCGCATGGTGGATTCACAATCCACTGCCTTGATCCACTTGGCTACATCCGCC---C-TTATACTATGTAAAAATG----ATCTATATATAAAATTCTATCCTTTCGTTCGTTATCATTCTTTTTTC-CTTTTAAGATAGGA-AAAATGCTAAAGAATCGCGAAAGAAATC------------AAAAACTTATGTATAAATATTTATAAAT-----AAAAAGATTACTAATCAAATAAATAAAAGTAAAGGGGCAATATCAAAAAAGTTGATATTGCCTTTTACTTT-----CAAAAACTAATCTACCTT--------AAGATCAAAATTTTATCCATTAATAGATGGAGCGTCGATCGCAGCTAGATCTAGAGGGAAATTATGAGCATTACGTTCATGCATTACTTCCATACCAAGGTTAGCTCGGTTAATAATATCAGCCCAGGTATTAATTACACGACCTTGACTATCAACTACGGATTGGTTGAAATTGAAACCATTTAAGTTGAAAGCCATAGTGCTGATACCTAAAGCGGTAAACCAAATACCTACTACAGGCCAAGCAGCTAAGAAGAAATGTAAAGAACGAGAATTGTTGAAACTTGCATATTGGAAGATCAATCGGCCAAAATAACCATGAGCAGCTACAATATTATAGGTTTCTTCCTCTTGACCAAATCTGTAACCTTCATTAGCAGATTCATTTTCTGTGGTTTCCCTGATCAAACTAGAAGTTACCAAGGAACCATGCATAGCACTGAATAGGGAGCCGCCGAATACACCAGCTACACCTAACATGTGAAATGGATGCATAAGAATATTATGCTCAGCCTGAAATACAATCATAAAATTGAAAGTACCTGAAATTCCTAGAGGCATACCATCTGAAAAGCTTCCCTGACCAATAGGATAGATCAAGAAAACAGCAGTAGCGGCTGCAACAGGAGCTGAATATGCAACAGCAATCCAAGGACGCATACCCAAACGAAAACTAAGTTCCCACTCACGCCCCATGTAGCAAGCTACACCAAGTAAGAAGTGTAGAACAATTAGTTCATAAGGACCGCCGTTGTATAACCATTCATCAACAGATGCCGCTTCCCAAATAGGATAAAAGTGCAAACCTATAGCCGCAGAAGTAGGAATAATGGCACCAGAAATGATATTGTTTCCATAAAGTAGAGATCCAGAAACAGGCTCACGAATACCATCAATATCTACTGGAGGGGCAGCAATAAAAGCGATAATAAATACAGAAGTTGCGGTCAATAAAGTAGGAATCATCAAAACACCAAACCATCCAATGTAAAGACGATTTTCGGTGCTGGTTATCCAGTTACAGAAGCGACCCCATAGGCTTTCGCTCTCGCGTCTCTCTAAAATTGCAGTCATGGTAAAATCTTGGTTCATTTAATCATTAGGGACTCCCAAGCACCAAAATTATCTAGAATTAGAAAATTTGAGGACTTGTTATTCAACAGTATAACATGACTTATATACCAGTGTCAACCAATACCAATATCCATAGTA--------------AGTATGCTCTTATTTA----GATTTATCCGAATTTACTT---------TT-TTACCTCATTTCATTCATT--AAAAATGAGTTTATTTTCTATGGATCGCTATAAT-------------------------TCTATATATAG---AATTTCGATATATTAATTCTAGTGGGTTGCCCGGGACTCGAACCCGGAACTAGTCGGATGAAGTAGATAATTTATTCTTTAATCAAATTCA-----AGAATAAAACAATAAAAAATCCCTCCCCAAACCGTGCTTGCATTTTTCATTGCACACGGCTTTCCCTATGCATACATCTAAACCGGAATTACTTCCCTAGGAAAAGACTCTAAGAAAGTCA-----AATAGTCAATTAATGAACCCCGAATCTTGACTCTT----ACTCCGTGAGCATTTCAAAATCC------TATAGATATAGAATACTAAAAAATATAGAATACTAAAAAAATGATTTTTTTGTTTATCTTCATTT---------AATAAGAATTTCGATTTACC----TATTTACACCGATTTACAAAGTATCATAACCTATTTTATATTAGAAATGATTGACGAAATCGTTTCTGACAAGAATATCCAAATACCAAATCCGACCTATATATAACCTCTTCAAAGTAAAAGAAGTTCTTGGAAAAATCAAAGAAAAAGTCTCTTCTTCTTCTGTAAAGAATTCTTCCAATAATTTTTCTGACCCTAATCTTTTCAAAAAAGTGCGCGCAGTACTTTTGTGCTTACGAGCCAAAGTTTTTATACAAGAAAGCCGAAGTATATATCTTATTTGATACAAACTCTTTTTTTTTGCGGATCCATTGTAATAATGAGAAAAATTTCGGCATATCCGCAAAAACCGGTCAATAATATCAAAATCAGATAAATTGGCCCAAACCGGCTTACTAATGGGATGGCCAAATACATTACAAAATTTTGCTTTCGCCAATGATCTAATTAGAGGAATAATTGGAACTATTGTATCAAGCCTTTTCATAACCATTTTTATTAGAAATGAATTTTGCAACATCTGATTTCGTACCACTGAAAGATTGGGCCGAATACTTAAAAAATAGCCCAAAAAGTGAAATGAATGTTGGGATAATTGGTTTATATGGATCGTTCCTGGTCGAGACCAAATATCAAAATGACATTGCCATAAATAGATAAAATAGTATTTCCATTTATTTATCAAAAGAGGAGTATTCTTTGAAACCAAAATGGATTTTCCTTGATATCTAACATAATGCATGAAAGTATCCTTAAAGAATGATAAGGTATATGAACAATCCTTAACAGATACTTCTACAAGATGTTCTATTTTTTCATAGAAAAAAATTCGCTCAAAAAAAACGCGAAAATATTTTAATCGTAACTTAGAGGATTTGTTACGTAGAAAAAGAAAGATAGATTCATATTCCCATACATATAAATTATATAGGAACAAAAAAAATCTTGGATTACTTTTTGAAAAAAAAGTAGAAATCCATTTTTTTGGAGTAAAAATACTATTCCAATTATAATAATAAGAAAAAAAAAACCTTAATAAATGAAAGAAAGAGACATCTTTTATCCAATATCGAAGGATTTGAACCAAGATTTCCAGGTGGATAGGATAGGGTATTCGTATATCTGACTCATGATTTAAATATATCAGTTTATCTTCGAAAAAGGGAAAAATGGAATGAATTGATCGCAAATTATTATAAGATTTTACGATTTCGAATTCCCTTAAGGAAGATATACAAAATTGTAGGGAAAATAGAATCTCCACGACGACAACAAAACCTTCTAATATTATTTGAGAATAAAAATGATTGTTATAACCCATAAAAGGATTTTTGTTAGAATCGTTAGTAAAAATGATGAAATGAGTCTGTTGATACATTCGAGTAATTAAACGTTTTACAATTAGTAAACTAAATTTATTGTTATAACCGACATTTTCTACAAAAATGGACCCATGACCACAAGCTAGTCCGTAAATAGATTCCCGGAAAAAAAGAGGGTATAGGGTGTCCTGGTGTCGAGATCTATGGAGTTCTAAATATGCTCGAGATTCCTCCATTTAAAATTAAAAAAGTCTATTTAGTCAAACAAAGAATCAGAGATTCATTGGATTATCAAATGATACATAGTGCGATATGATCAAAACAGGGAATTATAGGTATATGTATATATACCTACAAAACAAGTAAAAATCATCAACGGACTCTCTCTAATCGCTTTTCCACCTAATTTTTGT-TCTAGGATAACAAGCTAGTTAGGAATCCTTTATTTTTTTTCAACCTAATCGCTCTTTTGATTTTGGAAAAAATATCTTTATCAATATACTCTTTCTTTTACACATTTATCGCTACCCAAAAAT--------ATAATGGAAAATAGCTATATAGTTAGGACTCATAACAAAAATAAATAATCCATTCACCGGAAAAGCTTTTCCCATATCAAGCACTAATATCTTTTTAACGTACAATTAGATGGGGTAATCATTCAAATAAAAA--AAATGAAAGCTCGTTGCTTTTTGTTTCCCTATTATAATTGGAGTCACCAAGCTCTATCCCTTTATTAATTAAACCCAACTGAATTTTTTTG-TTCCGAGCCAAGAATTCACAAACAAAAATTCTGGCCGGATCCTATAAGAGAATGAAATATTTTTAGAATTCTTCATCGATACGACATGCTACTTTTTCCATTCATTCCTTTATGGATCAGTCGTGGTTTTACAAGCTCTACCAATGGTATGGACGAACCGATTGCTTCATAGAAATGTGTAAAAAATAGAATCGCTCTTAAAAGCCGAGTACTCTACCATTGAGTTAGCAACCCCAATACAATTTAGAAAATAACGTGGGTGTATATATCCAATCGCAATAAAA-ACAATAAAATGAAAAGATTGAATTGTCTAATAAAATATCAGACATT----------CAAAAAAATAGAAAAACTCAAAATGTTGAAGTCGAATTGATTCTCAACATACAAATGAACAGATAAAACAAAAAAAAAATTCTAAAA---------AAAAATGGTATACCACCTCTTTATCTACTAT------GTTATACATTAT-----------------------------------------------------------------TATATATA-ATTATTATATATAATTGAATT-ACTTACCTTTTAAT-CAAAAAAGAATTTATTGGTTGTATCGCAGA---AAATCCAATGAACCTACCATTTGATGAAGTAATAAAGCCTATTTCACGTGAGTAAATTGATCAATTTACTCACGATCGGATTATATTTATTTGATACACTATTGTCAATATTAGTATTG-----------AAAAAGAATACAATCGAGAAAACAAACGAATAAAATAAAAATGATAAATTAGAAAATTTAAAATAGAAATCTA--------ATAGTAATGAAATATTAATATTTCATTAAGACTATATTTTCTATTTCAAATATTAGAAATTC---TATTATTATGTTATAAGTTATAATTGTTATAATTATTTATAACAAAAATTCTTTTAATATATAAATTTTATTAGATTCGAATTCTAAACTATTCGAATTCTAAACTAAAAACTTATAAAAAATGATCGAAATCTATAAATTATCGAAATCTATAATCGAAATCTATAAATAAATATAAAAATGGAATTTTAATATATTTAATATAGA-------AATAGAA-------------------------------------------AAAAATAAAGCAACTTCCC---------------------------------------------------------------TTAGAAATTGGAATAACTTTTTTCGTAAAATCTCGTCTGCTT-ACCACCTTTCTATTCCAATCTATTCCAATACAAAACAAAAACTA----ATATATATATATATATAAATATATATATATATATATAATAAGTATCTTTAGATAATAAGTATCTTTGTATTGTAGTATTGTTTGTAGTATTGTATTCGGCTCAATC---CTTTTAGGAAAAGATTGGGCCGAGTTTAATTGCAATTAATTCTCTGCTTACAAAGTATCCAT---------------------------------------------------------------------------TGCTTCGAATTCAAATTTGATCTCCTTCCATACTTCACAAGCAGCAGCTAATTCAGGACTCCATTTGCTAGCCTCACGGATAATTTCATTACCTTCACGAGCAAGATCGCGTCCTTCATTTCGAGCCTGCACACATGCTTCAAGAGCTACTCGATTAGCTACAGCACCTGGTGCATTTCCCCAAGGGTGTCCTAAAGTTCCTCCGCCAAATTGGAGTACAGAATCATCCCCAAAGATCTCGGTCAGAGCAGGCATATGCCAAACGTGAATACCTCCCGAAGCTACAGGCAAAACACCTGGTAGAGAAACCCAATCCTGAGTGAAATAAATACCGCGACTTCGATCTTTTTCAACAAAATCATCACGTAGTAAATCAACAAAACCTAAAGTGATTTCTCTTTCCCCTTCAAGTTTACCTACTACGGTACCGGCGTGAACATGATCTCCACCAGACAAACGTAATGCTTTAGCTAGTACACGAAAGTGCATACCATGATTCTTTTGTCTGTCGATAACTGCATGCATTGCACGGTGTATATGAAGAAGTAGACCATTATCTCGGCAATAATGAGCCAAGCTAGTATTTGCAGTGAATCCCCCCGTTAAATAATCATGCATTACGATAGGAACGCCTAATTCTCTGGCAAATACAGCTCTTTTCATCATTTCTTCGCATGTACCCGCAGTTGCATTCAAGTAATGCCCTTTGATTTCACCTGTTTCAGCCTGTGATTTAAAAATGGCTTCGGCACAAAATAAGAAACGGTCTCTCCAACGCATAAATGGTTGGGAATTCACATTTTCATCATCTTTGGTAAAATCAAGTCCCCCACGAAGACATTCATAAACAGCTCTACCATAATTCTTAGCGGATAACCCCAATTTAGGTTTAATAGTACATCCTAATAGGGGACGACCATACTTGTTCAATTTATCTCTCTCAACTTGGATGCCATGAGGCGGACCTTGGAAAGTTTTAATATAAGCAGTAGGGATTCGCAAATCCTCCAGACGTAGAGCACGCAGGGCCTTGAACCCAAATACATTACCGACAATGGAAGTAAACATGTTAGTAACAGAACCTTCTTCAAAAAGGTCTAAGGGATAAGCTACATAAGCAATATATTGATTTTCTTCCCCAGCAACAGGTTCAAGGCCGTAGCATCGCCCTTTGTAACGATCAAGACTGGTAAGCCCATCGGTCCACACAGTTGTCCATGTACCAGTAGAAGATTCGGCGGCTACCGCGGCACCTGCTTCTTCAGGCGGAACTCCTGGTTGAGGAGTTACTCGGAATGCTGCCAAGATATCAGTATCTTTGGTTTCATAGTCAGGAGTATAATAAGTCAATTTATAATCTTTAACACCAGCTTTGAACCCAACACTTGCTTTAGTCTCTGTTTGTGGTGACATAAATCCCTCCCTACAACTCATGAATTAAGAATTCTCGAAACAACAAGGTCTACTCGACATGACTTAGGAGTTAATGAAATCTTTCATTTCACAGGAATCTTTCCCAAATAATAAACTAATATTATCAATTAATCCCCAAGGTTC-----GTTATT-----ATTAAACGATGGTATTTGATTTGTCAAATACATCATTATTGTATACTCTTTTATATGTATGGCGCAACCCAATTTTTGTTTTTTTTTTTTCAATTTTTAATCTCCTATCCCTTT-TTTTAATTTTGGAATCGAAATATCTAATCTAAATAATCC-AAAAATTCACTCTTAATCTTGACAGTGATATATGTTGTATATGTAAATCCTAGATGTAAAAATAGGCAGACTT-CTCCCGGG-AAAAAAAGTAGGTAA--------------AAAAATATGCTAAGT---ATAAATTGTCTACTGATG----AAATACGAAAGCTGATGATATTG---AAAAAAAAAGAATTGTAAA-TAAGGTTCAGGTTCGACTTCCATAGAGAATATAGATGATATTGTCTATAATGATAG-AAAAAAATAAAAAACTTTCGAAAGATTTTATCCAATTGAAATTTAAAAAATGACTGGGATAAACTTAAGAATTCAATTATTGAAATTGAA----TAAGTAAACAATTTAATTGGATTGGTCGAATGGTATCAAAAAAATGGAGTACTAACTCCCATTTCTTATTTATTATTGAATTAACCGATCAACTTGCTTTGTTATCGAACATTTCTTTTTGATTTCAAAAATTTTCC-GG-AAAAAATTTGAATCTATTTTTATATGCGAATCAATCCTACTACTTCTGGTCCTGAGGTTTCTGCGCTTGAAAAAAAAAATCTGGGACGTATCGCCCAAATAATTGGTCCGGTACTAGATGTAGCTTTTCCCCCAGGTAAGATGCCTAATATTTACAACGCTCTGATAGTTAAGGGTCGAGATACTGTTGGTCAACAAATTAATGTGACTTGTGAAGTACAGCAATTATTAGGAAATAATCGAATTAGAGCTGTAGCTATGAGTGCGACAGAAGGTCTAATGAGAGGAATGGAAGTGATTGACACAGGAGCTGCCCTAAGTGTTCCAGTAGGTGGAGCAACTCTAGGACGAATTTTCAACGTGCTTGGAGAGCCCATTGATAATTTAGGTCCTGTAGATACTCGCACAACATCTCCCATTCATAGATCTGCGCCTGCCTTTATACAATTAGATACAAAATTAGCCATTTTTGAAACAGGAATAAAAGTAGTAGATCTTTTAGCTCCTTATCGTCGTGGAGGAAAAATAGGACTTTTCGGTGGAGCTGGAGTGGGTAAAACGGTACTGATTATGGAATTGATCAATAACATTGCCAAAGCTCATGGAGGTGTATCTGTATTTGGCGGAGTAGGTGAACGTACTCGTGAGGGAAATGATCTTTATATGGAAATGAAAGAATCTGGAGTAATTAATGAACAAAATATTGCAGAATCAAAAGTAGCTCTAGTATATGGTCAAATGAATGAACCGCCCGGAGCTCGTATGAGAGTTGGTTTAACTGCCCTGACTATGGCGGAATATTTTCGAGATGTCAATGAACAAGATGTACTTCTATTTATCGACAATATCTTTCGCTTCGTCCAAGCAGGATCTGAAGTATCTGCCTTATTGGGTCGAATGCCTTCTGCTGTGGGTTATCAACCCACTCTTAGTACTGAAATGGGTTCTTTACAAGAAAGAATCACTTCTACCAAAGAGGGGTCCATAACTTCTATTCAAGCAGTTTATGTACCCGCAGACGATTTAACCGATCCTGCGCCTGCTACGACATTTGCACATTTAGATGCTACTACTGTACTATCAAGAGGATTAGCGGCCAAAGGTATCTATCCAGCAGTAGATCCTTTAGATTCAACCTCAACTATGCTCCAACCTCGAATCGTTGGTGAAGAACATTATGAGACTGCGCAAAGAGTTAAACAAACTTTACAACGTTACAAAGAACTTCAAGACATTATAGCTATCCTTGGCTTGGACGAATTATCCGAAGAAGATCGCTTAACCGTAGCAAGAGCACGAAAAATTGAGCGTTTCTTATCACAACCTTTTTTCGTAGCAGAAGTTTTTACCGGTTCGCCGGGGAAATATGTTAGTCTAGCAGAAACAATTAGAGGGTTTAAATTGATTCTTTCTGGAGAATTAGATGGTCTTCCTGAACAAGCCTTTTATTTGGTAGGTAATATCGATGAAGCTACTGCGAAAGCTACGAACTTAGAAATGGAGAGCAATTTGAAGAAATGACTTTAAATCTTTGTGTACTGACCCCCAATCGAATTGTTTGGGATTCGGAAGTGAAGGAAATCATTTTATCTACTAATAGCGGACAAATTGGAGTATTACCAAATCATGCGCCTATTGCCACAGCCGTAGATATAGGTATTTTGAGAATACGTCTTCTTAAAGACCAATGGTTAACGATGGCTCTGATGGGCGGTTTTGCTAGAATAAACAATAATGAGATCACTGTTTTAGTAAATGATGCGGAAAAGGGTAGTGACATTGATCCACAAGAAGCACAGCAAACTCTTGAAATAGCAGAAGCTAATTTGAATAAGGCGGAAGGCAAGAGACAAACAATTGAGGCAAATCTAGCTCTTAGACGAGCTAGGACACGAGTAGAGGCTATCAATGTGATTTCATAACAAG------TTGATGCGTCCGAATATCGGAATAACTAAAAAATGGAAAATGAAACAGTAAGAAAAGATAGAAAAAAATAAAAAGATGAGTAGAAAAACTTATTAGATACCAGAGTGAATGGTATCTAATAAGTTCTAACTATATTTTACCTACTATTGGATTTGAACCAATGACTCCCGCCGTATGAAAGCAATACTCTAACCACTGAGTTAAGTAGGTCATTTATCAACCCCCCCCCCCCAAAAAAAAA-------AAAGGATGGTACCTATCTATCAGATCAATTGATTATAAATGTAATATTACTTAGAAGCAATACCAACGCAATATCCATTCAAGGGATTGGATCGTGTAATTTTCATCTTGACAAGAAATTATCTACATACTATGATAAAATATGTATCAAAAGCACAAGGGCTATAGCTCAGTTAGGTAGAGCACCTCGTTTACACGAGCGCCAATG--TTTTTTTCAGAGGAGTTTCATCTTGTAATCAAAAGAGTT-------TATCTTATAGTAAGAAATCGATGTCTTACTCCAT------TTTAAGGAACAAAACAAGAGAACAATAGCCTGA-----CAAAGGGTTTAGCCATAAAATCGAATCCATCATTGATTTGAGATATTGATAAGGTGAATACTCATTTCTCGTCAATGCTAGGCATAATGCGGGTATAGGGACCTAAAAAAGATTATCTTTTCTTCCTATCTTATGAACTTTAAGGTGTATGAAGTGTCATTTCCTATCTTAGATTTTAATTTTAGTAGGTAGATAAAGAGTCCATTTAACTTAAGTTGATCTAGGCCAGAAGCAGACCTACGTCAAGATAATCCTTCTTTGAAACACTTTGGTAGTGCTCTTAGATTGTAATCCAAATAAAAAAATCAGAGCATAGGGAATCATCTCTTTATTCTTG-CTGTCAAGAAAAAAGATGGTGGACTAACTAATATTTCTATCAGTTAATGAAAAAGCTCAATG--C-AAAAAAAATGCACGTTGGGTTTTTAAAACAATTCAAATCATTTAGATAATAATCAGTTTGATTTGTTTTACCGAGAAAGTCTACGGTTCGAGTCCGTATAGCCCTAATATTCC-------------------TACAGATACTAATAATATTT---ACATTTACGATCGAATAGATCTCATTACTAATACTATACTATTACTAAATTAAGAATAGAATAGAAAGAATTTGTAAATTTCTATCGGAACATATTAATATTCGA-----------TAGAATAATACTAATAGTAGTATATTCAGATACTAGTCTAAAAAAATTTATACTTTATTA-------TTTAAACTTTAGACTAATAATTAATACTAATCCGGTATATTTTCCACATTCAGAGGAGTACGTTTATGTTTCTTCTTTACGAATATGATATTTTTTGGGCATTTCTAATAATATCAAGTTTTATTCCTATTTTGGCATTTCTAATTTCTGGAATTTTAGCCCCGATTAGCAAGGGACCAGAGAAACTTTCTAGTTATGAATCGGGAATAGAACCAATAGGTGATGCTTGGTTACAATTTCGAATCCGTTATTATATGTTTGCTCTCATTTTTGTTGTTTTTGATGTTGAAACGGTTTTTCTTTATCCTTGGGCAATGAGTTTCGATGTATTAGGGGTATCCGTATTTATAGAAGCTTTCATATTCGTGCTTATCCTAATTGTTGGTTCAGTTTATGCATGGCGAAAGGGGGCATTAGAATGGTCTTAATTCTTGACTATTTAGACAATTTGATTAGACAATTATATAAAAATAT----TGAGACAATTATGAATTCCATTGAGTTTCCCTTACTTGATCAAACAACCAAAAATTCAGTTATTTCAACTACATTAAATGATCTTTCAAATTGGTCAAGATTATCCAGTTTATGGCCGCTTCTCTATGGTACTAGTTGTTGCTTCATTGAATTTGCTTCATTAATAGGATCACGATTCGACTTTGATCGTTATGGACTAGTACCACGATCGAGTCCTCGGCAAGCAGACCTAATTTTAACTGCGGGCACAGTCACTATGAAAATGGCTCCTTCTTTAGTTCGATTATATGAACAAATGCCCGAACCTAAATATGTTATTGCTATGGGAGCATGTACAATTACAGGGGGGATGTTTAGTACCGATTCTTATAGTACTGTTCGGGGCGTGGATAAACTAATCCCAGTGGATGTCTATTTGCCGGGCTGTCCACCTAAACCGGAGGCTATTATAGATGCTATAACAAAACTTCGTAAGAAAATATCTCGAGAAATATATGAAAATCAAATGAGTTCTCAACGAGAGAATAGATGTTTTACAACCAACCACAAGTTTCATATTGGATACAGTACTCATACTGGCAATTATGGTCAAGAATTATTCTATCAACTGCCATCTACTTCAGAGATACCATCTGACACATTTTTTTAAAGTACAATAAGAAATAGCAATTCCTTTTTTTTTAATT---TCATCATAATGTAAATAGGAAAGACTAATACCAAATTCAT-TAAAAAATTCAGGAGAAGCAAAAAAATGCAAGGTCGTTTGTCTTCTTGGCTAGTCAAACATGGACTAATTCATAGATCATTGGGTTTCGATTACCAAGGAATCGAGACTTTACAAATAAAGCCCGAGGATTGGCATTCCATTGCTGTCATTTTATATGTATATGGTTACAATTATCTACGTTCCCAATGTGCCTATGATGTAGCACCAGGAGGACTATTAGCTAGTGTATATCACCTTACGAGACTAGAGTATGGTATAGATCAACCCGAAGAGGTCTGCATAAAAATATTTGTCGCAAGAAAAAATCCCAGAATTCCTTCCATTTTCTGGGTTTGGAAAAGTGCGGATTTTCAAGAAAAGGAATCTTATGATATGTTGGGAATCTCTTATGATAATCATCCGCGTCTGAGACGTATTTTAATGCCCGAAAGTTGGATAGGATGGCCTTTGCGTAAAGATTATATCGCCCCAAATTTTTATGAAATACAAGATGCTCACTAAATGATAAAAATAAGAAACTAATCCAAACTTCTACAACCCCTGATATTCAAAGAATATCAGTACATTCTCTTATAGATCAGACAAAGTAATTG----ACATTAAATCAGTCAGAATAATGGAAGTATCATTCACATCTTATTATGTATGTGAGAAATCACAAAATTCATAAATAATATAGGGATTAA-------AA-TGGGA-TAGGGGTTCTTTAAGATTCTAAAATAGGAACAATACTTATTTATTATGAGCCAAGCCGATAAAATAAATAGGATGAACTACAAAAAT------TCTTTATCATGAACTATTTAACGTGCACATCAACATCAACAATTATATGGCCACGAAAAACAAATAGTAAGATCAAGGGAGATGAAGAAAACGGAAAAAAAACATAAA----GAAAGAAAAGGGCTCGATTCTTTTTGTGTAATCCATCTAAGATGAATTTTGAATATTCCCACTCCACCCATGAACTCTATTAGAGTAGACTTTTAGGTCTTTCAACCAACTAATTAAACCATTCGAATATTATCGAAATAGAAAGA-TTTTTTTTGTAACGCAGAAAAAAGGTAAACAAAATCAAATAAATAAAGAA---TTCATTATAGAT---------------------------------TCAGCGAATATACCTAAAAAAATGCATCTATTCTTTAATCATCTAGGAAAAATATATCTACAGATACTTAAATAGATA-------------------------------------------------------------------------------------TTCAGACAAATGAATCATGTGCCAGGAACCAGATTTGAACTGGTGACACGAGGATTTTCAGTCCTCTGCTCTACCAACTGAGCTATCCCGACCATTCTTGACGCATAAGACTCATTTTTATTTTAAAAGATTACTGGAGTATATGTCAATGAATCTATATCAACTAAGT-----AAAAAAAAAGACGAAAAAGAAAAGTTTGTAAGTTAGTTTCAGTAGTAGGAATTATTTTGTATTGTT--TTGTTAATCACGCATATGAGAATTCCTTGCTCAAAAATAAAATATTCATTTGTACGTTTATCAT--AAAAAAAATTCTATGTGTTTCACATATATATT----------------TCAAAACTTGTGACTTGTAATTATG----ATAAGAAATTTTTG------------AAAATAAAAAGACAAATTCCAATTTAGTTGTGAAAGAATAAACTGAATATAAACTGAATAAAGCACATAAGTAACGACTTAAAGATAGAGAGGGAGGGTATGGG-AAAAAATTAGAAAGTTAAACAGGCCTTTTGGGGATAGAGGGACTTGAACCCTCACGATTTCTTAAGTCGACGGATTTTCCTCTTACTATAAATTTCATTGTTGTCGGTATTGACATGTAGAATAGGACTCTATCTTTATTCTCGTCTGATGGATCAGTTCTTCAAGGGATCTATCAGATTATGATGGAGTGAATAATTTGATCAATGAATATTCCATCTTTTCTTCAACTTGGAA-----TTGATTTGATTCACATCTTTCATTTGTGAATATTTTTATCACAAATGGATCTTCATT---------AATC----------------------AATTGAAATACTATTTCAGTATATAT----------ATGTTTATCTTTGATCCATTCCTGGAATTTTGACGGAAGGATTCTATTATTTTCCTAATGCAAAAAGGAAAAATCGTCAACTCCTTTTGTTAGAACAGCTTCCATTGAGTCTCTGCACCTATCCCTTTTTTATTATCACTTTATGAACTTTTCTTTGTTTTCGGAAAACAGGATTTGGCTCAGGATTGCCCTTTGTGAATTCCAGGGTTTCTCTGAATTTGAAAGTTCTCACTTGGTAAGTTTCCATACCAAGACTCAATCCAATTAAGTCCGTAGCGTCTACCAATTTCGCCATATCCCCCTC------------------------------------------------------------------------------------------------------------------------------------------------------TTTCATCTATACTCGATACCATTATTTGCTTGAATTAGAAATGATTCTATTATCTATCTATTCACAATTCAATATACACAGATATATACCACATATCTATTTCGATTCTATGCCCCTACTTCTATTATTTTTTCATTAAATTTTGAATACTCGAATGGTCGATTC----TTTTTTTTTTTCATCTTAGTTTTTTATCTTCTCTTTCCGACTGAAAACTTGGGAGTCTTTTATTATGATCTAGGTTGGGCTTTTATCTTTCTTTCATTTTTTTCTTTTTTCCTTAAAGCAAACAGATACAGACTATCTATAACAAA---ACAAAAAAATGAAAATTTTCATTTT--TTTGTTTTTGTTGAAATAAACAATCCATTTATTCATATAGAATTGATAGAACTAAAACGAATCGAATGGCTATAAGTAACCATTCTTTTA-----ATGTAGAATTAGACATTAATTTAGAAATATGAAATTCCTAATTATTATTATTAGTTA----------------------------CTTTACTAAAATTTAC-----------AATAATAATATTTTTGAAAT-AATCAAATAG---ATATCTATTTGATAAATC-GATCGAAATTTATT--------------------ATATTAAG----ATTAATTATTAATCCCTATTTTGT-----ACTTTATGTTATGCACTAAAATATCAAAAAAATAAT-----ATAAATAAGAAATATTGGATTGGATATTCTATATTTTC-------------TATGTTTGTATTAATTTGAATTATGTTATAAATAACTAACAATTTATAATTAAGATCCCTTTTATTAAATTCCTATGCATACGCATATTTTGGTTATGTTAGCCCGCTTAGCTCAGAGGTTAGAGCATCGCATTTGTAATGCGATGGTCATCGGTTCGAATCCGATAGCCGGCTTTTCTCAATTTGTTTTCAATTTTTTACATAATTGAGAATATCTTTTTTATAAATAAAAAAATTGGGAGAATTCGATCGTTGTGGAACAAATCAAGAAAAGAACCTACTTCTTTTCTTTTTTTTTCTATACAATAGAATAAAGTTCGGATATTGATAGAATTCGTCTAATTCTTCTTTGTAGTATAATACTTTAGTAGATTTTGCTTCATT----TAT-AATAGAATA-TTTTTCATTTAGTTTAGTTTTAATTTTGATTTATAAGATTTTCCA--TTAAAAAAGGAGTCTTTATGTCACGTTACAGAGGACCTCGTTTCAAAAAAATACGTCGTCTGGGGTCTTTACCAGGACTAACTAGTAAAAGGCCAACAGTCAAAAGCGAACTTAGAAATCAATCGCGCTCCAGTAAAAAATCTCAATATCGTATTCGTTTAGAAGAAAAACAAAAATTGCGTTTTCATTATGGTCTTACAGAACGACAATTGCTTAAATACGTTCGTATCGCCGGAAAAGCTAAAGGATCAACTGGTCAGGTTTTATTACAACTACTTGAAATGCGCTTGGATAACATACTTTTTCGGTTGGGTATGGCTGCGACTATTCCTCAAGCACGCCAATTAATTAACCATAGACATGTTTTAGTTAATGGTCATATAGTGGATATACCAAGTTATCGTTGCAAACCTCAAGATATTATTACAGCGAAGGATGAACAAAAATCGAAAACTCTGATTCAAAATTATCTTGATTCAGCCCCCCGTGAGAAATTGCCAAATCATTTGACTCTTCACCCATTCCAATATAAAGGATTAATCAATCAAATAATAGATAATAAATGGGTTGGTTTGAAAATAAATGAATTACTAGTTGTAGAATATTATTCTCGTCAGACTTAAACCTAACTAAAATAACACGAGTTTTTAT----ACCAGGATTTTCCGCCATTCATATATCATAGACATGGATATGGTAAAATTGTCATTCCTTGCCCACTT-TTTTCAACTATTTTTTGTATTACCGAAAAATTATGAATAGAGA---GTCCATATC----AAAAAATGGGAAATAATGGTATGCATTGTGATGAGTAATATTGATGAATTTGGTAAAGATTCGGAAAGAGAGGGATTCGAACCCTCGGTAAACAAAAAGCCTACATAGCAGTTCCAATGCTACGCCTTGAACCACTCGGCCATCTCTCCTACATAATGATGTCCAGAAACCGG-------GTGAATAGTGAATCATTCATATTTTTGATAAATGCATAAAACCTATTCAAACTATCAAAATAGAAAGAAAAATTC----------------T-AAAAAAAACCTCCTACGGGGTCTTAGGATAAACAAATTGGATTAAATTAATGAGTCCGTTTTTACGTTATTTCGCACTGTATTGTACAATTCCT-------TTATTTGTGGGATTTATTTCTCACACGATAATTCATTAAATTATAGAATGGATTTTTACCTATGCCTAGATCTCGGATAAATGAAAATTTTATTGATAAAACCTTTTCAATTGTAGCCAATATCTTATTACGAATAATTCCGACAACTTCGGGAGAAAAAAGGGCATTCACTTATTACAGAGATGGTGCGATTTGATTCTA---TTTTTTTACCGAAAT--CGGTAAAA---------AGTGGAAAAAACCCACGCTTGCTGAAGGTGAAATTTGTAAAT----ATAAAGGATTAATTCCTTCTGTCGTGTATCCTCGATTAATGCAGCCTCATATGCTTAAACTTTAGGTTTATAGTATTAAGCGAAAGGTTATACCTATACTTATGTGGTTAGGTCAACCCTAACCTACTAGTAGTACTGATAGGC-----AGCATTGGGAAAGAAGCACTACGCTTGGGAATCAAGAACACGAAAACTTTGTATCTATATATAGAGAGATAGATATCCATGTCTTATCGAGATTGCGACAAACAAGAATGGTTGGGACAATAAATATCCATCTCGTTCATATTTTGGATACCCATATAACCATCGAAGATTATTGAGGTGACTAATTCCGCGAAATTAAGCAGCGTTGAGGACAAAGAAATTGTTGGAGTTACTGTTTTTTTTATCCAGTACCAACATACTTAATGTTAAGAAATCATTTTTTACAGGAAGGTTGGCTAGATATTTTTTTGTAAAAACACTAGCCCTGTTCAGTTAATAATGAGAATACTGCAATCTTTTTTGATTCTATGTATTTTTATCATTACACACATAAGGGAGGAGCCGTATGAGATGAAAATCTCACGTACGGTTCTGGAGCGGAGATTCTTTGAACCGAATGACGACCGTAACGGATGTCAGCTCAATCTGAAGGAAATTATGCGGAAGCTTTACAGAATTATTATGAGGCTATGCGACTGGAAATTGATCCCTATGATCGAAGTTATATACTTTATAACATAGGCCTTATCCACACAAGTAACGGAGAACATACTAAAGCTTTGGAATATTATTTTCGGGCGCTCGAGCGAAACCCATTCTTACCCCAAGCTTTTAATAATATGGCCGTGATCTGTCATTACGTGCGACTATCTCCACTATAGAAAGAAAAAAGAAAAGAACAAGCAAATCCACAAATACTAATATA--------ATAAATACTAGA----------AATAAAGGCTTTCTACATATACATATATCGTCCAAAACAACGATTTTTATCAGCTGTAGCAAAGAATGAAACTTCATAGAAGTCAAAATATGAAGAAATCAATATGTCTAGATACCC-CCTTTTCTATGGATAAAAGATCTAATTGATAAAGGAAGCATCGTAAGGATCCATTAACGCGGTTTTGAACCGA------TACAATAAAAACTGCTTACTTATCTCATG----ATAGAAAAGTCAGGAATCCACTTATGTAATAAAGTAGATCCCCCGATATTTTGAGCAGCGGTGTAGTATCAAATCCCAAAGATAGAAAGTCTTTTCTCTTT----------ACTTTATAAATAAGAAAGAAAAGACTTTTTCCAAGATTCTATAGAAATGGATATATTATAAA-----GTATATGATATATAAAATAGAGATAGTTACTTTTCAGAAAATTCTAATG------AGGGTGTTAATGCCGATGCTTTATTCCCTTTTCTGAAGGTAGGAGAAAAGATAAAACTTAAAAA--------------GAAATTCTTTA----TTAGTCCAAATTCAAGTTTGAAACTTATGTAAATAACTTCTTTTTTTCTTTTAGTTAACTTCAAGATAATAGAACAAAAAAAGAATTGACTGCTGAGCCGTATGAGTCAGGAAATTCTCAAGTACGGTTCTAAGGAAAGGAATTGACTCACCTATTCCGACCGAGGAGAACAGGCCATTCGACAGGGAGACTCGGAAGTTGCGGAGTCTTGGTTTAATCAAGCCGCTGAATATTGGAAACAAGCTATAGCCCTAACCCCTGGTAATTATATTGAAGCCCAGAATTGGTTGAAGATCACAGGACGTTTTGAATAAGAACACCTTGTTTT-----TTTATTTTTCTTATATTTTCTTCTTAAATTATATCTATCTATCTATAATTCTATCTATATAGATAGATAGATATCT--------------------------------------------------------------------------------------------------ATAGTTATAAATTTTTGTTTGTTGTCCCCATCAATCAAATTAAAAACTCTTTTCT------ATAGGAACGACCAATCACAGAAATTAATTATATCCC------TTTCAAATTGTTAGATT--------------------------------------------------------------------------------------------------------------------------------------------------------------------------------------------------------------------------------AAGTACATAATAATACTTTTTCTATATAAAAAAGGTAAAATTAGTTCCATCTAGGAACTTCTG--AATAAAATATGAATACATTAGAT---TAGGCTGCACAAAAAATTATTTAACTTCCATTCAAAGTTCGCAAAA-AAGGTCTTAGAAGATT-AAAAAGGTCCGTTGAGCGCCCCACTGTTATGTCATAATAGATTCGAACACTTGCCCCGGATTGACTTCGAGATCATAATTGTTCTAGTGAATAACTAAAGAAAATAGATTAAATTAAAGAAAATATAAAATAGATAGCTGTGAGATAGAAGAGAACAAAACTCAATAGAAACATCTCTAATAAGTTCAAAAATTCTGTTTTATGTTGGCAGGTCTCTTTGTATGTGTTGTCTGGAAAGAGGAGGACTCAATGATTATTCGTTCACCGGAACCAGAAGTGAAAATTTTGGTAGATAGAGATCCCATAAAAACTTCTTTCGAGGAATGGGCAAAACCAGGTCATTTCTCAAGAACAATAGCTAAGGGACCTGATACTACTACTTGGATCTGGAACCTACATGCTGACGCTCATGATTTTGATAGCCATACTAATGATTTAGAGGAGATTTCCCGAAAAGTTTTTAGTGCCCATTTCGGCCAACTCTCTATCATCTTTCTTTGGCTGAGTGGCATGTATTTTCATGGTGCTCGTTTTTCCAATTATGAGGCATGGTTAAGTGATCCTACTCACATTAGGCCTAGTGCTCAGGTGGTTTGGCCAATAGTGGGCCAAGAAATATTGAATGGTGATGTAGGGGGAGGGTTCCGAGGAATACAAATAACCTCCGGTTTTTTTCAGATTTGGAGAGCATCTGGAATAACTAGTGAATTACAACTCTATTGTACCGCAATTGGTGCATTGGTCTTTGCAGCCTTAATGCTTTTTGCTGGTTGGTTTCATTATCACAAAGCTGCTCCAAAATTGGCTTGGTTCCAAGATGTAGAATCTATGTTGAATCACCATTTGACAGGGCTCCTGGGGTTGGGATCTCTTTCTTGGGCAGGACATCAAATACATGTATCTTTACCAATTAACCAATTTCTAAATGCTGCAGTAGATCCCAAAGAGATTCCACTTCCTCATGAATTTATCTTGAATCGGGATCTTTTGGCTCAACTTTATCCGAGTTTTGCCGAGGGAGCAACTCCCTTTTTCACCTTGAATTGGTCAAAATACGCAGAATTTCTTACTTTTCGTGGAGGATTAGATCCAGTAACTGGAGGTCTATGGCTGACCGATATTATACACCATCATTTAGCTATTGCAATTCTTTTCTTGATAGCGGGTCACATGTATAGGACTAACTGGGGTATTGGTCACAGTATAAAAGACATTTTAGAGGCACATAAAGGTCCATTTACGGGCCAGGGTCATAAAGGTCTATATGAGATCCTAACAACGTCATGGCATGCTCAATTATCTATTAACCTAGCTATGTTAGGTTCTTTGACCATTGTTGTAGCTCACCATATGTATTCTATGCCCCCTTATCCATACCTAGCTACTGACTATGGTACACAACTGTCATTGTTTACACATCATATGTGGATTGGTGGATTTCTCATAGTCGGTGCTGCTGCGCATGCAGCTATTTTTATGGTAAGAGATTATGATCCGACTATTCGATACAACGATCTATTAGATCGTGTCCTTAGACATCGCGATGCAATCATATCACATCTTAACTGGGTATGTATATTTTTAGGCTTTCACAGTTTTGGTTTGTATATTCATAATGATACCATGAGCGCTTTAGGGCGTCCTCAAGATATGTTTTCAGATACGGCTATACAATTACAACCGGTCTTTGCTCAATGGATACAAAATACCCATGCTTTAGCACCAGGCACAACAGCCCCAGGTGCAACAACAAGTACCAGTTTGACTTGGGGGGGTGATAATTTAGTAGCAGTGGGCGGTAAAGTTGCTTTGTTACCTATTCCGTTAGGAACTGCGGATTTTTTGGTCCATCATATTCATGCATTTACAATTCATGTAACAGTATTGATACTCCTAAAGGGTGTTCTATTTGCTCGTAGTTCACGATTAATACCGGATAAAGCAAATCTAGGTTTTCGTTTTCCTTGTGATGGACCTGGAAGAGGGGGGACATGCCAAGTATCCGCTTGGGATCATGTCTTCTTAGGACTATTTTGGATGTACAATTCCATTTCGGTAGTAATATTCCATTTCAGTTGGAAAATGCAGTCAGATGTTTGGGGTAGTATAAGTGATCAAGGGATAGTAAATCATATCACAGGAGGAAATTTTGCGCAGAGTTCCATTACCATTAATGGGTGGCTCCGTGATTTCTTATGGGCACAGGCATCCCAGGTAATTCAGTCTTATGGTTCTTCATTATCTGCATATGGTCTTTTTTTCTTGGGTGCACATTTTGTATGGGCTTTTAGTTTAATGTTTCTATTCAGCGGGCGTGGTTATTGGCAAGAACTTATTGAATCCATTGTTTGGGCTCATAATAAATTAAAAGTTGCTCCTGCTACTCAGCCTAGAGCCTTGAGCATTGTACAAGGACGTGCTGTAGGAGTAACACATTACCTTCTAGGTGGAATTGCCACAACATGGGCATTCTTCTTAGCAAGAATTATTGCAGTAGGATAATAGCTAGGAGGATTTGAAAATCATTATGGCATTAAGATTTCCAAGGTTTAGTCAAGGCTTAGCTCAAGACCCCACTACTCGTCGTATTTGGTTTGGTATTGCTACCGCACATGACTTCGAAAGTCATGATGATATTACTGAGGAACGTCTTTATCAGAATATTTTTGCTTCTCATTTCGGGCAATTAGCAATAATTTTTCTGTGGACTTCCGGGAATCTGTTTCATGTAGCTTGGCAAGGGAATTTTGAAGCATGGGTACAGGATCCTTTACATGTAAGACCTATAGCTCATGCAATTTGGGATCCTCATTTTGGTCAACCGGCTGTAGAAGCTTTTACTCGAGGAGGTGCTCTAGGCCCAGTTAATATAGCCTATTCTGGTGTTTATCAGTGGTGGTATACAATCGGTTTACGTACTAATGGGGATCTTTATACTGGAGCTCTTTTTCTATTATTTCTTTCTACTATATCTTTAATAGCGGGTTGGTTACACTTGCAACCAAAATGGAAACCAAGCGTTTCGTGGTTTAAAAATGCCGAATCCCGCCTCAATCATCATTTGTCAGGATTATTCGGAGTCAGTTCCTTGGCTTGGACAGGGCATTTAGTCCATGTCGCTATTCCGGGATCCAGGGGGGAATACGTTCGATGGAATAATTTATTAAGTATATTGCCTCACCCCGAAGGATTAGGTCCATTTTTCACAGGTCAGTGGAATCTTTATGCTCAAAACCCCGATTCCAATAGTCATATATTTGGTACCCCTCAAGGAGCAGGAACTGCTATTCTAACACTTCTCGGGGGATTTCATCCGCAAACTCAAAGTTTATGGCTGACCGATATTGCACACCATCATTTAGCTATTGCATTTCTTTTTCTAGTTGCTGGCCATATGTATAGAACCAACTTCGGGATTGGTCACAGTATAAAAGATCTTTTAGAAGCACATACTCCTCCGGGGGGTAGATTGGGGCGTGGACATAAGGGTCTTTATGACACAATCAATAATTCAATTCATTTTCAATTAGGTCTTGCTCTAGCCTCTTTAGGGGTTATTACTTCCTTGGTAGCTCAACACATGTACTCTTTACCCGCTTATGCATTTATAGCGCAAGACTTTACTACTCAAGCTGCATTATATACTCATCATCAATATATAGCGGGCTTCATTATGACAGGGGCTTTTGCTCATGGAGCTATATTTTTTATTAGAGATTATAATCCAGAACAGAATGAAGATAATGTCTTAGCAAGAATGTTAGACCATAAAGAAGCTATCATATCCCACTTAAGTTGGGCTAGCCTCTTTCTGGGGTTCCATACTCTGGGACTTTATGTCCATAATGATGTCATGCTTGCTTTTGGTACTCCGGAGAAACAAATCTTGATTGAACCTATATTTGCCCAATGGATACAATCTGCTCATGGTAAAACTTCCTATGGGTTCGATATACTTTTATCTTCAACGAACAGTCCGGCGTTCAATGCAGGACGAAGCATATGGTTGCCTGGTTGGTTAAACGCTGTTAATGAGAATAGTAATTCTCTATTCTTAACAATAGGGCCTGGAGACTTCTTGGTTCATCATGCTATTGCTCTTGGTTTACATACAACTACATTGATCTTAGTAAAGGGTGCTTTGGATGCGCGTGGTTCTAAGTTAATGCCAGATAAAAAAGATTTTGGTTATAGTTTTCCTTGCGATGGCCCGGGACGAGGCGGTACTTGCGATATTTCGGCTTGGGACGCATTTTATTTGGCAGTTTTCTGGATGTTAAATACCATTGGGTGGGTTACTTTTTATTGGCATTGGAAACACATTACACTATGGCAGGGTAATGTTTCACAGTTTAATGAATCTTCTACCTATTTGATGGGATGGTTAAGAGATTATCTATGGTTGAACTCTTCACAACTTATCAACGGATATAACCCTTTTGGTATGAATAGTTTATCAGTCTGGGCATGGATGTTCTTGTTTGGACATCTTGTTTGGGCTACTGGATTTATGTTCTTAATTTCCTGGCGCGGATATTGGCAGGAATTGATTGAAACTTTAGCATGGGCTCATGAACGCACACCTTTGGCTAATTTGATTCGATGGAGAGATAAACCAGTGGCTCTTTCCATTGTGCAAGCAAGATTGGTTGGACTAGCCCACTTTTCCGTAGGTTATATATTTACTTATGCAGCCTTCTTAATTGCCTCGACTTCGGGCAAATTTGGTTAATTTCATTAATTCTTTATTATTATATCTGGCA---------------------------TATCATTTCCTTCTATGGGGAAGGAAGGCCATTTATACATCTAGGATCCGACTTCTATCATTGATACTAATAGGAAATGAACCAC---TATGGCAAGGAAAAGTGTGATTCAGAGGGAGAAGAAGAGACAAAAATTGGAACAGAAATATCATTTGATTCGCCGATCCTCAAAAAAAGAAATAAGCAAAGTTCCGTCGTTAAGTGATAAATGGAAAATTCATGGAAAATTAGAATCACTACCGCGTAATAGTGCACCTATACGTCTTCATCGACGTTGTTTTTCGACCGGAAGACCGCGAGCTAATTATCGAGACTTTGGATTATCCGGACACATACTTCGTGAAATGGTTCATGCATGTTTATTGCCCGGTGCAACAAGATCCAGTTGGTAAGATAAGTAAGGATTCCAAATTCTCTTCATTTTTCTTATTTATTTTTCTTATCCGCGATCATAGGAGGGTCCCTTTACCGTTATGTATAAATGGTTTATTCTATTTGTACAGATATGGTAAAGGGACGCATTCCATCTTTGTTTTTGTTCTTTAGTTATCA------------ATTCTTCTCTTTATCGCGGAGTAGAGCAACTTGGTAGCTCGCAAGGCTCATAACCTTGAGGTCACGGGTTCAAATCCCGTCTCCGCAACATTTTGAATTTGATAAAAACAAGGGTTCACTG----AATAAAAAGGGGCATTATACACAGTCAATTCTATAACATTTTTCTTACTATGACTATTAAATACATATTTAAATAACTAAGTAGGGGCGGATAGCGGGAATCGAACCCGCGTCTTCTCCTTGGCAAAGAGAAATTTTACCATTCGACTATATCCGCGTTTTTAATGTACTTGATATGTTATTTTATTTGTACAGAGATCGGCCTGATATTCTATTAGGGGTAATTCAAA-----------------ATAAATGTATATAATAGATTATATCTATATAGATATAATCTATTATAATAGATATTCTCTTCTAAATAAAATCTTTTATATTACTATTACTATTAATTAAGAATTCATTTTTGAATGAATTTCTATCAATAATTC--------------CTACTTCTATTATTATATATTCTTTTTTTCTATGTATCTAT---------ATAATCGAATTGAAATTACGATTCTATCAAATCTTTTTATTTACTTTCTTTTTTTTTTTTTAAGAAAAAAGAAAGTTCTAATTATT----------------AATAAATTATATCTATATA----TATATATATACAGATAGATATTCTATATCTTTTATCTTAATTAATA----------------------------------------------------------------------------------------------------------------------------------------------------------------------------------------------------------------------------------------TTTGACCCCTCCT----TATAATGTGTTATAGTTTTC-TTTATTTTTAGGAACTTATCCATTCCTTTTTTAATGTGCCCGACAATCCGAAAGAATTCTGGGGGAGGGGTCATTTCGTTTTTGATCTAGAATAAATAGAGCTTCAAGAAATGAGAGAATTAAGAATACCCACGAGAAACACTAATCCAATCCATAATGATGTACCGGAAAATACAACATTTTTGTTATTCGACCAACCTTCAGGAGAAGCAAATACAACAGGTACACTAATCAATAAAATAAATGAAATAGCAATTAATGCAAAAACAGCTAATTGGAAAGCAATAGTCATGTTTCTAATCCTCCAATTTACCAACAAAAGAACTTTACCATTTGATCCCCCAACCCCTT--GATCCCTTTATTGAC--------AAAAAAATTTATAATAAAAAAACGCAGAAGGGTTTTATCATGAATTCATTGA--TTTTTTTTACTTATTATCAACCCTTTTGAGGCATGGATCGAGGGTAGTTTTTTTACTTCACAAAAA--GGCATGTTGGATTATTCACCTAT----ATACATACCGATAGAAAACTAAACAAATAGATTCACATCGGATATCTTTACCCTTTATAGATAATATAAAGATAGATAATATAAAGGGTATCCATTTATATGCTCATGTTCTATTCAGTGGAATAAAGATAAAA--------------TATAAATTAGCTTTTGGAGAGATGGCTGAGTGGTTGATAGCCCCGGTCTTGAAAACCGGTATAGTTCGGAACAAAGAACTATCGAGGGTTCGAATCCCTCTCTCTCCTCTTTCTCGGCGAATCAATTTGTTTATTTTCTTAGTTTCTATCGA---------ATCTTTT-TTTT--------------------------------TTCGATAGAAACTAAGAAAAAAGGAAAAGAAATTCTTATTTAAATACGACCCGCTCAATTCAACCCAATATTTATAGTAATATTTATAGTAA--AATAAAAGTGATTTCTACTTCATAGGATCTCATGTCTCAATTAAGAGGAGTCATGGAAAGAACTGGTTCAAAATCTCGATCAATTCCTTTTTCAAATCCTGCGGCAGCTGCGCGAGCTCTTCCCGCGTGCCATAAATGGCCTACAAATAGGAAGAATCCTAGAACAAAATGAGAAGTAGCTAACCAACTTCTAGGAGAAACATAATTGACTGCATTAATCTCTGTAGCTACGCCACCCACGGAATTTAAGGAACCTAAAGGAGCATGAGTCATATATTCCGCAGAACGGCGTTCTTGCCAAGGCTGTATATCTTTTTTCAGTCTACTCAAGTCTAAACCATTCGGACCCCTTAGAGGTTCTAACCAAGGAGCACGCAAATCCCAAAAACGCATAGTTTCTCCCCCAAAAATAACTTCTCCTGTCGGGGAACGCATTAGATATTTACCTAAACCTGTAGGTCCTTGAGCAGATCCTACATTAGCCCCAAGACGTTGGTCTCTAACTAGAAAAGTAAATGCTTGAGCTTGAGAAGCTTCTGGCCCAGTGGGCCCGTAAAACTCACTAGGATAAGCGGTATTATTAAACCAGACAAAGCAACAAGCAATAAAACCAAAAACAGATAAAGCACCTAAACTATAAGATAAGTAAGCTTCTCCAGACCATACAAGTGCACGCCGAGCCCATGCAAAAGGTTTGGTTAAGATATGCCAGATTCCACCAAGTATACAAATGGAACCCAACCATACATGCCCCCCAATTATATCTTCCAAATCGTCCACACTAACAATCCACCCTTCTCCCCCAAAAGGTGATTTTAATAAATATCCAAATATAATACTTGGACTAAGGGTCAAATTGGTTATTTTTCTTACATCTCCGCCCCCCGGAGCCCACGTATCATATATACCTCCAAAATAAAGAGCCTTGAATACTAGAAGAAACGCACCTATACCTAACAAGATTAAGTGAATACCCAAAATTGTAGTCATTTTATTTCTATCTTTCCATACATAACCGAAGAATGGAAAAGATTCTTCAAGAGTCTCAGGTCCCAAAAGTGCATGATAAATACCGCCAAAGCCCAATACTGCAGAGGAAATTAAGTGAAGTACTCCAGACACAAAGTATGGAAAGGTGTCTATAACTTCCCCCCCAGGACCTACCCCCCAACCTAGAGTAGCTAGATGGGGAAGTAAAATTAAACCTTGTTCATACATGGGCTTCTCGGGTACGAAATGAGCCACTTCAAAAAGGTTCATTGCTCCGGCCCAGAATACTATTAATCCAGCATGGGCTACATGGGCTCCTAGTAGTTTGCCGGATAAATTGATAAGTCGGGCATTCCCGGCCCACCAAGCGAAACCGGTAGTTTCCTGGTCACGACCAGTTAAAGCTAAAGTTCCATTAAAGAGCGTTTCCACGTGGTAGAACCTCCTCAGGGAATATAAGGTTTTCATGAGGCTGATCTTGAGCCGCCATCCACGCACGAATACCTTCGTTTAAGAGAATATTTTTGGTGTAGAAAGTCTCAAATTCAGGATCTTCCGCTGCGCGGATTTCTTGAGAAACGAAGTCATAGGCACGTAGGTTCAGGGCCAAACCGACTACCCCAAGAGCACTCATCCATAAACCAGTTACTGGTACAAATAACATAAAGAAATGTAACCAACGTTTATTGGAAAAAGCAACCCCAAAGATTTGGGACCAAAAGCGATTAGCAGTAACCATTGAATAAGTTTCTTCAGCTTGGGTTGGGTTAAAAGCACGGAATGTATTTGCGCCATCACCATCTTCAAATAAAGTATTTTCTACGGTGGCACCATGAATAGCGCATAGTAGTGCCGCGCCCAATACACCAGCAACTCCCATCATATGAAATGGGTTTAATGTCCAATTATGAAACCCTTGGAAAAAGAGGATGAATCGAAATATAGCTGCTACACCAAAACTAGGAGCAAAGAACCAACCAGACTGACCCAGTGGATAAATAAGGAATACAGAAACAAAAACAGCAATTGGACCAGAGAATGCGATTGCATTATAAGGCCGCAATTGAACAGATCGAGCAAGTTCAAATTGACGTAACATGAAACCTATTAATGCGAAAGCGCCGTGGAGAGCAACAAAAGTCCACAGACCACCTAATTGACACCAACGGGTAAAATCTCCCTGTGCTTCAGGACCCCACAGTAACAACAAAGAGTGTGCTAAACTATTAGCAGGAGTGGAGACTGCAGCGGTTAAGAAGTTGCAGCCTTCCAAATAAGAACTTGCCAATCCATGAGTATACCATGAAGTTACAAAGGTCGTACCTGTGAACCAACCCCCCAAGGCGAAATAGGCGCAAGGGAAGAGTAATAGACCGGACCAACCTACAAAAACGAAACGGTCCCTCCGCAACCAGTCATCCATAATATCAAATAAATCATTTTCATCTTTGGTAAATTTACCAAGAGCTATAGTCATAGCGATCCTCCTATTCAACTACTTCAACCATTTCCCAACACCTCAT--AGCATTTTCAGGGATGGGACGGACCCTCGAGGCTTTTATCATTTATCTATCTATATAT----------------------AGAGAGAGATAATTTTCTCGTACACTTTCCCTTCTTTTTTAATTTTAATTGGTTTCGAATAAAAAATAATTT----ATGAGTCTATTGATATCTAGGGCAAATCGATGAACTCAATGTAGTTATTCCTT-TCTATTCTTAAAAATCCTCCAAGTCATAAATCATAAAATCTCCTATGACTCAAAAATCCGATAGAAAATTTTTTTAAAAGAACTGTTCAAGAAACAAATGATCCCCTCTTTCACTCCTTATACC-----CAGCGGATCCTCAGACATATTTCTCTCCTTTCATCAGAGAATCTTATTCTTGAA-TCTTGTTTGTGAACTTACTTCTATTTTGTCTAGGGAACTACTCTAGGATCATAGATTTTATAAATTTCTATTTGATTTACACTTTTTTCTTTTTATTAATTATTATTTGATTTTTTTATTCATTATTATTATTATTTTATTAATTATT-------------AAAAAAAATGAAATACAATATTAAAAAGAAAAAACTGTAAGTGAAAGTTTCTGTCTCACATACATTAATTGCTGGAAAAATATCGTACGCATCGATATGAAAAGAAAATATTTGATACGCGAAGACATAATTGAATGTATTTTTCAATTATT-------------TCTATAAGATAAAATCGATATAGATAGATTTTATCTTATAGAAATAATTG------AAATTGAAATGAATTTTTTCTTGTATTCGGAAAAAAAGATGTTTCA-----AATGAATAAAAACTTGTTTGGTGGAACTTGGAA-------TAAGGCCCTTCTGAGTAAAGAAAGGGCATAGCCCTTTTTTTTATAGGACCTTCACAGGAACAAGAAGATTTAATTGGAAATATCGACAGATTCTTAGGGAG----TCTAAACCAAAAAAGTATTAAAAAGAAAATGAAAAAATCATTGTTCGAATTTCATCTTTATCCAATTTGAATATCAGAATAGTAAATATAGGTATAATTCAATGGGTTAGGTCCACTTACTTTTTGTTAATCTTTCCCTTTTTAA----AAATTTTACACTTTTT-T-TTTGAATTTCTTTCTTTACTATATTCTAATGAAATTCTATGATTACTTGAT-TTTTTATTACAAATAGAAACTTGTTCCAAATATCCACAATATTTCGATTCTTCCTTAAAATAGAAATACGAC------TGCTTTATTTCTG--GAAAAAAAGTAAAAAGCCCCTTATCGGATTTGAACCGATGACTTACGCCTTACCATGGCGTTACTCTACCACTGAGTTAAAGGGGCCCTATTTGATTCAATTCCTAAATAAGGAACTAGCTAATATGACTAGTACATCTAATTGTTACTGC---------GTATACTTATTATATAAATTTATATAAATT--------------ATATAAATGGGATTCTAATATATGTACATCAATATATAATTTATATAATTTGCATAATGACTTATCAAAGAACA---------------------AAAAATGGTATTTACCTAGTGAATAGAATATAATAAA------------ATAATAATAATTTTTTCATATTGGATTTGACCAATATCAATGGAATACATT-----CTTTCAAAATTGAGTCTGGAAGTCATTCTAATCATAACACCAAATTCATTTCATTGATACATAAATGTACTCACCAATTCAAATATTTC-----------------ATCGAATCATTGAT-AAATGGATTCCATTTGTCCTGTCCCTAAACCAAATTCGTAT--------TTTATTTTGAAAAGAATTTCAAAAACTTGTTGATCTCTATTT----------ACCCAATTTCCAGATTGATTATCGTTT-----TTTTATTTCCCGGCTTAGGATTAGATATAAATATACCTAATACCTATCGAATCTTAGTAATAAAGGACAGTGAAAGAAATGAAGTTTTAACCTACCGTCCTTTCCAACAAACCAATCATTCCCGTAAAGGATTTTCTC-----------------------------------------------------------------------TTTCGAAATCAAAATGATTAATCAAAAATTTCTATGGAATTCTGAAAGATGTAAAAATTTTTTTTATCGAATC-----ATATCATTCCATTATATTGACAATTCAAAAAAACTGTTCATACTATGAACGTAGTATAATGGCGGTCGGGCAAGTATGCCCCCATCGTCTAGTGGTTCAGGACATCTCTCTTTCAAGGAGGCAGCGGGGATTCGACTTCCCCTGGGGGTAGGGTGCTACGAAAGGAGGTTGATCATGAATTTTCAATAAAAACTGAAATGTATTCTTCCTGT--TCCTGGGTCGATGCCCGAGCGGTTAATGGGGACGGACTGTAAATTCGTTGGCAATATGTCTACGCTGGTTCAAATCCAGCTCGGCCCAATAATTTGCCAATCCACTATGAAGTTATATAACCCATTTATTGTTCTCCGGAAATGACTGATGTGCTCTGATACGGAAGAATCCAAATATTAAACATCCCT--------ATTCT---TTTT-TTTTCTGTATTCTA----TCTTTCCACAAATTCGAATCTTGCTAATAATCTCGATTCATATCAAGATCTGTAAATAGAAAATCTAGGGAAAATATTTAAAAAAACAAAAAAATATTTTTTTGTTTTTTTTCATTGATTCCATTTTC-AATCGATTTGT------CAATAACAAAAAGATTGCTCGTAATCTGTGTCGATCTCACAAAAGTGCATATCGATATAGATATCAATCAATATATACAAAAATCCGCC----TCTTTCATTTACAGCAAAATGGTTCGAATCCGAAATAGAAAAAGAA--------AAGCGTTTGAAAGAAA----CCGTAAAAATATGTATACTGTACACCCCTTTCCCTGGGATTGTAGTTCAATTGGTCAGAGCACCGCCCTGTCAAGGCGGAAGCTGCGGGTTCGAGCCCCGTCAGTCCCGATGGATCCAACCCCCCC--------AAAAAAAAGACATCTATTCATTTTTTGTGTG---AAAGGGAATAA-----------------------AATGGATAAACAAAATATTATTTCT-------------------------------------AATAAGGAAGGAAAGGAAATTTTGAATTGCATCAAAAAAAA---TGTTTTTTTGTTTTATTTAGTATGGATAAAAGATCTTCCTATGTTATACTATTTAATTCTCGACGATGAGTCGATTTGATAACTAAGATATTGTTATTCGTGATATTGATCCAATTTGATATCATCGAAATCCAATTTATACCATTGTTGAATTAATTATCGATG------AAAGATTTATCATC-----TCTATGGGATTAAATCCCGAATTTTTTATTG---GAAATTTAAGAGAAATAAAACATAATAAAGATTATGGAAGTAAATATTCTTGCATTTATTGCTACTGCACTGTTTATTCTAGTTCCTACTGCTTTTTTACTTATAATTTACGTAAAAACGGTAAGTCAAAGTGACTAATTTCACTGAAATCTGACTTCTTCATTTTTATCAATGTAATCAATGATT----AAAAAAAATGAAAAAGGTTTTCAATTTTTGGTCTTAGTCT----AAAAAAAAAAGATCGGACTACAATCACC---------GTAATCCAGATAGTAGAAATCAAATATATTTGATTTCTACTATCTGACTGAGAATTGCGTCCAA-TTTTTTTTTAGTTTCATCTATTTGATTTGTATTGATTCCAATGAATCTGAAATAATCAAAAAACAACTCTTATTCTTCGGATTCTTTTT-----ACAATCCCGGTATCATATTAAAAAAATAAAA-AGGGGGGCAGGAATGGGGATTACGCGGTCCCCCATTTTCT--------ATATAT--------------------------ATAAAACCTGGTTAAGCGTCAGTTCATCG-AAAGAGAAATTTTAAGAAGAATTCGGTTGGAATAGGAAGCAATTTCCTATTCTATTGGATTCTCTTGATTTTCTCAAAATACGAATATAGATA-----TAATTCAAATCTTTGTTTGATTGAAAGAGTATTTTCAATTTCTA-TAATATACATATACATAGAATACATTACACTACTAGAATATAATAGAA---CCCTGAAATGCAGATCTATTTTATATTTGTTTATATTTGAACTCAA-------TTAATTAGTATAAATG------AAATACTTTAATTCAATAGTTAAAGTTAAGAAATTGAAAAACCCAAGTAGAAAACAAAATGGGTACTTTGATCCCTTAACTCAATTTTGAGTATCCCTATAGTCCACTTCTTCCCCATACTACGAGGGAAAGAGAAAATGAAAAAACTACCATTAAAGCAGCCCAAGCAAGACTTACTATATCCATGTAAATTTTGTCTCCTATCTCTAAAAATATGAAGGAATTTTTTAATT---------ATTATTCAAAAATTTTTCTTCTATTATTTTCTTTTGTATTATTCACTAAAAAGACTATAATAATAGCGGAATTACTGTTAGAGAGTC--------AAAAAAAGGATTCAGGGCTAACACCATTGACGAAAAACAAGAATCCTTTC----TATTAGAACATCTAAAAAGT---TTTTTTTATATGATTTTTAGTAAAATAGGAAAATATTAAGCATAAACAACACATCCGGAAACATCCTCGGAAGTTTTAAGTAAATGAATGTTACTAACAGGTAGGAATAATAAGATTTCTGTTTTA--CCCCCCCATTTCATTAATTCATTAAGTAATTTCATTAAGTATAAAAAAAAGAATCAAGACAGATTCATTTGCATACTTATACTCTTTCTTATTTCTATTTGAAAAAATTTCGTA-ATGTCTCCCGATTCGTTCTCTAAAAAAACTAAAAT----AATCGGAAGATAGCTTGCCTATTCATTTTTTTTACTAGAGGTTAGTGAAAAGAAAGATTTTCTTTTTTCTATTCGATTTTAGAAT-AAAAAAATTTTGTAAAATATTTTAAATT-------------------ATATATATAAGAAATTATAT-TTATATTATATAATTAT-ATATATATATACTTTTAAGATTAAGAAAGCGAATTAGCTAAATTAAAAACTATTCAATCTAACTAATCTAACTAATATTAATGAAATGTGGAAGCACTAATAGACT-----TTCCATCAGTCTGTATACAAGGTTTTTCTTCCGCCCGTTCTCTAACTAAAAATGGAATTCCCTATCCAACTTATCCTT-ATCCAATCTAATTCGAGACCCAGTCAGTAGACGGACACTACAATAGTTGTGTAGTGAAAGAACTATCATTTCTAAATTTATGGATTCCTTTTCACTA------------CTTGAATCCGAGACGAAA------ATATTTACATACAGCATTTTTTAGAATAAAC----CTACTGATGCTTAGAATTTATAATCAAACGAAAGTCTCAAGACTCCTTTTCCCTAGCTTGCTTCTATTGGAAAAAAGTTTTCTATAAAAAACGTAATACAATATTTCATTTCAAATGTCTTATTGCTTAGGCGACACCCGGATTTGAACTGGGGAAAAAGGATTTGCAGTCCCCCGCCTTACCACTCGGCCATGCCGCCAA-ATAGATATAGATATATAAATATATGAAGTATATGAGAATACCCCTTTTTTTTCTATTGAAAAA-----AAAAAAAAATATCGAGACAATTCGCAACCGTTAACTATTCATTTATGAATTATTC-------TTTAAGATTTGAATCTAAAATGGTT-----TTTTTCTTAATGAGATAAGAAAAGA-AAATTGATACATAACCAATCCATATTGC-TTTTTTATTG-----AAAAAAAAACTTTCTCCATTCCAATTATAACAGCAACTGTCAATATATGTAAACCCTAGAACATAAATTTGAATAGTTACACAGATATTATCTAATCGGGTATCTTATCCATCCATATATA-----TATAATACCGATACTAT-GCGGAACGGAATTATCAAGAAATTGTCGTGCTTCTCC-CTATTTTACAATTTT-TCTATTCAATTTATTGAATAGA-AAAATTGTAAAATAGGGAGAAGCACGACATGTTATG----TGTTGTCCCAAACAAATATGACTGCAA------------------------------------------------------------------------------------------------------------------------------------------------TTTACAAT-CCGAATTCATTTTTTCTGGTATCCAATTGAATTGGAATATGGAATATCATAATAATGATAGAACCGGGATGCATTTTTTTATATTCCT-----TAAAATGAAAAAAA-----TCTTGAAATCCGGGTCGAATTTTTCAATTCATTTCCATTTTGAGATTATAATTTAGATTCTATCTGTTTGTTTTGTTGCAAATTCCTTCCTTCGAAGTTGAGTATAAAATTCTA-------------------TTTTATTTATTCCTCTTTTCATAATAGGTATTTC-----------------------------------------ATACACGGGATTAGTTA---------------------AAATTTCATGTAATTCAGTATAAAGAACAGAAATTCCAGTATTGCTAAATTGATTCATGTGATTTGATGAAGAATGGCAGCAAATCGGTGGAATATTTTTCGATAAAATTCACGGGGAAATTGAAAATGCTTGGGGATGGAAATGAAGGAATGTCTACACTACCTGGATTGAATCAGATACAATTTGAAGGGTTTTGTAGGTTCATTGATCGGGGCTTACCAGAAGGGCTTTTTAAGTTTCCAAAAATTGAGGATACAGATCAAGAAATTGAATTTCAATTATTTGTAGAAACATATCAATTATTAGAACCCTTGATAAACGAAAAAGATGCTGTATATGAATCGCTTACATATTCTGCTGAATTATATGTATCTGCGGGATTAATTTGGAAAAGTAGTAGGGACATACAAGAACAAACTATTTTTGTTGGAAACATTCCTTTAATGAATTCTCTGGGAACTTCTATAGTAAATGGAATATACAGAATTGTAATCAATCAAATATTGCAAAGCCCTGGTATTTATTACCGTTCAGAATTGGACCCTAGCGGAATTTCGGTCTATACTGGCACCATAATATCAGACTGGGGGGGTAGATTAGAATTAGAGATTGATAGAAAAGCAAGGATATGGGCTCGTGTGAGTAGGAAACAGAAAATATCTATTCTAGTTTTATCATCAGCTATGGGTTCGAATTTAAGCGAAATTCTAGAGAATGTTTGTTATCCTGAAATTTTCGTTTCTTTCCTAAATGATAAGGATAAAAAAAAAATAGGGTCAAAAGAAAATGCCATTTTGGAGTTTTATCGACAATTTGCTTGTGTTGGTGGAGATCCAGTATTTTCTGAATCTTTATGTAAAGAATTACAAAAAAAATTTTTTCAACAAAGATGTGAATTAGGAAGGATTGGTCGACGAAATATGAACCAAAAGCTTAATCTTGATATACCTCAGAACAATACATTTTTGTTACCACGAGATATATTGACAGCTGCGGATCATTTGATTGGAATGAAATTTGGAATGGGTATACTTGACGATATAAATCATTTGAAAAATAAACGTATTCGTTCGGTAGCAGATCTATTACAAGATCAATTTGGATTGGCCCTGGTTCGTTTAGAAAATATGGTTAGAGGAACTATATGTGGAGCAATTAGACATAAATTGATACCGACTCCTCAGAATTTGGTGACTTCAACTCCATTAACAACTACTTATGAATCTTTTTTTGGATTACATCCATTATCTCAAGTTTTGGATCAAACTAATCCATTGACCCAAATAGTTCATGGGAGAAAATTGAGTTATTTGGGCCCTGGAGGATTGACGGGGCGAACTGCTAGTTTTCGGATACGAGATATCCACCCTAGTCACTATGGACGCATTTGTCCAATTGACACGTCGGAAGGAATCAATGTTGGACTTATTGGATCTCTAGCAATTCATGCGAGGATTGGTAGTTGGGGGTCCATAGAAAGTCCATTTTATGAAATATCTGAGAGATCAAAAAGAATACGCATGCTTTATTTATCACCAAGTAGAGATGAATACTATATGGTAGCAACAGGAAATTCTTTGGCACTTAATCGAGATATTCAGGAGGAACAGACTGTTCCAGCCCGATACCGTCAAGAATTTCTTACGATTGCATGGGAACAGGTTCATCTTCGAAGTATTTTTCCCTTCCAATATTTTTCTATTGGAGCTTCTCTGATTCCTTTTATTGAACATAATGATGCCAATCGAGCTTTAATGAGTTCTAATATGCAACGTCAAGCAGTTCCGCTTTCTCAGTCCGAAAAATGCATTGTTGGAACTGGATTGGAACGCCAAGTAGCTTTAGATTCAGGGGTTTCCGCTATAGCCGAACACGAGGGAAACATCATTTATACCAATACTGACAGGATATTTTTATTTGGTAATGGAGATACTCTAAGCATTCCATTAACTATATATCAACGTTCCAACAAAAATACTTGTATGCATCAAAAACCCCAGGTTCGCCGAGGTAAATGTATAAAAAAGGGACAAATTTTAGCGGATGGTGCTGCTACAGTTGACGGCGAACTCGCTTTGGGAAAAAACGTCTTAGTAGCTTATATGCCATGGGAAGGTTACAATTCTGAAGATGCTGTACTCATTAATGAGCGTCTGGTCTATGAAGATATTTATACTTCTTTTCACATACGGAAATATGAAATTCAGACTCATATGACAAGCTATGGTTCTGAAAGAATCACTAATAAAATTCCACATCTAGAAGCCCATTTACTCAGAAATTTAGACAAAAATGGAATTGTGATCCTCGGGTCGTGGGTAGAAACGGGTGATATTTTAGTGGGTAAATTAACACCTCAAATGGCAAAAGAATCCTCGTATTCCCCCGAAGATAGATTATTACGAGCTATACTTGGCATTCAGGTATCCACCTCAAAGGAAACTTGTCTAAAACTACCTACAGGCGGTAGGGGTAGAGTTATTGATGTGAGATGGATCCAAAAAAAGGGGGGTTCCAGTTATAATCCAGAAACGATTCGTATATATATTTTACAGAAACGTGAAATTAAAGTAGGAGATAAAGTGGCTGGGAGACATGGAAATAAAGGTATCGTTTCAAAAATTTTGTCTAGACAGGATATGCCTTATTTGCAAGATGGAAGACCCGTTGATATGGTCTTCAATCCACTAGGGGTACCTTCACGAATGAATGTAGGACAAATATTTGAATGCTCGCTCGGGTTAGCAGGAGGTATGCTAGAAAGACATTATCGAATAACACCTTTTGATGAGAGATATGAACAAGAAGCTTCGAGAAAACTAGTGTTTTCTGAATTATATGAAGCCAGTAAACAAACATCTAATCCATGGATATTTGAACCCGAGTATCCAGGAAAAAGCAAAATCTTTGATGGAAGAACAGGGAATTCTTTTAAACAGCCTGCTATAATGGGAAAACCTTATATTTTGAAATTAATTCATCAAGTTGATGATAAAATACATGGACGTTCCAGTGGACATTATGCACTTGTTACACAACAACCACTTAGAGGAAGGGCCAAGCAGGGAGGACAACGGGTAGGCGAAATGGAGGTTTGGGCCTTGGAAGGATTTGGTGTTGCTCATATTTTACAAGAGATGCTTACTTATAAATCTGATCATATTAAAACTCGCCAAGAAGTACTCGGGACTACGATCATTGGAGGAACAATACCTAAACCTACAGATGCTCCAGAATCTTTTAGATTGCTAGTTCGAGAATTACGATCTTTAGCTATGGAACTGAATCATTTCCTTGTATCCGAGAAGAACTTCCGGATTCATAGGAAGGAAGCTTAATTGGACTGAATCAGAATTTTTATTCTATGATTGATCAGTATAAACATCAACAACTCCGAATTGGATCAGTTTCTCCTCAACAAATAAGTGCTTGGGCAAAAAAAATCCTACCTAATGGAGAGATAGTGGGGGAGGTAACAAAACCCTATACTTTTCATTACAAAACCAATAAACCCGAAAAAGATGGATTATTTTGTGAAAGAATTTTTGGGCCTATAAAAAGTGGGATTTGTGCTTGTGGAAATTATCGAGTAATCAGAGATAAAAAGGACGACCCAAAATTTTGTGAACAATGCGGAGTAGAATTTATTGATTCTCGGATACGTAGATATCAAATGGGCTATATAAAACTGGCATGCCTAGTAACTCATGTGTGGTATTTGAAACGTCTTCCTAGTTATATCGCAAATCTTTTAGATAAATCTCTAAAGGAATTAGAAAGTCTAGTATACTGCGATGTGTCATTTGATAAAAATTTTTATTGTACAGATTCCGAATGAGAAACTGTCATTCCATTTAATTTAATTGGGATGCCCTGAATCTGACATGTCTCTTGGAATGAGTAACATGAAACTCAGAATTATGGATGTATTGAATACTCCCTAATAAAAAGGGAATTGGTCTATGGTCAATTCAGTAAC--AAAAAATATGAAATTATAAATATAAATTTCTAACTGTACGTACCTCGTG--AAAAAAAAAATATTTTTTCTTGTAGAATTAGCGATTCCATC------TTTTTTAGAAAGAACTGAAATTATGTT-CAAATAAGCAAATATATCGTGGTTGCAGAAGTCTATACATCGCATATAGGCTTAAGGACATCCTGACAGAACCATCGAGGCGACGTTTGGACCTAAAAGATCGAATGGAATGATACATAGACAAATAAATCTCTTATGAATTTCGGGATACTCTTT-------TATTTAATT------------------AATTTAATTAATCCATTTTTGAAGATTCCGCATTCGAAGGGGAGTAGACTACTCAAGAACTTTACTTTTCATTTCTTTTCTGCCTTAATTGAGA-------ATTGGATAAATAATTAAG-AAAATAAAAA----AAAAAGAATATGTCAATGAAATGTTGATTGGTATTTATTGAGAACTTGAGTAAAGAGTAAACC---TTTTTCTTTTAGATTAGAGTTTTTTTATAGAT----------TTTGAAAGTGAAAACCCTTTG---TTTTTTTTATTTGGTATAACTACTTGAGCCGGATGAAAGGAAACCTTCACGTCCGATTTTGAAAGGGGGAGATCTTATTGGATTGGATCCTATCTCAA-TTTTTCGTTTGCTAGACCCGTAGTTAAAAAACCCACTTTCTTACGATTACGAGGTTCATTCGAATATGAAATCCAATCTTGGAAACACAGCATACCACTTTTTTTTACTACCCAAGGTTTTGATATATTTCGAAATCGAGAAATTTCAAGTGGAGCGGGTGCTATCCGAGAACAATTGGCCGATCTGGATTTGAGAATTCTTATGGATTCTTCGTTGATAGAATGGAAAGAATTAGGGGAAGAGGGATCCCCGGACAATGAAAACGAATGGGAAGATCGAAAAGTTGGAAGAAGAAAGAATTTTTTGGTTCGACGCATAGAATTAGCTAAGCATTTTCTCCGAACAAATATAGAACCAGAATGGATGGTTTTATGTCTTTTACCAGTTCTTCCTCCCGAATTGAGACCGATTATTCAAATCGATGGGGGTAAACTAATGAGCTCTGATATTAATGAACTATATAGAAGAGTTATCTATCGGAATAATACTCTTATCGATTTATTAACAACAAGTAGATCTACTCCAGGAGAATTAGTAATGTGTCAGGAGAAATTGGTACAAGAAGCCGTGGATACACTTCTTGATAATGGAATCCGCGGACAACCGATGAGGGACGGTCATAATAAGGTTTACAAATCATTTTCTGATATAATTGAGGGCAAAGAGGGAAGATTTCGCGAGACTCTACTTGGGAAACGGGTTGATTATTCGGGTCGTTCTGTCATTGTTGTAGGTCCATCACTTTCATTACATAGATGTGGATTGCCCCGCGAAATAGCAATAGAACTTTTCCAGACATTTCTAATTCGTGGTCTAATTCGAAAACATTTTGCTTCGAACATAGGAATTGCTAAGAGTAAAATTCGGGAAAAAGAACCGATTGTATGGGAAATACTTCAAGAAGTTATGCAGGGACATCCCGTATTGCTGAATAGAGCGCCGACTCTGCATAGATTAGGTATACAGGCATTCCAACCCATTTTAGTAGAGGGGCGTGCTATTTGTTTGCATCCATTAGTTTGTAAGGGATTCAATGCAGACTTTGATGGGGATCAAATGGCTGTTCATGTGCCTTTATCTTTAGAAGCTCAAGCAGAAGCTCGTTTACTTATGTTTTCTCATACGAACCTCCTGTCTCCGGCTATTGGGGATCCTATTTCCGTACCAACTCAAGATATGCTTATTGGACTTTACATATTAACGAGCGGGAATCGTCGAGGTATTTATTCAAATAGGTATAATCCACGGAATTGCGGAAATTTTAGAAATCTTAAAAATGAAAGAATTCGAGATAATAACTATAAGTATACGAAAAAAAAAGAACCCTTTTTTTGTAATTCCTATGATGCAATTGGAGCTTATCAACAAAAAAGAATAAACTTCGATAGTCCTTTGTGGCTCCGGTGGCGACTAGATCAACGCATTATTTCGTCAAGAGAAGTTCCTATCGAAGTTCACTATGAATCTTTAGGTACCTATCATGAAATTTATGAGCATTATCTAGTAGTAAGAAGTACAAAAAAAGAAATTCGTTCTATATACATTCGAACCAATGTTGGTCATATTTCTTTTTATCGAGAAATCGAAGAAGCTATACAAGGTTTTTGCCGGGCCTATTCATATGATATCTAATCATATGATATCTAATCATATAGATCATATAGATGGTTGGTATCTAAGATAAGAAAATTTATGATACCGATGTAAATTCAGGTCTTCATG-------GTTTAACGAAAATCATAGTTTT--------TCAATTTCTACGCAAATCAAGATAAAGAAAAGGCAGTTTTCCAATCATTGACTCAAACCCATTGTTGAACCG----AATCCCACTGAGTGGAATATGGAGGTACTTATGGCAGAACGGGCCAATCTAGTCTTTCACAATAAAGTGATAGGTGGAACTGCCATTAAACGACTTATTAGCAGATTAATAGATCACTTTGGAATGGCATATACATCACATATCCTGGATCAAGTAAAGACTCTGGGATTCCGTCAAGCTACGGATACATCCATTTCATTAGGAATTGATGACCTTTTAACAATACCTTCTAAAGGATGGCTAGTCCAAGATGCTGAACAACAAAGTTTGATTTTGGAACAACATCATCATTATGGGAATGTACATGCAGTAGAAAAATTACGCCAATCCATTGAGATATGGTATGCTACAAGTGAATATTTTCGACAAGAAATGAATCCTAATTTTAGGATGACCGACCCCTTTAATCCAGTCCATATAATGTCCTTTTCGGGAGCTAGAGGAAATGCGTCTCAAGTACACCAATTAGTGGGTATGAGAGGATTAATGTCGGATCCACAAGGACAAATGATTGATTTACCTATTCAAAGCAATTTGCGCGAAGGGCTTTCTTTAACAGAATATATAATTTCTTGCTACGGAGCTCGTAAAGGGGTTGTAGATACTGCTGTACGAACATCAGATGCTGGATATCTTACACGCAGACTTGTTGAAGTGGTTCAACACATTGTTGTACGTCGAACGGATTGTGGTACCATTCAAGGAATTTCGGTGAATACCCAGAATGGAATGATGCCGGAAAGAATATGGATACAAACATTAATTGGTCGTGTATTAGCAGACGATATATACAGAGGTTCACGATGCATTGCCGTTAGAAATCAAGATATTGGAATTGGACTTATCAATCGATTTAAAACCCTTCAAACCCAACCAATATCTATCCGAACTCCCTTTACCTGTAGGAATACATCTTGGATCTGTCGATTGTGTTATGGCCAAAGTCCTACTCATGGTCACTTGGTGGAATTAGGAGAAGCTGTAGGTATTATTGCGGGCCAATCCATTGGAGAACCGGGCACTCAACTAACATTAAGAACTTTTCATACTGGCGGAGTCTTCACTGGAGGTACTGCAGAACAGGTGCGAGCACCTTATAATGGAAAAATTCAATTCAATGAAGATTTGGTTCATCCTACACGTACACGTCATGGGCATCCTGCTTTTCTATGTTATATAGATTTGTATGTTACTATTGAAAGTGGTGATATTATACATAATGTGACTATTCCACCAAAAAGTTTTCTATTAGTTCAAAACAATCAATATGTAAAATCAGAACAAGTAATTGCCGAGATTCGCGCAGGAACATACACTTTTAATTTAAAAGAAAAAGTTCGAAAACATGTCTATTCTGACTTAGAAGGAGAAATGCATTGGAGTACCGATGTGTACCATGCATCAGAATTTAGATATAGTAATGTCCATATCTTACCAAAAACAAGTCATTTATGGATTTTATCAGGAAAATCATACAGGTCCGGTTCAGTCTCTTTTTCAATCCGAAAAGATCAAGATCAAATGAACATTCATTATCTTTCTACTGGAGAAAGAGATTTTTGTAACCTTTTAGCAAGTAAAAAAAAAGTAAGACATAAATTGTTTCGTTTCAATCCTTCTGATAAAAAAGAAAGAAGGATTTCAGATTATTCAATATTTAATCAAATCATATCTATAGATCATTGTCATTTTACACATCCTACTATTTTCCATGATACTACGGATTTATTAGCAAAGAGGCGGAGAAATAGATTAATTATTCCATTTCAATTCCAATCGATTCAAGAACGAGACAAAGAGCTAATGTTAGCTTCCAGTATCTCGATTGAAATACCAATCAATGGTATTTTTCGTAGAAATAGCATTCTTGCTTATTTCGATGATCCTCAATACCGAACACAGAGCTCGGGAATTACTAAATATAGGACTATAGGTATAAATTCCATTTTTAAAAAAGAGGATTTTTTAATTGAGTATCAAGGAGTTAAAGAATTTAAGACAAAATACCAAATTAAAGTAGATCAATTTTTTTTCATTCCCGAGGAAGTGCATATTTTACCAGAATCTTCTTCCATAATGGTACGGAACAATAGTATCGTTGAAGTAGATACACTAATCACTTTAAATATAAGAAGTCGAGTAAGGGGATTGGTCCGATTGGAGAAGAAAAAAAAAAAGATTGAATTAAAAATATTTTCCGGGGATATCTATTTTCCCGGAGAAATGGATAAGATATCCCGACACAGTGCCGTGTTGATACCACCAAGAACGGTAAAAAAAAATTCAAAAG------AAAAAAAAATGAAAAATTGGATCTATGTCCAATGGATCACAATTACGAAAAAAAAGTATTTTGTTTTGGTTCGACCGGTAATTTTATATGAAATAGCGGATAGGATCAATTTAGTAAAACTTTTTCCCCAAGATATGTTCCAAGAAAGAGATAATCTGGAACTTAAAGTTATTAATTATATTCTTTCTGGAAATGGAAAATCCATTCGGGGAAT------TTCTGATACAAGTATTCAATTAGTTAGGACTTGTTTAGTCTTAAATTGGGATCAAGACAAAAAATTTTCTTCTATAGAAAATGCGCATGCTTCTTTTGTTGAAATAAGTATAAAAGGTTTGGTTAGATATTTCTTAAGAATTGACTTAGTGAAATCCCATATTTCATATATAAGAAAAAGGAATAATCCGCCCGGTTCAAGATTTATCTTGGATAATGAGTCGGACCGCACCACCATCAATCCATTTTTTTCTATTGATTCGAGGGAAAAAATTCAACAATCACTTAGTAAAAATCATGGAACTATTCGTATGTTGTTGAATAGAAATGAAAAATGCCGATCTTTGATAATTTTGTCATCATCGAATTGTTTTCAAATACGATCATTCAACCATGGAAAATATTACAATGGGATAAAAGAGGGAATTAATCAAATTCAAAGAGATGCTATGATTCCAATTAAAAATTCGTTAGGTCCTTTAGGAATAGCCCCTCAAGTTGCCCATTTTGATTTTTACCGTTTAATAACTCATAATCAGATCTCGATAATTAAAAATGGGCAACTTGACAAATTAAAAGAAACTTTTCAAGTATTCCAATATTATTTCCTGGACGAAAACGAGAGAATTTATAAACCTGATCTGTGTAGTAACATCATTTTAAATCCATTCTATTTGAATTGGCATTTTCTCCACCATAATTATTGTG---AAAAAACGTTTACAATAATGAGTCTTGGTCAATTTATTTGCGAAAATGTATGTATAGTTCAAACGAAAAATGCACCACACCTAAAATCGGGTCAAATTCTAACAGTTCAAATGGATTCTGTAGGAATAAGATCGGCTAACCCTTATTTGGCGACTCCTGGAGCAACGGTTCATGGCCATTATGGGGAAATACTTTCTGAAGGAGATATATTAGTTACATTTATCTATGAAAAATCGAGATCGGGTGATATAACACAAGGTCTTCCAAAAGTAGAACAGGTATTAGAAGTTCGTTCGATTGATTCAATATCGATGAACCTAGAAAAGAGAGTTGATACTTGGAATGGGCGTATAACAAAAATTCTTGGCATTCCTTGGGGATTCTTGATTGGTGCTGAGCTAACGATAGCGCAAAGTCGTATTTCTTTGGTTAATAAAATTCAAAAAGTTTATCGATCCCAGGGAGTTCACATTCATAATAGACATATAGAAATTATTGTGCGTCAAATAACATCAAAAGTCTTGGTTTCCGAAGATGGAATGTCTAATGTTTTTTTGCCCGGTGAACTAATTGGATTGTTGCGAGCCGAACGAGCAGGGCGTTCCTTAGAAGAGGCGATTTGCTATCGAGTTCTATTATTGGGGATAACAAAAACATCTCTGAATACTCAAAGTTTCATATCTGAAGCAAGTTTTCAAGAAACTGCTAGAGTTTTATCAAAAGCCGCTCTCCGGGGGCGCATAGATTGGTTGAAAGGTCTGAAAGAGAACGTTGTTTTAGGGGGAATGATACCTGTTGGTACCGGATTCAAAAGAATAATGAACCGTTCAAAGCAAAGGCAATATAACAAGATGACCTCGGAAACAAAAAAAAAGAATTTATTTGAGGGCGAAATGAGAGATATTTTGTTTCACCACAGAGAATTCTTTTTTTTTGTTTCAAAGAATTTATGCGATACATCGCAGCAATCTAGTATTTAATAATTCCTAAAATAATGATTCTTAAGAGCGGATTCATCTTCGGTCATTT-----------TATTTTGTATAATAAAAGAAAGATAATAAAGAGAATAATCATATTAAATATTAAATAGAAAAAATGGCCCGATC----ATTTATCAAAGGCCAATCTTCGGTAGAAGAGAAGGTTCCTTTGGAACAC----TTATTTCTATTTCAGTATACCGGGTCTCTTTCTTTCATTTCAAAAAATTTATAGAATTTCGATTTTGAAATGAAAGAAAAGTGTGGGGATAAATATAAATGACAAAAAGATATTGGAACATAATCTTGGAAGAGATGATGGAAGCAGGAGTTCATTTTGGCCACGGTACTAGAAAATGGAATCCTAAAATGTCACCTTATATATCTGCAAAGCGTAAGGGTATTCATATTACAAATCTTATTAGAACTGCTCGGTTTTTATCAGAAGCTTGTGATTTAGTTTTTGATGCAGCAAGTGAGGGAAAACAATTCTTAATTGTTGGTACAAAAAAAAAAGCAGCGGATTCAGTAGCACGGGCTGCAATAAGAGCTCGGTGTCATTATGTTAATAAAAAGTGGCTCGGCGGTATGTTAACGAATTGGTATACTACAGAAACACGACTTCAAAAGTTCAGGGACTTGAGAATGCAACAAAAGACGGGGAGACTCAATAGTTTTCCAAAAAGAGATGCCGCTATATTGAAGAGACATTTAGCTCATTTGGAAACATATCTTGGCGGCATTAAATATATGACGGGGTTACCTGATATTGTAATAATCGTCGATCAACAAGAAGAATATACGGCTCTTCGAGAATGTATAACTTTGGAAATTCCAACAATTTGTTTAATCGATACAAATTGTGACCCGGACCTCGCCGATATTTCAATTCCAGCTAATGATGATGCTATAGCCTCAATTCGATTAATTCTTAACAAATTAGTATTTGCAATTTGTGAGGGCCGTTCTAGCTATATACGAAATTCTTGATTAATAATAAAATAAAAAAATTATTGGATTTAGTTGGAGGGGTTCATAGATTTAGGGAATCGATTACTATACTAGTAATAAATTGTACAAAAAATAAAAATATAAATAATATAAATATAAAAAGAACAAACACAAATTTTATGTGATTAGTCGCGGTATTTAAAATAAAAAATGAAAGTAGACAAATAAAAAAGGAAAGGAGATGTTTGAATAAAAATAATTCCCCTTCAAGTTCTTATTTTTTGAGAGGACAGGACAATATGAATGTTTTATTATGCTCTATCAACACATTAAAAAGATTATATGATATATCTGCTGTGGAAGTAGGTCAACATTTCTATTGGCAAATAGGGAGTTTCCAAGTACATGCCCAAGTACTTATTACTTCTTGGGTTGTAATTGCTCTCTTATTGGTTTCAGCCATTCTAATTATTCGAAATCTGCAAACCATTCCCGCTTTCGGTCAGAATTTCTTTGAATATGTTCTTGAATTCATTCGAGACGTGAGCAAAACTCAAATTGGAGAAGAATATGGTCCGTGGGTTCCTTTTATTGGAACTTTGTTTCTATTTATTTTTGTTTCTAATTGGTCGGGGGCTCTTTTACCTTGGAAAATCATACAATTACCTCACGGGGAGTTAGCTGCACCCACAAATGATATAAATACTACCGTTGCTTTAGCTTTACTTACATCAATTGCATATTTCTATGCGGGTCTTTCAAAAAAAGGATTAGCTTATTTTAATAAATACATCCAACCAACCCCAATCCTTTTACCGATTAACATCTTAGAAGATTTCACAAAACCCTTATCTCTTAGTTTTCGACTTTTCGGAAATATATTAGCTGATGAATTAGTAGTTGTTGTTCTTGTTTCTTTAGTACCTTTAGTAGTTCCTATACCTGTCATGTTCCTTGGATTATTCACAAGCGGTATTCAAGCTCTCATTTTTGCTACTTTAGCTGCGGCTTATATAGGTGAATCCATGGAAGGCCATCATTGACCAGTTTTCTACAAAATAGTCCTTTTCGTTTAGCTTGCCGCACATATATTGCGGCTCAATATAATCTACTTAGTAAACATCTATATCTATCTACCTATATCTATATAGATATAGGTAGATAGATATAGATAGA--TATTCGATTAGCATATATTAGCATATATTAGTATATATTGGATATTCAAAAAAAAAATAATAAATAAAAA---------AATTAAGAGCCATAATTAGAATTCTGTATGATATTTACGTTTACGGCGTGTGATAAAAAGATACTATATAGAACTAAAGGAGATTCCCGTTTCAGTTACATTCAATTCAACGATTGACCAAAAGAGAATTC---AAAAAATAACATTTAGATCACCCAAATTCCAATATTTCTATGAAACAATAATTAAATCTAACGAATTTATTTCGATTGATTGTATCCATATGGGGT-----AATAATAAAAGGGGGAGGAGAGCTTAAAAAAACAAGATA-ACAAATAAAGTATAAGTGCGGGGGGTCAAACTGGGTGTATATAATCGGATCACTATAAGACAACTCTTTC-----TTTTGAGGTTTCAAA-----GAATGATTTTCGAATTCGATTGAATCTAAAACACAAA-ATAATTGGTTTACAGGATAGAAGAAACCCACGTATATGTGATAGGATATTCTATATGAACTAGTTATATATGAACTAACCATATCCATATATATTATATAAAATAACTAATATTTTATATCTAAAATTGCCCCGCTACTACTGTAAATTTCGATAGGGATTAAAAAACAAAGCCTTTCCGTTTCATCTCGAATTGTGAATTGAATATTCAATGACTAAAAAAATGGAAT-AAAAAAACGAAGAATTCAAAGAATGATTCCAAATTGAAGGTAGGATAAGAACAAAGGTTCTACATATTCACAAAAAAAAACTATGTATGTAGGTAGAGACGAAAAAATAAATCTCGAAGTAATTCGTAGAGTTCAATAAC---TATTATTATTTTCAATTCGGAATTCTTATTA-----------ATTACTTTAAACCGAATAAATCTTGATAATTGAAAAATTAAGTCATAATTTATTGGTTGATTATATCATTAACTATTTCTTTATTTTATATTTAGGTTACGAGGAAATTATCATGAATCCAATTATTTCTGCTGCTTCTGTTATTGCTGCTGGGTTGGCCGTAGGGCTTGCTTCTATTGGACCTGGGGTTGGTCAAGGCACTGCTGCAGGGCAAGCTGTAGAAGGGATTGCACGACAACCGGAGGCAGAGGGAAAAATACGAGGTACTTTATTGCTTAGTTTGGCTTTTATGGAAGCTTTAACAATTTATGGACTGGTTGTAGCATTAGCACTTTTATTTGCTAATCCTTTTGTTTAATCCTAAAAAAATAGAAATACATATCCTTTTTTCCGTGGACTTGCTTTACCGGTCTTGCTTTTTCGAATTCTATTTATATTAATATTTCACTCCTATAATTATTTATCCGTTCGGACAAGAACACAGGGGAAGGACTAATTGAAAGGTGAAGAATTCACATACTGATTCGCCCTCTTTCTTCTCTTT-TTTAGTCCAATGACCCCCCC---------TTTTTTTTAAGATAATTTTTCTCAAGTGTTAAAACTTGAGAGATTTTGCAATGGATATAAGAACTGGTATCTAATTCGAATAAGTATCATTCTTTTAGGGAATCTTCCAATTGATTGACCAATCCAAATAATA--------TATGGATATATATATATAGATAGATCTATCTATATATATATCTAACTAATATAGGAATCTTAGAAAGATAATTAGTCTATTCATAAGAGGAGATGAGATCATATGAAAAATATAACCGATTCTTTCCTTTGTTTGGGCTACTGGCCATCCGCCGGAAGTTTCGGGTTTAATACCGATATTTTAGCAACAAATCCAATAAATCTTAGTGTAGTGTTAGGTGTATTGGTTTTTTTTGGAAAGGGAGTGTGTGCGAGTTGTTTATTTCAAAGAATAGATTGGATCCAACCAAACTGCACTT-----TTTAGTTATAACTAAGAAAATGTGCATAATCCCGCGAATTACTTCTGAAAATTACTTCTGAATTAATGAAATTTTTTCAATAATTTAAGAAAAAATATTTAAGAACTATAGCATTTCGCGATTTATTGGTAATCCACTTTGATTCTCTATTAACCAATAATTTTGGACTATTACCATGGTTAAAGTGAATAGTTTGAAGTCTAGACGCAGTGTAGTACTCTTTCTACCACTATGTTAATACAG------AAATGAAATGGTTTCGATAAAATTATTAGA-----TTTTTTTTTCGATATAGAACACTCATGTCGAT----AAAATGGCTTGAATCCTATTTACTTACGGCAAGAAATTGAAAAACGGGTTAATTTAACCCTCCCTTTTGTACAATGCGTAATC----GATGACCTATGTATAAATGAATAAGAATTCTTTGGATTTGAAG--AAAAAAAACAACTTTGCTGACATATATTTGTTTGGTCAGAAGAGTCCTCCGAATATTCTGGTCTTATATTGGTAATTGTTTTCAATATTTT-------AAAAATAAAAATAGCGAAGAGAGGATAGGCTCATTACATAAAAAATTGGTAAATTTCCCATAAGTAATTGAGTGTGAGAGCCAAATGAATCGAAAGATTCATGTTTGGTTCGGGAAGAGATCCTAGACATTTTGAAATGAATGGAAAGAGAGTCTACTTTCATTAAGTGATTTATTAGATAATCGAAAACAGAAAATCTTGAGAACTATTAGAAACTCAGAAGAATTACGGGAAGGGGCCATTGAACAGCTGGAAAAAGCCCAAGCCCGCTTAAGGAAAGTCGAAACGGAAGCAGATCGTTTTCGGGTGAATGGCTATTCTGAGATCGAACGAGAAAAATTGAATTTAATTAATTCAATTTATACGACTTTGGAACAATTAGAAAATTACAAAAACGAAGCCATTCATTTTGAACAACAAAGAGTGATTAATCAAGTCCGACAACGGGTTTTACAACAAGCCTTACAGGGAGCTCTAGGAACTCTAAAGAGTTGCTTGAACAACGAGTTACATTTACGTACTGTCAGTGCTAATATTGGCATGTTTGGGACGATGAAA-GAAAAAATAACTGATTAGTCTTTCTATTATAAAATAGAGTATAGGCATTATTTTTTTCTTCTAAAAAAATAAAATTAAGAAATTTTCATGGTAACCATTCGTGCAGATGAAATTAGTAAAATTATCCGTGAACGCATTGAGCAATATAATACGGAAGTAAAAATTGTAAATACGGGTACCGTACTTCAAGTAGGCGACGGTATTGCTCGTATTTATGGTCTTGATGAAGTAATGGCGGGTGAATTAGTGGAATTTGAAGAGGGTACTATAGGCATTGCTTTGAATTTGGAATCCAAAAATGTTGGTGTTGTATTAATGGGTGATGGTTTGATGATACAAGAGGGAAGTTCAGTAAAAGCAACAGGAAGAATTGCTCAGATACCTGTAAGTGAGGCTTATTTGGGTCGTGTTATAAATGCCCTGGCTAAACCAATTGATGGTCGAGGAGAAATTTCAGCTTCGGAATCTCGATTAATCGAATCTCCTGCTCCCGGTATTATTTCGAGACGTTCCGTATATGAGCCTCTCCAAACAGGACTTATTGCTATTGATTCGATGATCCCCATAGGACGTGGCCAACGAGAATTAATTATTGGAGACAGACAAACGGGTAAAACAGCAGTAGCCACAGATACTATTCTCAATCAACAGGGACAAAATGTAATATGTGTTTATGTAGCTATTGGTCAAAAAGCATCTTCTGTGGCTCAAGTGGTGAATACCTTACAAGAAAGAGGAGCAATGGAATACACTATTGTAGTAGCTGAAACAGCGGATTCTCCAGCTACATTACAATACCTCGCCCCTTATACAGGAGCAGCTCTGGCTGAATATTTTATGTACCGTGAACGTCACACTTTAATCATTTATGACGATCTCTCCAAACAAGCACAGGCTTATCGCCAAATGTCTCTTCTATTACGAAGACCACCTGGTCGCGAAGCTTATCCAGGGGATGTTTTTTATTTACATTCACGTCTTTTGGAAAGAGCCGCTAAATTAAGTTCTCAGTTAGGCGAAGGAAGTATGACTGCTTTACCAATAGTTGAAACTCAATCGGGAGATGTTTCAGCTTATATTCCTACTAATGTAATTTCCATTACAGATGGCCAAATATTCTTATCTGCCGATCTATTCAATGCTGGAATCAGACCCGCTATTAATGTAGGTATTTCCGTTTCCAGAGTTGGATCGGCGGCTCAAATTAAAGCCATGAAACAAGTAGCTGGTAAATTAAAATTGGAATTAGCACAATTCGCAGAATTAGAAGCTTTTGCCCAATTCTCTTCTGATCTCGATAAAGCTACTCAAAATCAATTAGCAAGAGGTCAACGATTGCGCGAGTTGCTTAAACAATCCCAATCAGCTCCTCTTACCGTGGAAGAACAGATAATAACTATTTATACTGGAACGAATGGTTATCTTGATTCATTAGAAATTGGACAGGTAAGGAAATTTCTTGTTGAGTTACGTGCTTACTTAAACACGAATAAACCTCAATTCAAAGAAATCATATCTTCTACCAAGACATTCACTGGGGAAGCAGAAGTCCTTTTGAAGGAAGCTATTCAAGAACAGATGGAACTCTTTTTACTACAGGAACAGGTAGAAAAAAATTGATTAATCATTTAATAACTTTATAATTTCACTTTCAAATTCTTATAATTAGTATCTTTTAATATC-----------------TTTTTATTTCATTTGAATATAATATTAATATATAAATAAAATGAATTCGAATGAAAATAGAAAAAAAAAAAAAAAAAATAGAATAAAT------AAAATAGAAGGACAAGGTATAAATTGCATATATTTGCATATATATGCAAATATATGCAAACAATTTGCGTCCAATAGGATTTGAACCTATACCTAAGGTTTAGAAGACCTCTGTCCTATCCATTAGACAATGGACGCTTCTA---TTTTTTTTTTTTTCTTTTATTCTTT--------------AACCTTATTAACTAAAAAAGGTTAAAGAA----------TAAAAGAATTCTATATTCTATA----TATAGGAATTCTATATTCTAT--------ATATAGAAAAGATATAGAAAATTTATAGAAAATAAATAAAATTCAATTTGTTATAAATACCTAAAATAAATACCTAAAACTAAATTAAGAAATTAAAAAAAAGAATTGACAAATTCATTTAAAATTC-------------TAGATTCATTCTATAAGAAAAAAGATAGATTCAAATAG----AATAAATAGAGAATATAAGCGGGTAGCGGGAATCGAACCCGCATCGTTAGCTTGGAAGGCTAGGGGTTATAGTCGACGTTGATTCATCATTTTGATTTCAATTTAACGTCTCTAATTCAAAACCGAACGTGAAACTTTTGTTTCATTCGGCTCCTTTACAGAAAAAATTAAGAGATGGAAAAT-CAA-AAAATTGACCCATAACATCTATGTCAGCCT---TTTTGTTTTGTATGAATAAGTTTAAAACATCTTGCTTTTTAGATGATCCCTCTAGAAGAGCAGTATTATAATAATCTATGTTTTTTTTCTAGTTACTTCGTTCTCTATTTCTATTTAATAGAATCTTTAGGAAAAGCATAAAATTTCTGTCGAGCTAAAAAAATGTAGATGTCTCTAGTAAACTAAAAGAATCGTTTAATAGCTATTTTGCTTCAATCTCTACTATACAAAAAAATGGAAGATTTAGTTACGATTAGAAAGAAACTTTCTATATATCTCTCCATAGATCCTTTCGTCATACTCAAAAAAATTCGGATTATAGATCCAATTCCAAAAACTTATGTTTCATAATTTTAGAACTCAAGTTGTCAATTTAGAATTGATTCTTCTTGTATACAAATTACGATAATGTATATTATACCGCAAATCATTCATTGAG-GGTATAAAGGATTCCCTTTAA--GTAAGAAATAAAGTTTTTGATCGGAATATGAATCAAACGGGGGATCCCTTAACTATTTAGGGGTCCATGGAACGAATCGCACTTTTACCACTAAACTATACCCGCTACAATACAATTATTGTATCTTTTGTCGAACAAAGCAATCAGACAAAATCAATAAAGAAATAGAGGGGCATAATATTCAATATTCTAATAATTCGAGTATTGACATGTTTAATTAGAGTATCTTCTAATGAAATTTGAAAAACGGGGTGAATTA-CATTTTTGGATTTTGTTTTTGCTGAAGGTA---------------------------------------------------------------------------------------------------------------------------------TTTTTTTT-----------------------------------------------------------------------------------------------TCGAATAAAGTACATTCAATTCAAATAAATCATTGTTATTCAATATTCATGGGAAT-----AAAAAGAGCCCGACTAGGTACTGGCCGGGCTCTTTGGCTGTAGAAAAAGAAAAAAGGAAAC-TAAAAAATAGAAGAATATAGAATATAATAATGAATCGAAATCAAATAGAAAAAAAAGAGATAAGATAAAAAATAAGATAAAAAGAAGTC----------------------------TTTTTTTTTCAAGCTCCATTTTTTGCTCTTCTTGTTTATGTGATATAACATAAACAAAGTAATTC----TATTTTTCAATTGGGGAGAGATGGCTGAGTGGACTAAAGCGTCGGATTGCTAATCCGTTGTACAAATTTTTGTACCGAGGGTTCGAATCCCTCTC------TTTCCGTTGATAATTTGATATTTTTTGTTGAACTTC-TTTGTTTTCCTTGTTTGTTTGATTTTTTTTTATTTACTAGTTAAAGATGTTAAAATAAAGAAAATCC---TAAAAATATTTTAAAATCCAGCACAAGCAAGAAAAACACAGAATCCACCTTTTTCT-----TATTCTTCACGCCCTGGATTACGTCCTGGATCGTTAGATAGGAATCCGAAGATGAAAAGAGAAACGAAGAATATCACTACCGTGTAAACAAATAGTTTTAGAGTAAGCATTATAAAATCTCCAAGATAATTAAAAAACGACAAAGAAAGAGAATAGATTCTCTTATATTACAACAAATTTTGTTTCTTTTAATACTAAGTTTCT--------AAAAAATTAAATTTT-------TGTGAGGAGATATATAAGATAAGTTTCGAAAATGGATTTGTAGTAAGAGTCGAGTCTTTTATTACAAATTATCAATAATTACTTTTACCAAAAATATTCTTTCATATCTATAATCTAGGTATTCTATTGGTGATGGGTTCAAATCGAATAATAGGATTAGGATTTCTCAATTGGCAAAACGTAGATGATGAGATGGTCCGTATTTTTTCGTATATATCCAAAAATTTCAATATTGGAATCGATAATTCACACTGTAAGACTTA------------------------TTTGATCTTTTAAATTGTTAAAATGTTCGAATTTTAGTTTTCTGATAAATTCTTAATTTTTTTTTAAGACATTACTCAAATTACAGATATCATCGAAAACTTACAGCAGCTTGCCAAACAAAAGCTAAAAGAAAAAAGAGTAAGGGTATTACTGGCATAATATCCACAATTGGATTCAAGAAAGCGTAGGCTTCGGGCAATTTCGCCGAGAAAAAACTACTTGAATAAAGGACGGAGTGAATACAAATACAGACCAAATTAAAGATATTAAGCATAACAAACATTTTGTTCTTTAAGAAAATATAAATTATTTTTG---TTTTTTTTTTAATTAGAATTTTCATTTTTATTGTATTTTATATATATATAAAATACAATAAAAAGG---AAAAGAAATTAATATTAATTTATGAATAAAACTAAAAAAAAATGAATAAAATAAGATAAAACCCTCC-AAAATCCTTCTTTGATTTGAACTTATCTAG-TTCAAAATCTTTTT----------TTATTCTGAAAT-AAAAAAATCGAATAAATCACACTTCTAT----ACAATATCTTAATAGAATTGTACGTAATGATCAATAAATTGAGTCTTATCCTATCTATATCTA------GATAGATATAGATAGATATGTAGATACGCATATAAAAATACTAGCAACAAA--TTTTTCTATAGAAATTTTTGAACTGGAATTGACGAACAACCAATATAAATAATAGTGTTTATTAGTATAAAATCG-----------------------AAAATGGGGCGTGGCCAAGTGGTAAGGCAACGGGTTTTGGTCCCGCTATTCGGAGGTTCGAATCCTTCCGTCCCAGAGCATATCCATTCATGATGTATATCATATTGGAATACAGATTGTATATCAGAATTAAAATTATCCCCCTT----TTTGAATTATTCGTCTCTAATCTAAATCGACTTGCTTTCGAATATGTGGATTCAAAAACAAGTCGAGTTTTTGTTACTTTCTTTTTTGTATCAAAATTGTTTT------AATGTAATCATTTCATTAT---------------------ATATATCTATTATAATTTTATAATTTTTTCAATTTTTTTTTTT--CTTTTTTTCTAATATTTTTAAATTCCCATTTTTCTACTTT-ACAAATTCTAAAAAG------AGAGTAGAAAATAGATTGATAAAATACCGAGTTAATTTTCATTTACGTCTTTACTTTA-----AAAAAAGTTTTCGTTATATAGAAGAAAAACCCTGACCT---AAAAAGGATAGATTATTATGTATCGATTGAATCAATGACTATTCATGATTCCATAATTGAATCAATTACATACTGGATCCAAGCTAAAGGAATGTTATGATGAAACTTCGTTTGAAACGATGTG-----GTAAAAAGCAACGTGCGACTTG-AAAGACATGATTAGATTAGCTGTGGATTCTTACATCCGCCATTTTTTCT----AGTA-TATAGAAATGAACATGCTCTTGACTCGACATCGTTTGTTCTGTTCCACTAGAACTTATTGTTTTGGGGACGGGAAAGCAGTTGATGATGTAAGTTGATGATGTAAATAGTACATGATGGAGCTCGAGTTTATTCATTTATCAGGGGCAAGTATCTAAGGTTAGTAAAAATTAATAAGTTAGAAAAACTTCGTAAGTTTATTTTTGATAGAAAAATAGAAAGGATCCAATTTGAGCAAGGTTC--AAAAAAATGGTTGGAATTAGTAAAACTGTTTTGATCAAAAGTGTAGCCGCAGGAATTAACCTTCTATTTGTATGATTCTTTCATAGAAAGAAAAAATGGTATGTTGCTGCCATTTTTGAAAAGATTGAAGATTCCCGAAGTAATGCCTAAACCCAATGATTCAAAGAAAAGCTAAAAGATCATGGAA------CAAGTAAATACCATTTTCAAATTGTCTCATCAATTCTATTATCAAAAATTAT------AAAAAATAAATTATAAAGAAACGAAACACGGGCAAGAAAGGGGAGTAGAGACCACTCAATAAATGAAATAGCTACTAAAGGCTTTGTTCTCTTTTTAGTTATTTGAT-----------------------AATTATCCAATTTGAGTTATGGAGTTATAAATATGAGGAG--TTTTTTTTCAAAAAGAAAATACGAAAGAAAAATACTTAAGTCATAGTTTAATTGATTTGATGATTTTATTGATCTATTTGACATCATAATTTTCTACATACATTATAATTTTTTATTTTCTCGAGCCGTACGAGGATAAAACTTCTTATACGTTTCTA-GGGGGGGGGTGCATTATTTATCTATCTCTATCCCAATGAGCCGTTTATCGAATCGTTGCAATCGATGTTCGATCTCGAAGAGAGGGAAGAGATCTTCGGAAAGTGGGTTTTTATGATCCAATAAAGAATCAAACCTATTTAAATATTCCTGTTATTCTAT-ATTTCCTTGAA-----CGAGGCGCTCAACCTACAGGAACTGTTCAGGACATTTCAAAAAGGGCTGGTGTTTTTATGGAACTTAGCTCGAATCAACAAACGAAATTCCATTAATGAAATAAAAAAAAGGGGGTGTGGATGACTTGTATATAGATTTCTAAAACTCTTTTCTCTTTTATCCCCCCGCTCTCTTGTTCTA-----------TTCATACCTAATTTTTCTTATTTCTTGTTGTTTATATAGAATGATAGGATGTAGTTTTCTATAGCCAGAAAAAGAAATGAAATTTGCATCGATCTTCAAAACAAAATGAAAAAATGTATAGAGATAAAAGATAGAATATAGGAAAAAGAAAAAAA---ATAGTCACTAAATGAAGTAATTGGACTTATAAATAGATAAATAGATTACCCCTATTGAGGTACTTTTTTTTTTAATGTTTCTTA--TTATTTTTGATTTTATTATCATTTCTTTTTAATACCAACTCGCTCTTTATTATTTTCAGTTACTAATCCTAGTTATTTGATTTATATACTTTTTTT-----------------ATAGTAAATACATG--------------------------------AGATAGAATATTCAAAATGGAATATTTCTATTATTTTATTCTTCATCCAATGACTATACA-----TTCATTATATTTTTGTGTAAATAGAGG-AAAAACTCGATGGAAAAATGGTGGTTTAATTCTATGTTGTT------------TAATAGGAAGTTAGAATACAGGTGTGAATTAAGTAAATCAATGGATAGTCTTGGTCCTATTGAAAATACCAGTCTAAGGGAAGACCCTAAAATTTTAACCGATATAGAAAAAAAAAT---------------------------------------------------------------------------TCACAGGGATTTGGATTATTTA------------------------------------------------------------------------------------------------------------------------------------------------------------------------------GAAATGGAAGGTTTTTTTTCTAGCGATCTGAATACTGTTTCTAAGAATGATGATGATCATTACATGTATGAGACTCAATTTAGTTTTAACAATAAT------------ATTACTAGTTTCATTGATAGT------------------TGCATTGAGAGTTTCAATTTAGGTGATATTGACAAATACAATGATATTTATTTTTATAGTTACATTTTTTTGAAGGGCAGAAATTGTAGTGAAAGCGATAATTCTAGTACTAGTATAATAACTAGTACGAATGATACAAATGATAGTGATTCCACTATAGGAGAAAGTTCTAATAATCTCGATGAAAGTCAAAAATATAAGCATTTGTGGCTTGAATGCGAAAATTGTTATGGATTAAATTATAAAAAATTTTTTAAATCAAAAATGAATATTTGTGAATACTGTGGATATCATTTGAAAATGGGCAGTTCAGATAGAATCGAACTTTCGATTGATTCGGGTACTTGGAATCCTATGGATGAAGACATGGTTTCTCTGGATCCTATTGAATTTCATTCCGAAGAGGAACCTTATAAAGATCGTATTGATTCTTATCAAAGAAAAACGGGATTAACTGAGGCTGTTCAAACAGGTACTGGTCAACTAAATGGTATTCCTGTAGCTATTGGAATTATGGATTTTCAGTTTATGGGGGGCAGTATGGGATCCGCAGTAGGTGAGAAAATCACCCGTTTGGTAGAATATGCTACTAATCAACTTTTACCTCTTATTCTGGTATGTGCGTCCGGAGGAGCGCGTATGCAAGAAGGAAGTTTGAGCTTGATCCAAATGGCTAAAATATCTTCTGCTTTATATGATTATCAAAAAAATAAAAAGTTATTCTATGTATCCATACTTACATCTCCCACTACTGGGGGGGTAACTGCTAGTTTTGGCATGTTGGGGGATATCATTATTGCCGAACCAAATGCTTATATTGCATTTGCTGGTAAAAGAGTAATTGAACAAACATTGAATAAGGCAGTACCTGAAGGTTCACAAGCAGCTGAATATTTATTCCATAAGGGCTTATTTGATTCAATCGTACCGCGTAATCTTTTAAAGGGCGTTCTGAGTGAGTTATTTCAATTCCATAATTTCTTTTCTTTGACTAAAAATGATAA--------------------------------------------------------------GGCATAGCCATAAAT--------TCTTTGAATAAGAAAAGGGTATATTATATTATG--ATATATATTGGCTTAGCTATAATCACTAGAATTATTATATACTAAGTATAAATATATAGAAATTCTAGTGATTATAGACTATCTTTATATAATAATATAAATAAGAATAAAAAAATAAAAAAAAAAAAGAATCTATATAAATATCAA---------------------------------------------------AATA-ATATATATA--------------AGGTACAAATAGTAAATCGAGGTACCCAT-TTTATGATAAACTTTCCTTCCATTTTTGTTCCTCTAGTAGGCCTAGTATTTCCGGCAATTGCAATGGCTTCTTTATTTCTTCATGTTCAAAAAAACAAGATTTTTTAGATACAG----------------------------------------------------------------------------------------------------------------------------------------AAAACAAAGTAAAATTCTGGGGTTTTTTATTCCCCAATTAT-------AATACTAAATTCAAAAAAAGGAGAGTAATGAGTA---TAATCTTTCGCTCAGACGATGTACTGATATATTCTATGGCGGAGGTTCGAAGAACAAGCAATTTATTTTGGGCCGTTTTCACTTTGTTAGGTTCATTGGGGTTATTGTTCGTTGCAATTTCCAGTTATCTTGGTATGGATTTGTTCTTTATTTCTGAGAAAATTAGTGATTTTTCTTTTATTCCGGACTTTATTTATTTTCCATTTATTCCACAAGGGGCCACGATGGCTTTTTATGGAATCGCGGGTCTCTTTAGTAGTTTTTATTTTGGGTCGATTATTTTTTGGGATATAGGTGGTGGTTTTGATATCTTCAATAAAAAAGGGAAAA---AGGTACGTTTTGTTCGTTGGGGATTTCCTGGAAAAAATCGTCGTATTATTCTCGAAATACCTATGAACGAGCTTCACTCCATCAGAATAATAACAGAAGTTAAAGAAGAGGGTATTTTTACTCGTACCAGTACTTTTGAGAGTATCGTTTATCTGGAAACCATAGAACAGGGGTTTATTCCCTTGACTCGTATTGAAGATAATTTGAATGGGACACAAATTGCACATAAAGCTGGCGAATTATCTGTATTTTTGGGTGTACCACTTTTTTACTGATGAGAATTGAACTTAATTAGAAATTAAATTGCACAAAAAGCTTCAGAATTGTCCTATT---TATTTTGTGTACCTTTTGAAATATTTTG--AAAAAAAAACGTTTTTTTTTTTCAAAATATTTCCATTTTTATAGATGAGGCGTTATTTGATTTCGAAATCCGATTATTATATTCCTAACCCGAAGTGCTCCTTGGTGTATTCATAAAAAGTAATAA-----TTTTTCTTCGAATCTTAGCAATTGATA------TCCTTTCGAAACACCATTTT-TTTCTTC-----ATTTGAATTGACAGTGAATTCTTTCGATTTCTTATTCGATTTATGTATTCTTTTTTCTAAATTAAACAAGGCAAGGACTAACTCCCGAACTGCAAGT-AAAAAAAATGATAGAATAGAATATAGATTTATCTATAAGCTCTATGACTTGTAATAGAACTTATGCTTGATAGAAAGGTTATTATCATATAGAG-TTGACGAATGAGATGAAGTTGAGTTCATTAAATAAAGACGAAAAATGACAAAAAAGAAAACATTCATTCCCCTTCTATATCTTACATCTATAGTCTTTTTGCCCTGGTGTATCTCTTTCACATTTAAGAAAAGTCTCGAATCTTGGTTTATTGATTGGTGGAATACTAGGCAATCCGAAATTTTCTTGAATGATATTAAAGAAAAGAGTATTCTAAAAAAATTCATAGAATTTGAAGAACTGTTTTTCTTAGATGACATGTTAAAGGAATGTCCGGAAACACATCTACAAAACCTGCGTACTGGAATCTATAAAGAAACAATCCAATTAATCAAAACGCACAACGAAGATCGTATGAATACGATTTTGCACTTCTCGACAAATATAATTTGTTTCTTTATTCTAAGCGGTTATTCTATTCTTGGTAATCAAGAACTTGTTCTTATTAACTCTTTGGTTCGAGAATTTATATATAATTTAAGTGACACAATAAAAGCTTTTTCTATTCTTCTATTAACTGATTTATGTATAGGATTCCATTCAACCCATGGTTGGGAACTAGTGATTGGTTTCGTCTATAAAGATTTTGGATTTGCTCAAAATGATCAAATTATATCTGGTCTTGTTTCCACTTTTCCAGTCATTTTAGATACAATTTTAAAATATTGGATTTTTCGTTATTTAAATCGCGTATCTCCATCACTTGTAGTGATTTATCATTCAATGAATGATTGACTGACAAAATGATTCACTTATCAAATTTTAATTTAAAG--TTTTTTAGCTAAAAAGAAAATAACTTTGCTTTTTCCCTTCTTTTTAACCCCCTTAAATG-----------AAAAAAGGGGTTCCCCGACTTGGATAGGGAACTATGCGAGTGACCTACCTAATCTTATTGTAGAAATTTTCAGGATCAATGATTAGACCATGCAAACTAGAAATGCTTTTTCTTGTATAAAGGAAGGGATTACTCGATCCATTTCCATATCGATCATGATATATATAATAATTCGAGCACCCATTTCAAACGCATATCCAATTTTTGCACAGCAGGGTTATGAAAATCCCCGAGAAGCAACCGGTCGTATTGTCTGTGCCAATTGCCATTTAGCTAATAAGCCCGTGGATATTGAGGTTCCACAAGCGGTACTTCCTGATACTGTATTTGAAGCAGTTGTTCGAATTCCTTATGATATGCAAGTGAAACAAGTTCTTGCTAATGGTAAAAAGGGAGCTTTGAATGTGGGGGCTGTTCTTATTTTACCGGAAGGTTTTGAATTGGCACCCCCCGATCGTATTTCGCCTGAGATTAAAGAGAAGATAGGCAATCTGTCTTTTCAAAACTATCGTCCTACAAAAAAAAATATTCTTGTGGTAGGCCCTGTTCCTGGTCAAAAATATAAAGAAATCACCTTTCCTATTCTTTCCCCGGATCCCACTACTAAGAGAGATGTTCATTTCTTAAAATATCCTATATACGTAGGTGGGAACAGGGGAAGGGGTCAGATTTATCTTGACGGGAGCAAGAGTAATAATAATGTGTATAATGCTACAGCAGCGGGTATGGTAAAAAAAATCATACGAAAAGAAAAAGGGGGATACGAAATAACTATAGTGGATGCATTGGATGGGCGTGAAGTGATTGATATTATACCTCCAGGACCAGAACTTCTTGTTTCAGAAGGTGAATCTATCAAACTTGATCAGCCATTAACAAGTAATCCAAATGTGGGTGGATTTGGTCAGGGGGATGCGGAAATAGTACTTCAAGATCCGTTACGTGTCCAAGGTCTCTTGTTCTTCTTCGCATCTATTATTTTAGCACAAATCTTTTTAGTTCTTAAGAAGAAACAATTTGAGAAGGTTCAATTGTCCGAAATGAATTTCTAGTCCCGCATATTTATCAACATATTAAACTCATAAAAATAACTCAATTTTTTTGTTGATAATTTATGTAATTCTATTCAGTATAATATCAGTATAATAGAATAAA---------------AAAATTATGAAAAGATCTTTGGTTCTGT----ATAGTCTTTTTATACTATATTTAAAGAGTTACTTGTAACGTAATACAAATAAACTCGAGTATGGATATTGTCAGGAAGACTATTTGACTTTGTTTTTTCAACCCCCCAAAAAATTCGAATATTATGGTTATGACACTGTTTTTTTCAGATTTCATTTTTCTATAATAGAGAGTTCTATTATAGAAA----TTTCGATTGTAAAATACAATAAAATTGGATTCGATACTAAACATAAAATAGATATCTATATAGATAGATAATTTGAAACAAAATCAATTAAAATATGGAAAAGGTACTCTAGGGGGGATTT---------------TTTGTCTTTTCCTAGAGTCCGATTCCTATTCCTTCTTGTTTGTGTCGAAATAGAAATATTCTAAAAATATCAATAAAATAATCTTTTTTAACCCCTTCCTGAAAAATCCTATATCTTAGTTTCTATTTTTTCCAACTTAGAATATTTCTGCCATATAATAT--------------TTTATTGCATATAATACGTAGTGAACAAATAAAAAGAGAGGGGGTTGGGGAATTTGATTAAACAAATTGAATTTCTTCAATTAACTTGTAA-AAAAAAAAAAGAATGAAATGGAGTTTTTTGAAACATCGGAAAAAGTAGTCGTTTATATGAAT---AAAAAAAGATTAGAATTATTAATAACTCACCTGGGATCCACTC--TTTCTTTGACGAATTCGAGTGGATCCCAGGTGAGTTATTACGCTTTCATTTC-AAAAAAAAAACAAATTCTAACACGATTACTACAGAGATGAGCCCAATCCGGAATATGAACCATAAAAGAAAATACCAATTAAACCGATCACAGTAATACCAGTTACAGTACCTATTATCCAAAGAGGAATCCTTCCAGTAGTATCGGCCATTTATCCCACTTTCCTCCACATTTAATCAAGTAGTCAGTCATGCTAAAGACAT----AAACAGTCATAGATAATTATGAAACGATATCCTTCCGAATGGGATAAAATAATTCCTTAT-------------------ATATTTTTTACTATTCCTATTTCTTCTATTAATTG-----------------------AAGAAATAATTTGAAAATAAAACAGCAAGTACAAAAATGAGTAATAACCCCCAGTAGAGACTGGTACGATTCAATTCAACATTTTGTTCATTTGGGTTTGATTGTGTCGTAGCTCTATAATTCAAATTAGGTTTATCGTTGGATGAACTGCATTGCTGATATTGATCCCAAAAAAGAAACAGTGGGTACCGCTAGTCCGTGAACAGCCAACCATCGTACTGTAAAAATTGGATAGGTCCTATCTATGGTCATTGGAGCCTCCTAAAAAGATCTACTAAATTCATCAAGTTGTTCCAAAGGATCAAAACGGCCAGTTATTAATGGAATTCCTTGTCGGCTCTCTGTAAAATATTCGTTTGGGCGGGGGCTTCCAAAAACATCGTAAGCTAGACCCGTGCTGACAAATAACCAACCTGCAATGAATAGGGAGGGTATAGTAATGCTATGAATAATCCAGTATCGGATACTGGTAATAATATCAGCAAAAGAACGTTCTCCTGTGCTTCCAGACATGTTGAACTCCACATATTCTTGTACAGTCAAAA--GGGGGATCGATTCCATAAA-------ATCAGTAAGTAGAAATTTACTGAAATGTAATCCTTGTTAGATCGTCCATTTTGTACCAACGGTGTCTTTTGAGTATACCGAATCAGTATAGCTATCCTTCTTCTAACAGAGCAATGAAATTTCACAATC------GAAATCTAGGACTAGATAAGTTCTTTCTTCTTTCTTCATTGATTGTCTCGATGTATTCAAAAATCCGATAG---------------------------AAAATTTTTTGATAGTACATTTTTATAGTAATAGTATAAAATGAAGGTTCTTCACATTTCACATTATTAGTTTCGGACTAAAAACTAAGTATCAATTAAAATCGGAATATGGTAAATTGGTTTCTTAGAATTCATAAAGGAGATTTTATATTTCTAGAATTCAATTAGATGCCAAATCTATAAATATACTTTTTGTGGTTGTTGAAGATATTTTTTCT--ATTTTATTCTATATTAATTCAAAATTAAAGAAATTGAAATAACAATTGAAATAACAAAGTTATTTTTCTTTGTTTTTGTTTTAATATTCA-----TTTTTCTTTCTAATAGAAATAGAATTCTATTCTAGAATAATATATA--AAATAATACGAAAGATTTTCATTATCATTAGATTA-GTTTACTCAATTCATGAGTTGATTAATAAGTCTGTTGATTTGGAATCACAGGATGAGTAGATGTCACAGATGATGAATTTATTTCTAAATTATGTCATTCTATTTCTCTTTTTATTCGTCTGTAATAATTTATTGATGAATCTCCAATTTTCAATTGTATCTTTTAAGTAGTATTTT-TTCTTATCTTCTTTTTTCTCTCAAAAATGGAAATTTAGGGAAGTGCTTTATAAACAGATGTATAAAAATAAC----ATATTTCATTTAGCTTCTATATGCTCACTATAACTAGTTATTTCGGTTTTTTACTAGTGGTTTTAATTATAACCTCATCTCTATTTATTGGTCTGAGTAAAATACGACTTATTTGATTTGTAATTTT-----GAGAGGAATAGTCAATTTTGGAATAAGACATTCTATAGTTCCTTACTGTGTCAATTTACAATTCTCGGTCGTTGAGATTCATGATCAATACAGATTAATGGTTAAGGATAGATATTACCTTTCTTTTTACCTTTCGAACAAATAAAAATGATTGAAGTTTTTCTATTTGGAATCGTGTTAGGTTTAATTCCCATTACTTTGGCTGGATTATTTGTAACTGCATATTTACAATACCGACGAGGTGATCAGTTGGATCTTTGATTAATTAATGTCTCTTTTTTTGCGGATTCCCTATTT-TTTTGTTTTAATCCTAATCTACAAGGATTAAATTCAGACTTTTT----AATGTTCAATTATTTCAGTGTAATTATCATTCGAAAAATACAAGAATCACGTTCTGTAGGATTTGAATCATCACGCTCTGTA------------------------GGATTTGAACCTACGACATCGGGTTTTGGAGACCCGCGTTCTACCGAACTGAACTAAGAGCGCTTTGTTTTCATAAA----TTATTTT---ATATGATCCAAATCCATTTTACATGTATATACTATATCA------ATATATATACATATAGATATTCGGTATGTATGTCCAATTGGAATTCGTCTTCAAT-------TGGTCCCGTTTTATTGCTCATCTCATATAATAAATATATAATACGGA----------------------ATATAATACGGAATATCATATGATAAGTAATAGT------TAGGGATAGGGATGACAGGATTTGAACCCGTGACATTTTGTACCCAAAACAAACGCGCTACCAAGCTGCGCTACATCCCTTTTCCATTTGTTTCTAGTGTTATTGTAAAGAATCTTTGTCTTGTTTTCCACATTTTTATCTGTTGATATATAGATATATATA--TAATATATATCTATCATTTTTCTAATTTTCTGCCATTTTTTTTAGTTTCCTATAC------TATAATATAGAATAGAATATGAAAAAGAAAAAAAAGATTCTAAAGAAATATAACTAATATTCTTTAGAATAATCAAAAAGAATATTAAATTCAAATAAATTTTAGATAGAAAAAAGACTTAAAAAGGAGGATTTGAAATGCGAGATCTAAAAACATATCTTTCCGTGGCACCAGTAGTAAGTACTCTATGGTTCGGGGCTTTGGCGGGTCTCTTGATAGAGATCAATCGTTTTTTTCCAGATGCATTGATATTCCCTTTTTTTTCATTCTAGTTATTGACACGGAAAGGGGTGAAGAAGATTATAGATCCAATTAAGTATTAAATATATGTAATTAATATGTAATTAATCTCCTCTTCTTTATTTCGTCTTTTATTTCTTCTTTTTTTTACAATTGTAATAGAATAAGTTAGGAAAGAGAAAGAATAAGGGTTAATTTGGCCTAATTGAAATTCGGAGTGAAACTCGGGATCTCGTCCAGGCTTCCATGGAATTGAATTAATAATTCAATTCCATTTCTATTAATAAAAGAGTGAAAGCAGAAATTTAAATGGAATGTATAGGGTGGGGGCAACAATATCATAAAAAATACTTAGTTAAAAAAACGAAAATACTGTATTGCAATTGTATTGCAATTCGAAACGAAATATAGTTCGAGATCATTGTATTATTTTTGTACTATATTAATC--------TTAATCTTAATTGGAACGAAATCTTTCAAAATTGGATTTCGAATTCTTAATTTATATTTTCGTT-TTTTCGTTCTTTTCTTTTTCTTAGATTATAATCCGAAAACAAAAGAGT--TAAGTGAATTAAAAACCCAAGGGAGGTTCATGGCCAAAG-----GTAAAGATATCCGAGTAATTGTTATTTTGGAATGTACCGGTTGTGATAAAAAGAGTGTTAATAAGGAATCAACGGGTATTTCTAGATATATAACTAAAAAGAATCGACAGAATA----CGCCTAGTCGATTGGAATTGAGAAAAT------TTTGTCCCCGTTGTTGCAAACATACAATTCACGCAGAAATAAAGAAATAGATCAAATTGATCGCTTGTGTGTTACCCTTCGAACCAAAGAACTTAACATGTAAAATGATCTATTTTTCTTATCTATATAGATAGATCTATCTGTATTCTATCATTTACAGTTGAATATATACAAATATCAGTATATAACAACATATATTAAAAAAATAACAACATATATTAA-----AAAAGTCAGAATAAAAAAACAAATCCTTT------ATAGTATTTCTTGTAATAAATGTGATTTTTGGAATAGGGATAAATAAACCATGGAAAAATCTAAGCGACTCTTTATGAAATCCAAGCGATCTTTTCGTAGGCGTTTGCCCCCGATCCAATCGGGGGACCGAATTGATTATAAAAACATGGGTTTAATTAGTCGATTTATTAGTGAACAAGGAAAAATATTATCCAGACGCGTAAATAGATTGACCTTAAAACAACAACGATTAATAACAATTGCTATAAAACAAGCTCGTATTTTATCTTCGTTACCTTTTCTTAATAATGAAAAACAATTTGAAAAAAGCGAGTCAACCGCTAGAACTACTACTTTAAGAAAAAAAAAATATAGAAATTA-----AGAATTCTAAATCCAATTTTGAATTGAGATTTGAATGAAATATTGATTGATGTTTTGTTTGAAAATTACGACAATTCAATTTGGGTTTTTATGTTGTA--AGAAAAAAGATAATAGGTAACAAAGAATCATTTTTTTTTATTCAGCGTGGTTGTTTATTTTGATAGCTTTATCATATGATAAAAATTCATATGATAAAGCTATCAAAATAAACAAATTTATATTCTATACCTTCCCGGAGTAAAGTCTAAGGGGATTTTTGGTTTTTATGATATCATTGGCAATCATAAAAAGACAATTCTGTTTTAATATAGCTATTTGTGCAACTATTTTACGATTAAGAAGCAATTGCCCCGTGTATAGACTATATACTAAATTACTATAAATATAATATACTTTAATATTCCCGCGAATTACTGCATTTATTCGACTAATCCATAAACCACGAAAATCTCTTTTTTTCCTATCTCTATCCCGATGAGCCGAAACCAAAGCTTTTATTTTCTGTTGAGTAATCGTTCGAGTAAGTCTTGAATGAGCTCCTCGAAAACTTGATGTAAATAAACGAATTTTTGTCCTTCGTTTCCGAGCTATATATCCTCGTTTAATTCTGGTCATTGAATAATTGAGACTTTGATGAATAACTATTTGATTTTTCAGTTATTCTTTTCTTCTTACTAGTCTATTAATAACAAAAATGGATTCTTCCAATGTAT-AAAAAAAAAATTCCAATGGCTCTTGCTACTATAACCTCCCCAACCACGATTTTATATATATATTTTTTTTTCTAAATATTCAACCTCAAAATAATAAATTGTATTGATACTAGATATC----AAAAAACATAGTAAGTAATAGTAAATAAATTAGGACATA------TATAAAAAATGGGTGGGTTCCATCGTTTCTATGA-TTTTTTTTAGAAACGGGCAGGTCCTTTCTATACACCGGAGCCTTTCTTTCTTTTCATTTTTTATTAATTTAATTAATGTTATTGTTAACTTGTACAGTTCACACTCTTTGGCTCTACCCATC---CAATATTTAGTTTAGTAAGTAGATTTTTTCACAATGAAATCTAGTTATACAGTAACGGTATTTAATTATGAAAATTTGCTGGGTAGCTGACCTTCTTATTCCGTTCGTCCAAAATCCATCAAAATTCATTCA------------TTAAGGACATACTTTATCTTTAATTGAAATAGTATTTTCTCCGCTTAACGGGTAACTTTATATTTGTTTTGTTACCGATGGGAAAGTCCTTCTCATCTTAAATTGTAAATTAAGACTATTGGGTTTGCACCAATCGAAACCATAAATTTGATACAAGATAGAAGAATGTAAAGAA---------TGTATATATA-----------------TAAGTTAAGATAGTCTGAATGGGAAAACTACATTCACACTATCTTAACCGATCAACAATAC----TGAAAAAATGA--AATTGGTTTTTT-CTTCTTAGTATATGATCTGAACGAGTCGCACATACACCCTGGTACACGTTCCTCGGCGCTGAGGGCATCCCCGAAGAGCTGGGGATTTTGTGACGTTTCGGATTGGCTGTCTTGTGTTTCTAATAAGTTGTTTCATAGTTGGCATAGTAAGTTGTA--ATATATA------------TATAATGAGCTGGTTTAGATCTATCCTAACCGTGAATTACTTAGATT----------------CTATATTACTTATATTCTATTAATAGATTAACTWATAKWSATATTAATAGATTAACTAATAGAGATATTATATTAAAAT-GAAAGTAAGAAGATTCAAAAATGAAATTTCAAATCCTGTATTTTTTTAGAATAATCCTTGCCACTTATTTTTTATTCAACGGCTACAAGATCTACAATTCCGTGAGCTTGGGCTTCTGCTGCTGACATAAAAACATCCCTTTCCATGTCTTCGGATATAACCCATAAAGGTTTGCCCGTTCTTTGTACATAAACCCTTGTGATAGTTTCACGCATTTTCAGTAGCTCTTCCGCTTCCAGGATAAATTCTCCCGTTTGTGCCTCATAAAAAGAACTAGCGGGTTGGTGGATCATTACCCTGATTTTATAACTTAATAAGTATTTCCCTTATCTTGATAAAGATTTTGATAATGATTTCTCCTATATTGG--------TAAAGATTATCCTTATTCCCAA-ATAAAGGTAA-AAGGGATAAATACAAATAAGAAAATAAAAAAATGGGCAAAAATAATATTAAATAACCGTACAAGCATTTTCTGCGTATTGATGCATACGGCTTTTCCATCCCTGCAATTCATTTTTTTCCTCTACTATGG---------------------ATAGAGTATTTTCTTTGATGAATTTT-TTTCTACGTTTACGAATTTATTTTTTTTTC-----------ATCAAAGAAAAACGAAGTACAAAATCTACCGGGTCTTTTGGATCCAGATCCTTAATTAATAAACAATCCAATAACCAACTTTCTTTTTTATTTTTTGAATCGCTTTAATTAAAAATACTACGATGGTTCCGTTGTTTTTTATATCATTTTGTTATTCAACAATCCGAAAGTTTC----TTTTTTTTTCATATGTTATGTTTTCTTCTAATTAAAATAAAAATTGTTAAAAGTTTTCTGGTATG--AAAAAAAAAACAAAAAGTCTGTGACACTAAAATTAAACTAGGTTCCTGATAGATCAGATAAAATTGTAAATACCCTCTTTTTCATACTACTCTTTCTATATATAATCGAATGATTTAAAAAACAAAAATTTTCATATGGAATTCACAATACCATGCTATTATTACTTATAAAATGTTTTTATTAACTGTTTTTATGGCGAAGGTATAGTCT-----------------TTATATATATTCTCAAATAAAAGAATCATTGGCGCCAAGCGTGAGGGAATGCTAAACGTTTGGTAATTTCTCCTCCTGCCAAAAGAAAGGATCCCATTGAAGCGGCTAATCCCATACATACTGTCTGTACATCTGGTTGTACAAATTGCATAGTATCATAAATAGCTATTCCGGGTATTACCCACCCCCCCGGAGAATTTATAAACAGATACAAATCTTTATTCTCTTCTTCTATACTAAGATATACCATAAGACTAATTAGTTGATTCGATATTTCACTATCAACCTCTTGACCTAAAAAAAGTAATCTTTCTCGATAAAGTCGATTGATTAGGATTCCATTTTTTTCCTTAAGAGCCGTACATGCACCTTTTGATGCATACAGTTCACCAAAAATCATATAAGCAAAAAAGGAATCAATGTGTCAATTTTAAACCTCTTTCTCTTTTCATAATGGACTTCTTCGAACTTTTAAAGAAAAATAGAATAATATACATACTCAATTTATTGAACTATCTTCTCATTGATGTATTGCTTTCATTGAGATCGAAGCCCAATCACAATGTAATTTTCTTGTTTCTGAATGGACTTTTTCAATTCTTTTAGGTTTCTTTTCTACTCTGAGTAAAGATCTGCCCGATTTTGATTTGCACATATAGGACAAATATTACAATACTACGTATTTTTGTTAAAACTTCTTCCTTTTCTGAATTTCTTATTTAATATTTTCTGTAA-----AATATACGGATATGATAGAAGTGGTGATCGTAGATATATTACCAATTGGTTTTTTCTAAACAGAGCCTGGGTACTTTATTTTATTGGTTCAATCAAGCCAACCATAAATTATTCATAATTTCGAGTAATAATCTGGATA-CCACCTCTAAAAATAAAAAAATCGATAGAATTTTATTTCATTACACTTCACGCTCCAAATTT-------TTTATGATTCAATCATTCTTCTTTTGGGGGTGAAAGAGAGGATATCTCGATCGGGGGAGAAAACGGGGAAATCCCATATGACCTACTATATCTGACAAGTCGCACTATATATCAACCCAAGATGCATCTTCTTCCCCAGGGCTTCGAAAGGGTACTCTTGGAACACCAATGGGCATAAAATGGAGAAATAATAAAATCATATATCTAACTTTAGTGTGGAAACGTAAGAATTAGCTTATCGTGTTAAAAATGATTTATTTTTATT-------ATATTGCATTTTTTTTTTTAGGAATACTAAATATAAAAAAAGGAATACTAAATAAAGTAAAGTTGTTACGAATGGGTCATTGGGGTGATAAGTGAGTATGTCTGCATTTACTTATTTAAATATTCATAGAGAAAATTGTAAACCCCTCTCGTCTCCCCACCATTGCGTATTGTTACTTATCGGGTATAGAATAAATCTGTTTCTTTTTATTTCTACAAATATGATTGTTCCATTTTACGAGAAAATCTAATGAAAGGCTAGAGTCCATAATATAAATTTTTCAAGTGCAATAAAGTTACATAGTGTCTATTTTTTGTTGATATAAGGGGTA--TTTTCATGGGTTTACCTTGGTATCGTGTTCATACTGTTGTATTAAATGATCCAGGCCGTTTGCTTTCTGTTCATATAATGCACACAGCTCTGGTTGCTGGTTGGGCCGGTTCGATGGCTCTATATGAATTAGCAGTTTTTGATCCCTCTGACCCTGTTCTTGACCCAATGTGGAGACAGGGTATGTTCGTTATACCTTTCATGACTCGTTTAGGAATAACCAATTCGTGGGGCGGTTGGAATATCACAGGAGGGACTATAACGAATCCGGGTATTTGGAGTTACGAAGGTGTGGCCGGAGCACATATTGTGTTTTCGGGCTTGTGCTTTTTAGCGGCTATTTGGCATTGGGTTTATTGGGATCTAGAAATCTTTTGTGATGAACGTACTGGAAAACCTTCTTTGGATTTGCCCAAAATTTTTGGAATTCATTTATTTCTTGCAGGGGTGGCTTGTTTTGGTTTTGGCGCATTTCATGTAACAGGATTGTATGGTCCTGGAATATGGGTGTCCGATCCTTATGGACTAACTGGAAGGATACAATCCGTAAATCCCGCGTGGGGCGTGGAAGGTTTTGATCCTTTTGTTCCGGGGGGGGTAGCTTCTCATCATATTGCAGCAGGAACGTTGGGCATATTAGCAGGTCTTTTCCATCTTAGTGTGCGTCCACCCCAACGTCTATATAAAGGATTACGGATGGGAAATATTGAAACTGTCCTTTCCAGCAGTATTGCTGCTGTCTTTTTTGCAGCTTTTGTCGTTGCTGGAACTATGTGGTATGGTTCAGCAACAACCCCTATTGAATTATTCGGTCCTACTCGTTATCAATGGGATCAGGGATACTTTCAGCAAGAAATATATCGAAGAGTTGGTGCTGGACTAGCCGAAAATCAAAGTTTATCAGAAGCTTGGTCTAAAATTCCCGAAAAATTAGCTTTTTATGATTATATCGGAAATAATCCAGCAAAAGGGGGGTTATTTAGAGCAGGTTCAATGGACAATGGAGATGGAATAGCCGTCGGTTGGTTAGGACATCCTGTCTTTAGAGATAAAGAGGGGCATGAACTTTTTGTACGTCGTATGCCTACTTTTTTTGAAACATTTCCGGTTGTTTTGGTAGATGGGGATGGAATTGTTAGGGCCGATGTTCCTTTTCGAAGGGCAGAATCTAAATATAGTGTGGAACAAGTAGGTGTAATTGTTGAGTTCTATGGTGGCGAGCTTAATGGAGTCAGTTATAGCGATCCCGCTACTGTGAAAAAATATGCTAGACGTGCTCAATTGGGTGAAATTTTTGAATTAGATCGTGCTACTTTGAAATCAGATGGTGTTTTTCGTAGCAGTCCGAGGGGTTGGTTTACTTTTGGACATGCTTCTTTTGCTCTGCTATTCTTTTTCGGGCACATTTGGCATGGTGCTAGAACTTTATTCAGAGATGTTTTTGCTGGTATCGACCCAGATTTAGACGCTCAAGTAGAATTTGGAGCATTCCAAAAACTTGGAGATCCAACTACAAAAAAACAGGTAGTCTAACA----TTCTTTTGTTCTTTTTCTACTTTTTTTATGATTTTAAATTTCACATAGAGAACTAGATAAATCTTTATTTCAATCATTGCAGTTACTCTTTTTATTTTATTTGTTGGGAAATGATCCCCAATAAACAGGTATGAAAGCTATAATTGTAAACCACAATCAAATCTATGGAAGCATTGGTTTATACATTCCTCTTAGTCTCGACTTTAGGAATTATTTTTTTCGCTATCTTTTTTAGAGAACCCCCTAAAGTTCCGACGAAAAAAGGTTAAATAATTTTTTATTATCTTAATTGAAGTAATGAGCCCCCAATATGGAGGGCTCATTACTTCAACTAGTCCCCATGTTCTTCAAATGGATCTCTTAGTTGTTGCGAGGGTTGCCCAAAGGCAATATATAAGGCATACCCAGTAAAACTTACAAGTAAACCAGATATAGAGATGGCAATTAGGGTTGCTGTTTCCATTATTAGAATTCTAAAGTTTCAAGATCACAATA----GATCTATAGGATAAGATCCTTATATTTACAGCGAAATGGTATACAAAGTCAACAGATCTAAATGAATAAAAAATAGTATTTATGGCTACGCAAACCGTTGAGGATAATTCTAGATCTGGTCCAAGACGAACTGTTGTAGGGGATTTATTGAAACCATTAAATTCAGAATATGGTAAAGTAGCTCCGGGGTGGGGAACTACTCCTTTGATGGGTGTTGCAATGGCTCTATTTGCGATATTTCTATCTATTATTTTGGAGATTTATAATTCGTCCATTTTACTCGACGGAATTTCTATGAATTAGATTCACAAGAATCGGGTAATTAGTTTTTCAATAGAAAGGAAAGTTAAGCATTTTGGTTTCTTATTGTTTGTTAGTCTATTTCATTTGGATTTGGTAGTTTGATCGTGGAATTTCTTTGTTTCTGTATTTCCGGAATATGAGTGTGCGGCTTGTTTTAATGGATCCTATTGAAAGTACAGAACATAAAATGGATCTGTC-----ATCTTGATAGAGATGGTTTTATCCCGTCAGATATTTCTTCTAGTATCTGGAGCACGGAATATAGAAAATGGATTCTAAAAATATTAGAACTATGATTCATACTAAATATTTAGACCTCGCAACCGGACTTAAAAAACTTTTCAAAGAGTTTTAAAAATAAATTGAATAATTTTCATTCTTTTAAGTTTCCGGAGCTTATCTTTATTTTGATCAAAGGACAAACGTTTCCTTTAA---TTTTTTTCATTA-----------------TATCTATTCATTGAATAAGTGATGATCCAACAGTTCTTACTCAGGGAATTTTTGGACTTCGATTTAAGGTTTTTT------TGAATCATCGTGGTTATAGTATGAATCTGATG-TTTTTTTAATTGATTCATAGGGTCCTAACAAGAGAATTCCTATCAATAATAAAAATTCAATAATAATAAAGAAGACAACAGTAAAATCATATTATACACAATAAAAAAATG----AAGTAA-ATAGTAGAATATTCAAGAGGCCTTAAAAGATCAAGATAAAGACGAAGGAGCCGACTTGATATTTTAGCATT------ATAACCAAAAAGAATAGCTTTCGGATCTCTATTTTTTATTATCGTCAAAGAAAATTAGAATCATA---------GGATTAAATAAAGAAATTTCAAACTTTCTATTACACATATCTGTTTTCGTTACAAGCAGTATTTGGGTATTTTTGTTTGAGCCGTACGAGATGAAATTCTCATATACGGTTCTCAGGGGGGG-TCCGTTGGTTTACCTATCTCAATAAAGTCTATGATTGGTTCGAAGAACGTCTTGAAATTCAGGCGATTGCCGATGATATAACCAGTAAATATGTTCCGCCTCATGTGAATATATTTTATTGTTTAGGAGGAATTACACTTACTTGTTTTTTAGTCCAAGTAGCAACGGGATTTGCTATGACTTTTTATTATCGTCCGACCGTTACTGAAGCTTTTGCTTCTGTTCAATATATAATGACTGAAGCTAACTTTGGTTGGTTAATCCGATCCGTTCATCGATGGTCGGCAAGTATGATGGTCTTAATGATGATCCTACACGTATTTCGTGTGTATCTCACAGGCGGTTTTAAAAAACCTCGCGAATTAACTTGGGTTACGGGTGTAGTTTTGGCTGTATTGACTGCATCTTTTGGTGTAACCGGTTATTCCTTACCTTGGGATCAAATTGGTTATTGGGCAGTCAAAATTGTAACAGGCGTACCCGACGCTATTCCTGTAATAGGATCGTCTTTGGTAGAGTTATTACGCGGAAGTTCCAGTGTGGGACAATCTACCTTAACTCGTTTTTATAGTTTGCATACTTTTGTATTACCTCTTCTTACTGCTGTATTTATGTTAATGCACTTTTCAATGATACGTAAGCAAGGCATTTCTGGTCCTTTATAGTGAATATGGATCATAGATATTTGTAATCACAATCATTTTTTATTTTGGGGAGGAATTTATTTCATTGCTACAAATATGGATTATTTAAAAGAATAAGACATGTATTTGGATATTTCCCTTCAACTTAACAAAAATTGAA-------TTTTTTTCCATACACGCACGAATAGTTGAAGGGAACTCTCCGAAGAAAAAATGGATTATGGGAGTGTGTGACTTGAACTATTTATTGGGCCACGCAGATATCTGACTTTATCTTATCTGCCACATTTGAATTTATAATTAAATGTGTCTTTTTTCCAACCACCAAGTAAGGCTCTTACAGAGAGGGTAGGCTGGTTTTACTTGAAAAGAATCTTTTCTATGATCAGACTCGATTATATTCTACATGAACAGGCTCCGTAAGATCCAGTAAAATAAGTAATGTAGTATAGTCTGAATTATATCATATGTATTTCAGTAAACTTAATAGTATGACAACGCATTCATTTCCTATGCATTGATTCGATTTCTGATACTATCGGAGTGAAAAAAGTAGATCTAAAGAAAAACGCGGGTTGGATTATATTAGTAACAAGTAAATTCTTTGTACGTAAAAAGTTCCAAGA--TTTTGTTGGACAGAATAACAATTGCAAAGTTTGAGATCACCCAGAAAGCATTATCAATTTTAAAAGCCTACTCGGGTATTGAGCGTTTATCAAAGTTTACTTAATAAGAACTTAA-TTTTTTTTTTTTCAATAAAGAATTGTTTGTAACTTCGGAAAAAG-----AGAATCTAGTTTATTTTCTTACATAGAATCCTCATATATGTGTGAATAACACATACATTTT-----------TTCTATAGATACATTCGAAATCTTTGATTAGTGCTCGAGCCGGATGATGAAAAATTATCATATCCGGTTCTTTCGGAGGATGGATCTATAAGAATTCACCTATCCCAATAACAAAAAAACCTGACTTGAATGATCCTGTATTAAGAGCTAAATTGGCTAAGGGAATGGGTCATAATTATTATGGAGAACCTGCATGGCCCAACGATCTTTTATATATTTTTCCAGTAGTAATTCTAGGTACTATTGCCTGTAACGTAGGCTTAGCGGTTCTAGAACCATCCATGATTGGGGAACCCGCGGATCCATTTGCAACTCCTTTGGAAATATTACCCGAATGGTATTTCTTTCCCGTATTTCAAATACTTCGTACAGTGCCCAATAAGTTATTGGGCGTTCTTTTAATGGTTTCGGTACCTACAGGATTATTAACAGTACCCTTTTTGGAGAATGTTAATAAATTCCAAAACCCATTTCGCCGTCCAGTAGCAACCACCATCTTTTTGATTGGTACTGTAGTTGCCCTTTGGTTAGGTATTGGAGCAACATTACCTATTGAGAAATCCCTAACTTTAGGTCTTTTTTAAACTTAT-----AAAATTGATTCCATTTTGA--------AATAAAAAAAAATAGAATGCCATGTGTATTGTGTATCTAGGGAGAATTCTTTTTGAAACGACTAATCCCTAGATACATCTATTCCATTTTAGGTCTATTCCGAACATATGGATTTTTTTTTAAAGATCTAAATTACATATTTTCATCCC-----TATCGTAAGTTTAGAAAAAAAAAAAAAAAGAAATCTGAAAAAATCCTATGCCAATGGATTTCAAATTTATGCAAAATGCTTTTCTATTTCTAAAAAGTCCAATATATATTTGACATCTTCTACGCGAAAATGTTCAATTTTCAGAAGGTCTTCTTGACTGTTATTCAAAAGTTCTAATAATGTATGAATATTGGATCTTTTGAGACAATTATAGATCCTGGGAGGCAATTCTAATTGGTCAATAAAAATGGATTTCAATGCTATTTCTTTTTTCTTTTTCCTTAGTTTTTCCTTAGCCAATATATCATGAAAAGTAAAAAGGGGCAAAGTAACTTTGTGTTGATTGTTTTCTAAATTAAAGTTATCTTCTTCTGCGTGTAAAAAGGGAATAAATAAATCAATCAAATTCCGGGAGGCTTCATAAAGCGCTTCCTTAGGAGTTAAACTTCCATTTGTCCATATTTCGAGAAAGAGTATCTCTTGTTTTTCATTCCCATTCACATAAGAATGAATACTATGATTTACATTTCGAACAGGCATAAATGTGGCATCTATAGGATAACTTCCATCTTGAAAGTTTTTTAGTGTTTTTATACGATACCCACGATTCCTCTCAATTTTTAATTCAATACACAAATTAACGGGTTCTGTTACGTTGGCTATATGTTGTGTATTATCAACGATTTCCACAGAGGGTGGTAAAATGATGTCTTGAGCGGTTACATATCCAGGACCTTTGAAACAAATAGACGCGTCCCGAGTTCCATACAGATTACTTCTCAATACAATTTCTTTCAAATTCATTAAAATTTCATGTACTGATTCTTCAATACCTATTATGGTAGAATATTCATGTGGTATTTTTTCTGATTTTACACGTGTGATACATGTTCCCTCTATTTCTCCGAGTAAAACTCTTCGCATTGCAATGCCTATTGTATCGGCTTGACCTTTCATAAGTGGAGACAGAATAAAGCGTCCATAATAAAGACGTTTACTGTCTATTCTTGATTCAACACATTTCCATTGTAGTGTCCGAGTAGATACTCTTATTTTCTCTCGAACCATAGTAATATATTATTTTGATCAAACCCTTGACTTGTTTATTTCTCTTGAAATCTTTTCAATGTTTCTTT-TTAGTTTTACACACGTCTTTTTTTAGGAGATCTACATCCATTATGTGGCATAGGAGTTACATCTCGTATAAAATTTAATAGTATACCACTTCTACGAATAGCTCTTAATGCCGCATCTCTTCCGAGACCAGGACCTTTTATCATGACTTCTGCTCGTTGCATGCCTTGATCCGATACTGTTCGAATAGCATTTCCTGCTGCAGTTTGAGCGGCAAAAGGTGTCCCCCTTCGTGTACCTTTGAATCCGCAAGTACCGGCGGAGGACCAAGAAATCACCCGACCTCGTACATCTGTAACAGTTACAATAGTATTGTTGAAACTAGCTTGAACATGAATAACTCCCTTTGGTATTTTACGAGTATGCTTACGCGAACCAATACGTACATTTTTACGCGAACCCTTTTTAGATATAGGTTTTGCCATATTTAATTATTTCA--------TAAAAATAAATCCAAGATATATGGTATGGATATATCCATTTCGTGTCAAAAAAGGGGGATCCTTTATTAAATTAATTATATCCTTTATTAAATTAATTATTTTATAACTAGAATTAATATTCTA-TTTTTCTAT------ATTAATTCTATTTTAGTTCGATTAAT----------ATAAAATTTTTGAAATAAAATTTCAAATTTGAAATATCAATCAATCA-TTTTTCTTATAAAA--------------TAAAAATTGGATATTTGATAGAATAA--TATATATATAATAAGATAAAAT----------ATAAATTATAAATTTCTATA-TTAGAATTCTATTTTTTTTAGAAAGCCTCTGTTTGTTAAAATATTATCCTTGTCTTTGTTTATGTCTTGGATTGGAACAAATTACTATAATTCGCCCTCGTCTTCGAATCAATCGACATTTTTCACAAATTTTACGAACGGAGGCTCTTATTTTCATATTTGCCATTCCTTAACTTAATAAGTTAATCCAAAATTGATTTATTGGAAGAAAATAAGGTTTGCTTACGTTTTGAACTTCTAATTGTGGTCTTCCCCATAAAAA-AATGTTGAGGTTGAAAAACACCCAAATTAAATTGAATGACTTATATTTTTTTTCTTTCCTTATCGTATACCCATAA-AAAGTACGTTGAATCTTTTTGGAAACATATCCTATAAT------CAAAATCCAATTTGCATTAATTATATAAGGGAACTTGAAACATACCCCGGGGAAATGATTCATGGGTAAGTTATTCATTTAGTAATTAAATCTTCGTGAATCC-------CCCCTTTTTTTAATTCCAGTTAAATCCCTTATCACATTCACAAA-----------------------------TATACATAA-AGGGGGAAGTTCTATTAGAAACTTGCGTTTTCTC-TTTCTT-TTTTTTTTTACCAA----AAATGGATCGAAGTTTCTCATATAATTCGGGTGTTAGAAAGATTACCATATATAACATAAAACTTCTCCGCCAATTCTTTCTAATCGAGCCTCTCGATCTGTCATTATACCTCTAGAAGTTGAAAGAATTACAATCCCCATGCCCCCTAAAATTCGAGGGATTCGTTGATAATTAGAATATATTCGTAGACCGGGTGTACTGATCCGTTTTAAATTTAAAAAACTTTTATATGATCCTTTTCTATTCCTTCTATACCGTAGAGTTAAAACTAAAAAATATTTGTCGTTTTCTCTATGTTTTCTGACGTTTTCAACAAAACCCTCGCGTAAAAGTATTTTTACAATGTTTTCTGTTATGTTAGTAAATGGTATTTGAACCATTCCTTTTTTATTCATGTCAGCATTTCTTATATAGGTTATTATGTCAGCGATGGTGTCCTTACCCATGGTAAACAAAAATGATTGTTGCCCTTTACTTTCTATATAATCAACATGCTCC-TTTTTCTATTT------ATTATTCTTTTTTTT-TTTACGTTCTATTATATATATATCTATCTATATTCTATATATAGATATATTGTTTAGGTTATCAAGTATTAATCTGAAATAAATAAGAATTGCTGCTTCTAATACTTATAATAATTACTACAAATTCTAATAATTACTACAAAAGGGATATATGTTAGATAAAATAGATTAATTAATCTATTTCACAAAAAAATAATGTATCCATAGCACAGTTTCGTCTTATAATACCTCGGGTGCTAATGAAACTATTTTAGTGAAATTTAACTGTCTCAATTCCCGGGCGATTGCACAAAAGATTCGAGTTCCTTTTGGATTTCCTTCTTGATCAATGACAACTGCAGCATTATCATCATACTGAATTATTATACCGTTGCTACGTTTGAGTTCTTTACAAGTACGTACAATTACAGCTCTGATCACTTCTGATCTTTCTAAGTTCGTATTTGGTACTGCTTGTTTGATTACAGCAACAACAATGTCACCAATATAAGCATATCGTCGATTACTAGCTCCTAGGATTCGAATACACATCAGTTCGCGTGCTCCGCTATTATCAGCTACATTCAAATGAGTTTGAGGTTGAATCATATCATTTTTTTATTCTTTCAGTCAAAAAATGGAAGTAAAAATATTTTGTGTTCAAAAAAAGGAACCTACATTTGCATTTTTTGTTTTCATCTTAAAGACCTCTTTCCTTTGGTTCTAATTTATTACCCTGAAATAATGAATTGAGTTCGTATAGGCATTTTGGATGATGCTATTGAAATAGCCTTTCTTGCTATATTTTCTGGTACCCCACCCATTTCATAAAGTATTTTCCCAGGTTTAACGACAGCTACCCAATATTCGGGAGAACCTTTTCCTGAACCCATACGTGTTTCAGTAGGTCTTACTGTAACCGGTTTGTCTGGAAATATGCGTACCCATATTTGTCCACCTCGGCGAACATTTCGTGACATTGCCCGCCGTCCCGCTTCTATTTGTCTAGATGTTATCCAAGCTGGCTCAAGTGCTTGAAGAGCATATCTTCCGAAGCAAATATGATTCCCTCGATAGGATATTCCTTTCATTCTTCCTCTATGTTGTTTACGAAATCTGGTTCTTTGGGGGTTATAATTGATGGTTGTTTCTCAATTCCATCTTTATTACAGAACCGTACATGAGATTTTCACCTCATACGGCTCCTCGCGAATGAAGCAATTCAAATAGATATCTATC------TATATATATAGATAATCTATTTAATCTAATCGATAAAATAATATGCACTAATATTCATATGTTTAATGAATAATTGAATAGCGGGATTTTTTGAGATTTCATAGAATCTATTCCAAATTTTTATATTTTGTTTTGATATAGAATGGAATATGTATTCTTATAAATAAACCATTTTTGTTTTACATATATAACTAAAGAATCTTGTTTTGTTCTA----------------TTATTTGTTATTTTATAATATTCTAATGAATCTTTATTTTCCTTTTTATTATTAGTTATTAGAATATTTTTGATTATTAGAAAGAATAA-ATAGAATTGGCAAAAATAAAAAAAAAAATTCAATAAAATCAAAATTATCGCGGGCGAATATTTACTC----------------TTTTATTATCAATCAAATTCAGATGTAATGTAGGGCACAACTCCTAAAAAAAGGATTGCTTTTTGGTTTCTTCCGCCATCCCACCTAATGAATCATTAAGATTTGTTTTTAATAAAATCTTAAGTATTTGCAGGTTTCGTCGTTCCCATCACTTCTCGATTAATGGTTAGGTCTGAATTCGACAATGGAGCCTTTCTCATATCTTAAAATTAATAATCTTTTT-TTTTTTCGAATATTGATTTGTTTTTTCGTGAATCAATATTCTCAGTTTTTATTGATTCAGAGCTCTTAATTTGTTTACGTTATAAATTAATTCATATATAAATAGATATGAATTGATTTAGATTGATGCTTTATTACACTACCTTTTATGAGATAACCCATAGACCTTTACATATTAGAATTCTATATCATTGATTT-TTTTTCTCTCTTTCTTTCACCTCTTCATTTATCTGTATATTTTTATTGCTTTACAACTAAATAAGATTTTTGTTCTTTTATGCTTC-----ACAATAGTTCAGTTGCTATAATATATCTTTTTTTATATTTTTTTTTGTTTTGACTAGTTCTTTAGATCTAGATAATCCGAAGCGATGCGTTGGTTATTAGTTCTTTTTT----AATTCATTTATACGATGAACCGGTTTATAAATTTGTTAAATTGGAACCGTTCTAAAAAACTAACGAGTCGCACACTAAGCATAGCAATACTATCAATATGAAATGATTCATTTCATTTTTTAGTCGATTCAATCTTATAAAATTGATCATTTTGGAGAAATAAAAATCGAGTAATTTTTCATTTTTTGTTTTCTAAAAAAAAATATAGCACATTTAAGATAAAATATAGCACATTTAAGATAAAGAATAATATATTTTTCTTTATTTAGAAAATATCCAAACTTTGATCCCTAAAACCCCATAAATAGTTCGAACTGTATAGCAACAATAATCTATTTTCGCTCGAATGGTTTGTAGAGGAACTCTACCTTCTCTGATCCATTCAACACGTGCAATTTCTTTTCCGTCGATACGTCCTGCAATTTGTACTTGAACTCCTTTTGTACCCGCCTGTTCAGTTAATTCAATAGCTTTTTTCATTGCTTTACGAAACGAAACTCTATTCTTTAATTGTCCAGCTATAAATTCTGCAATAATATTAGGGTGTTTATAAGCATTTGCAACTTTTACAATAGCAATGTTTAGTTTTCGATTCACACAATTCAGTTTTTTTTGCATATTCGTCTGTAATTCTTCGATTTTTTGAGACTTACCCTCTATTAATAACTTTGGAAATCCCATATATATTATAACTTGAATAAGATCAATTCTTTTTTGAATCTTTATCTGTCCAATTCCCTCAACACCAGAGGATATTCTTATATTTTTTTGTATATA---ATTTTTGATACAATCTCGTATTTTTTTATCTTCTTGTATATTCTCGGAATAATTTGTTGGTTGAGCAAACCAAATAGAATCATGACTTTGAGTTGTACCAAGTCTGAAACCAAGCGGATTTATTTTTTGTCCCATAATTCCCCACTACTATACATAAAATGATACGTCTTATTTGTTTATTTTC----TTTTTTTTTTTTCTAAAGATATCTATAGATAAATATATCTATATATA----------TCTATAGATATCTTTATAACCCATTCTAGCTCATTGACTAAGTTCGGTGACTAGCATTAGCTACTGTAAAAAAAAACCAATTCAAAAAATCGAATAAAACACGAATAATTTTATTAATTTAAATATTTAATTT--AATTAAATATTTAATTAAAGAATTTTTTTTTTTTT---------TATAAAAGAAATGATTTGAATTTCATTTTAATAAGAATTCCA---TTTTGTAATATTT----AGTTATAAATTACGATTTAAAAATTTATGTTAAAATTAACGTTAACGACGAGATCTATTATCATTTTTCGCATGTCCTCGGAAATTTAGAGTAGGTGAAAATTCTCCTAATTTATGGCCTACCATACGATCTGTTATATAAATAGGTAAATGCTCTTTTCCGTTGTGGATAGCAATGGTATGGCCAATCATTGTAGGTATAATGGTAGATGCTCTGGACCAAGTTATTATTATATCTTTTTCCGCTTTTGTGTTAAGTTTATTTATTTTTCTTAATAAATGATTCGCTACAAAAGGATTTTTTTTTAGTGAACGTGTCACAGTTAATTACTCCTTTTTCTTGTAAAGACGAAGAAACAATTTCTATTT------------------------------------------------------------------TCTCTACTATTTAGTACGACGACGAAGAATCAAATTATCACTATATTTCTTCCTTTTTCTACTTCTTCTTCCAAGTGCAGGAAAACCCCAAGGAGTTGCGGGTTTTTTTCTACCAATTGGGGCCCTCCCTTCACCACCCCCATGCGGATGGTCTACGGGGTTCATAACTACTCCTCTTACTACAGGACGCTTACCTAGCCAACATTTAGATCCGGCTCTACCTAAATTTTTCTGGTTTACTCCAACATTTCCCACTTGTCCGACTGTTGCCGAGCAGTTTTTGGATATCAAACGGACCTCCCCAGAAGGTAATTTTAATGTGGCCGATTTCCCCTCTTTTGCAATTAGTTTCGCTACAGCACCTGCTGCTCTAGCTAATTGTCCACCCTTTCCGAGTGTGATTTCTATGTTATGTATTGCCGTGCCTAAGGGCATATCGGTTGAAGTAGATTCTTCTTTTTGATCAATCAAAACCTCTTCCCAAACTGTACAAGCTTCTTACAAAGCATACGGCTTTCTGGATGTAGATGATGATATCTATACAGATGGATCTTATATATCTATATATCTATAGATAGATATATAGATATAGATATATAGATATAGATCATACAATGAAGTACCGCACGAGTGGGTATATAGGAATCCAAATCTGCCGAATCACTCATGTTATGATCTTCTACATCCTAGGTCTTCCCGTTCCTTCATCTGGCTTATGTTCTTCATGTAGCATTCAGACTGAATGACTCTATGAAATTACGTCGCTACTTCCACATGGTACGGGTAACGTAGGAGACATCTCTATTTTTCCCGGGGGGAATCCTTAGAATTACCACAGCTTAGCTTTCAATTCGCCTCTGACCATCAAATGAAATGTGAATAACCCGTCCTCCCCT--------CTTTGAAACTTTGAAACAAAGGGTGCTTCCGGTTCTGTCGGTGCTTGAAACAATTTTGTCTTCTCCATATTACTATATCTCGAGAGTCAATAATTTTATATGAGGAACTACTGAACTCAATCACTTGCTGCCGTTACTCTTCAGTTTTCTGTTGAGGTCTATCCTGTAGAGGTACTCCAATTGGATCAGTGATCGATTTCTAGGTTTCGCCGTAAACCTAGTTGGTTACTTCCAATTACGTAAATCAATAGTTCAAACCGCACTCAAAGGTAGGGCATTTCCCATTTTTATAGGAACTTCTGTACCAGAAACAATGGTATCTCCAATTATAGCCCCTCTGGGGTGTAAAATATATTTTTTCTCACCATCCCCATAGTGTATGAGACAAATGTATGCATTTCGATTAGGGTCATATTCTATGGTTACGATTCTACCATATATGTTTTTTTCATTCCGTCGAAAATCAATTTTACGGTATAGACGCTTATGACCTCCCCCTCTATGCCCTGCGGTAATGATTCCTCTGGCATTACGGCCTTTACCACAACGATGCTGTCCATAGATCAAATGATTTCGTGGATTGGATTTTACTTGACTGTCTACGGCTCCATTGCGTGTGCTTGGGGTAGAAGTTTTGTATAAATGTATCGCCATGCTATTAAGTATTTTGATTTAAGTTTTTTTCTTTCTAAGAGGTGGAATAGAATAACCCGGTTGAAGCGTAATAATCATACGTCTGTAATGCATTGTATGTCCCATAATAGGTCGTACTCTTCTACCCTTTACCGGGAGTCGATGACTATTCATAGCTATTACTTTGACATCAAAGAAGAGTTCGACCCAATGCTTGATTTCTGTCCTAGTTGATCCCGATTCGACATTAAAAGTATATTGATTTTTCCCCAATAACCGAATACTTTTGTCTGTAAATACTGCATATTTTATTCCATTCATAAATCTATTTTCTTCCCTATGAGTTCTAGTCTCAATTAAAATACTAGTTTTTACTGTTCATATGTTATGATTTGAATATACCACACCAATTCGTTATGTATGGATGATGAGATTCCATTGATACAGAGCTACTCGTTCTTTTTTCTCTGACAGATGGTCAGAACTTCATCTGAGTTCGAATCCTACTGAGAGGTCTACTAGAGATCAGAAATTGTTGAAGAAAGAACAAAAGAAACATCTTGTTCTTTCCAGGCGATCGGAAAATAAAGAAATAGTGAATTTATTCAAGATAATTATGTACTTACAAAATACCGTCTCAATTCATCCTATTTCATCATATCCGGGATGTGATATGGTTCCAAAGGGTGAACTGGACAGTTCCAATAAGATTTCATTCTTGAACAAAAATCCGATAGACTTATTGGAGGGAGGGTCCCATTGGCGTGCATCCAGTAGGAATTGAACCTACGAATTCGCCAATTATGAGTTGGGCGCTTTAACCATTCAGCCATGGATGCTTAGCGGGAATCCTCGTACATGGTGAATAACCAAATTCCAATTGAAGTGAAATCTTTCGGATAAATCAATGCAATTAGGAGGATTCGATGAAAGGACATCAATTCAAATCCTGGATTTTCGAATTGAGAGAGATATTGAGAGAAATCAAGAATTCTCGCTATTTCTTAGATTCATGGACCCAATTCAATTCAGCGGGATTTTTCATTCATATTTTTTTCCATCAAGAGAGTTTTATAAAACTCTTGGACTCCCGAATTTGGAGTATCCTACTTTCACGCAATTCACAGGGTTCAACAAGCAATCGATATTTCACGATCAAGTATGTAGTACTCTTTGTAGTAGCGGTCCTTATCTATCGTATTAACAATCGAAAAATGGTCGAAAGAAAAAATCCCTATTTGACAAGGCTTCTTACTATACCTATGAATTCCATTGGACCCAAAAATGATACATTGGAAGAATCATCTGAGTCTTCCAATATCAATAGGTTGATTGTTCCGCTCCTGTATCTTCCAAAAGGAAAAAAGATCTCTGAGAGCTATTTCCTGGATCCGAAAGAGAGTACTCGGGTTCTCCCAATAACTAAAAAGTATATCATGCCTGAATCTAACTGGGGTTCGCGGTGGTGGAGGAACTGGATAGGAAAAAAGAGCGATTCTAGTTGTAAGATATCTAATGAAACCATTGCTGGAATTGAGATCTCATTCAAAGAGAAAGATATCAAATATCTGGAGTTCCTTTTTGTATATTATATGGATGATCCGATCCGTAAGGACCATGATTGGGAATTTTTTGATCGTCTTTCTCCGAGAAAGAGGCGAAACATAATCAACTTGAATTCGGGACAGCTATTCGAAATCTTAGTGAAAGACTGGATTTATTATCTCATGTTTGCTTTTCGTGAAAAAATACCAAAGGAAGTGGAGGGTTTTTTCAAACAACAAGGGACTGGGTCAATTATTCAATCAAATGATATTGAGCATGTTTCCCATCTCTTCTTGAGAAACAAGCGGGCTATTTCTTTGCAAAATTGTGCTCAATTTCATATGTGGCAATTCCGTCAAGATCTCTTCGTTAGTTGGGGGAAGAGTCCGCACGAATCGGATTTTTTGAGGAACAACATGTCGAGAGAGAATTGGATTTGGTTAGACAATGTGTGGTTGGTAAACAAGGATCGGTTTTTTAGCAAGGTACGGAATGTATCATCAAATATTCAATATGATTCCACGAGATCTAGTTTCATTCAAGTAACGGGTTCTAGCCAATTGAAAGGATCTTCTGATCAATCCAAGGATTATTTCGATTCCATTAGGAATGAGGATTCGAAATATCACACATTGATCAATCAAAGAGAGATTCAACAACTAAAAGAAAGATCGATTCTTTGTTGGGATCCTTCCTTTCTTCAAACGGAACGAACAGAGATAGAATCAGAGCGATTCCCTAAAATCCTTTCTGGATATTCCTCAATGTGCCGACTATTCATGGAACGTGAGAAGCAGATGAATAATCATCTGCTTCCGCAAGAAATCGAAGAATTTCTTGGGAATCCTGCAAGAGCTACTCGTTCTTTTTTCTCTGACAGATGGTCAGAACTTCATCTGAGTTCGAATCCTACTGAGAGGTCTACTAGAGATCAGAAATTGTTGAAGAAAGAACAAAAGAAACATCTTGTTCTTTCCAGGCGATCGGAAAATAAAGAAATAGTGAATTTATTCAAGATAATTATGTACTTACAAAATACCGTCTCAATTCATCCTATTTCATCATATCCGGGATGTGATATGGTTCCAAAGGGTGAACTGGACAGTTCCAATAAGATTTCATTCTTGAACAAAAATCCATTTTGGGGTTTATTTCATCTATTCCATGACCGGAACAGTGGGAGATACACGTTACACCACGATTTTGAATCAGAAGAGATATTTCAAGAAATGGCAGATCTATTCACTCTATCAATAACCGAGCCGGATCTGGTGTATCATAAGGGATTTGCTTTTTCTATTGATTCCTCCGGATTGGGTCAAAAACATTTCTTGAATGAGTTATTCAACTCCAGGGATGAATCGAAAAATCACTCTTTATTGGTTCTACCTCCTCTTTTTTATGAAGAGAATGAATCTTTTTATCGAAGGATCATAAAAAAATGGGTCCAGACCTCTTGCGGGAATAATTTGGAAGATCCAAAACCTAAAATAGTTGTATTTACTAGCAACAACATAATGGAGGCAGTCAATCAATATAGATTGATCCGAAATCTGATTCAAATCCAATATAGCACCCATGGTTACATAAGAAATGTATTGAATCGATTCAATTGCAACTTCGAATATGGAATTCAAAGGTATCAAATAGGAAATGATACTCTGAATCATCGAACTATAATGAAATACACGATCAACCAACATTTATCCAATTTGAAAAAGAGTCAGAAGAAATGGTTCGATCCTCTTATTTTTATTTCTCGAACGGAGAGATCCATGAATCGGGATCCTAATGCATATAGATACAAATGGTCCAATGGGAGCAAGAATTTCCAGGAACATTTGGACTATTTCATTTCTGAGCAGAATAGCCGTTTTCAAGTAGTGTTCGATCGATTCCATATTAATCAATATTCGATTGATTGGTCTGAAGTTATCGACAAAAAAGATTTGTCTAAGTCACTTTGTTTCTTTTTGTCCAAGTTACTTCTTTTTTTGCCCAAGTTTCTTCTCTTTTTGTCTAACTCACTTCCTTCTTTTTTCTTTGTGAGTTTTGGGGGTATCCCCATTCATAGGTCCGAGATCCACATCTATGAATTGAAAGGTCCGAATAATCCACTCTGTAATCAGTTATTAGAATCAATAGGTCTTCAAATCTTTCATTTGAAAAAATGGAAACCCTTATTATTGGATGACCAAGATACTTCCCAAAAATCGAAATTCTTGATCAATGGAGGAACAATATCACCATTTTTGTTCAATAAGATACCAAAGTGGATGATTGACTCATTCCATACTAGAAAGAATCGCAGGAAATCTTTTGATAACACAGATTCCTATTTCTCAATGATATCCCACGATCCAGACAATTGGCTGAATCCCGTGAAACCATTTCATAGAAGTTCATTGATATACTCTTTTTATAAAGCAAATCGACTTCGATTCTTGAATAATCAATATCACTTCTGCTTCTATTGTAACAAAAGATTCCCTTTTTATGTGGAAAAGGCCTGTATCAATAATTATGATTTTACGTATGGACAATTCCTCAATATCTTGTTCATTCGCAACAAAATCTTTTCTTTTTGCGATGGTCAAAAAAAACATGCTTTTTTGAAGAGAGATACTATTTCACCAATCGAGTCACAGGTATCTAACATATTGATACCTAACGATTTTCCACAAAGTGGCGACGAAGGGTATAACTTGTACAAATCTTTCCATTTTCCAATTCGATACGATCTATTCGTTCGTGGAGCTATTTACTCGATCGCAGACATTTCTGGAACACCTCTAACAGAGGGACAAATAGTCCATTTTGAAAAAACTTATTGTCAACCTCTTTCAGATATGAATATACCTGATTCAGAAGGGAAGAACTTGCATCAGTATCTCAATTTCAATTCAAACATGGGTTTGATTCACACTCCATGTTCTGAGAAATATTTACCATCCGAAAAAAGGAAAAAACGGAGTCCTTGTCTAAAAAAATGCCTTGAGAAAGGGCAGATGTATAGAACCTTTCAACAAGATAGTGTTTTTTCAACTCTCTCAAAATGGAATCTATTCCAAACATATATACCATGGTTCCTTACCTCGACAGGGTACAAATATCTAAATTTCATATTTTTAGATACTTTTTCAGACCTATTGCCGATACTAAGTAGCAGCCAAAAATTTGTATCCATTTTTCATGATATTATGCATGGGTCAGATATATTATGGCGAATTCGTCAGATTCCATTGTGTCTTCCACAATGGAATCTGATAAGTGAGATATGGAATCTGATAAGTGAGATTCCGGGTAATTGTTTACATAATCTTCTTCTGTCCGAAGAAATTATTCATCGAAATAATGAGTTACTATTAATATCGACACATCTGAGATCGCTAAATGTTCAGGAGTTCTTCTATTCAATCCTTTTCCTTCTCCTTGTTGCTGGATATCTCGTTCGTACACATCTTCTCTTTGTTTCTCGAGTCTATAGTGAGTTACAGACAGAGTTCGAAAAGGTAAAATCTTTGATGATTCCATCATACATGATTGAGTTGCGAAAACTTCTGGATAGGTATCCTACATCTGAACTGAATTCTTTCTGGTTAAAGAATCTCTTTCTAGTTGCTCTGGAACAATTAGGAGATTCTCTAGAAGAAATACGGAGTTTTGCTTTTGGTGGCAACATGCTATGGGGTGGTGGTCCCACTTATGGGGTCAAATCAATACGTTCTAAGAAGAAATATTTGAATCTCATCGATCTCATAAGTATTATACCAAATCCCATCAATCGAATCGCTTTTTCGAGAAATACGAGACATCTAAGTCATCCAAGTAAAACAATCTATTCCTTGATAAGAAAAATAAAAAACGTGAATGGTGATTGGATTGATGATAAAATAGAATCCTGGGTCTTGAACAGTAATTCGATTGATGATAAAGAAAGAGAATTCTTGGTTCAGTTTTCTACCTTAACGACAGAAAAAAGGATTGATCAAATTCTATTGAGTCTGACTCATAGTCATCATTTATCAAAGAATAACTCTGGTTATCAAATGATTGAACAACCGGGAGCAATTTACTTACGATATTTAGTTGACATTCATAAAAAGTATCTAATGATTTATGAATTCAATACATCCTGTTTAGCAGAAAGACGTATATTCCTTGCTAATTATCAGACAATTACTTATTCACAAACCTTGCGGGGGGCTAATAGTTTTCATTTCCCATCTCATGGAAAACCCTTTTCGCTCCGCTTAGCCCTACCTCCCCCTAGTAGGGGTATTTTAGTGATAGGTTCTATAGGAACTGGACGATCCTATTTGGTCAAATACCTAGCGACAAACTCCTATGTTCCTTTCATTACAGTATTTCTGAACAAGTTCCTGGATAACAAGCCTAAGGGTTTTCT------------------TATTGATGATAGTGACGATATTGATGATAGTTACGATAGTGACGATATCGACCGTGACCTTGATATGGAGCTGGAGCTTCTAACTATGATGAATACGCTAACTATGGATATGATGCCAGAAATAGACCGATTTTATATCACCTTTCAATTCGAATTAGCAAAAGCAATGTCTCCTTGCATAATATGGATTCCAAACATCCATGATCTGGATGTGAATGAGTCGAATTACTTATCCCTCGGTCTTTTAGTGAACTATCTCTCCAGGGATTGTGAAAGATGTTCTACTAGAAATATTCTTGTTATTGCTTCGACTCATATTCCCCAAAAAGTAGATCCGGCTCTAATAGCTCCGAATAAATTAAATACATGCATTAAGATACGAAGGCTTCTTATTTCACAACAACGAAAACACTTTTTCACTCTTTCATATACTAGGGGATTTCACTTGGAAAAGAAAATGTCCCATACTAATGGATTCGGGTCCACAACGATGGGTTCAAATGTACGAGATCTTGTAGCACTTACCAACGAGGCCCTATCGATTAGTATTATACAAAAAAAATCCATCATAGACACTAATATAATTAGATCTGTTCTTCATAGACAAACTTGGGATTTCCGATCTCAGGTAAGATCGGTTCAGGATCATGGGATCCTTTTCTATCAGATAGGAAGGGCTGTTTCACAAAATGTACTTCTAAGTAATTGCTCCATAGATCCTATATCTATCTATATGAAGAAGAAATCATGTGACGGGGGGGATTCTTATTTGTACAAATGGTACTTCGAACTTGGAACGAGTATGAAGAAATTAACGATACTTCTTTACCTTTTGAGTTGTTCTGCCGGATCGGTCGCTCAAGACCTTTGGTCTCTACCCGGACCTGATGAAAAAAATGGGATCACATCTTATGGACTCGTTGAGAATAATTCTGATCTAGTTCATGGCCTATTAGAAGTAGAAGGCGCTCTGGTGGGATCCTCACGTACAGAAAAAGATTGCAGTCAGTTTGATAAGGATCGAGTGACATTGCTTCTTCGGTCCGAACCAAGGAATCCCTTAAATATGATTCAAAATGGATCTTATTCTATCGTTGATCAGAGATTTCTCTATGAAAAATATGAATCGGAGTTTGAAGAAGGGGGGGGAGTCCTCGACCCACAACAGATAGAGGAGGATTTTTTCAATCACATCGTTTGGGCTCCTAGAATATGGAGCCCTTGGGGCTTTCTATTTTATTGTATTGAAAGGCCCAATGAATTGGGATTTCCCTATTGGGCCAGGTCATTTCGGGACAAGCGGATCATTTATGATGAAGAGGATGAGCTTCAAGAGAATGATTCAGAGTTCTTGCAGGGTGGAACCATGCAGTACCAGACACGAGATAGATCTTCCAAAGAACAGGGCTTTTTTCGAATAAGCCAATTCATTTGGGACCCCGCGGATCCACTCTTTTTCCTATTCAAAGATCAGCCTTTTGTCTCTGTGTTTTCACATCGACAATTCTTTACAGATGAAGAGATGTCAAGGGAACTTCTTACTTCCCAAACAGATCTTCCTACATCTATATATAAACACTGGTTTATCAAGAATACGCAAGAAAAGCATTTTGAATTGTTGATTCATTGCCAGAGATGGCTTAGAATCAATAGTTCATTATCTAATGGATTTTTCCGTTCTAATACTCTATCTGAGAGTTATCAATATTTATCAAATCTGTTCCTATCTAACGAAGCGCTATTGGATCAAATGACAAAGACATTGTTGAGAAAAAGATGGCTTTTCCCAGATGAGATGGTTGTTGCTATCTGCTCCAATAACGAATCATTGGTTTAACTGAATAACT---AAAAAAAAAAAAAAAATAGATAGACCTTTCTTTCTCTTCGTCTCAGGTCGATGGATCTTCTCAATTGAAAGATCCCCTATATCGATAATACACATTCCAG-----------------------------------------------------------------------------------------------------------------------------------------------------------------------------------------------------------TTTGGGAACGTCCGGTGCCAAAGTCATTGAATGGGTAAGTCGCCAATTCCTAAAACGGACTATTTAATGTACTTTATCCGCCCGCTGGGTTACGGGTGGGTATTTTACCAGAGGTTTTGATTGTATCAAATCTACCCCTGTGTGATTTTTGTTGAAGCATATACTCCTCGGGG-----AGGGTGCAGGGCGGACGATTTCAAAACAGATTACCCATTCATTCGATAGAGAAGATCACCAAGATTTCGTGATTCGCTGCCGAACTTATTCCAATTCAATAAGAGATCTCAATATTATGCCTTGAAGAGGACTCGAACCTCCACGCTCTTTAGCACGAGATTTTGAGTCTCGCGTGTCTACCATTTCACCACCAAGGCATCTTGAAAGCGAATCGTATTCCATGAATATGATATCTATCTAGTGTGATGTATGGAATATATGACAAAGGTAGAGTGTTAGAGTCTTTTTATTGATTGGTCATGTCATATAGGCCCGAGTCGGACATCCAATTGGTTCGATTTGAATTATTCAGAGGATATATTATCTATCTAT----ATCTATATAG------ATAGATATTCTATCAAAA---AAAAAATGGACTAATTAAACCTATTTCTCGATTCAATAGAAGCCCAAAGAGGTGAATTTAATAGGGTCCTAAATAATGAGATATATGTAAAAAACAGGTCCGATTACGCCTATTCCTAATCCTAAATAGAATGGAACAACGCAGGGATCTATATGTAAACATAGTATCTATTTAGATACGCTCGAATGACCCCTTCTTATAATGAGAATGTATATAACCCCATTTCGGTCGGGTCCGGTATGGAATGAACTTATAATCATGGAATTGACTCGATCATCAGATTTTCGATTATAAGTTCATAACCCTAGCCCATTCCCATTTTGGGCGGAGCAGATCTACTAATTCTTTGATTCCAGTTAGTAAGGTAAGAGTTGAACTAAGAAATAGATTCTAGAAGCTAAAAAAGGGTATCCTGAGCAATTTCAATAATAGGGTTCATTGATATTCCTGGTATAGTAGATGCTATCACACATACAATCATACTTAATTCGATGGAATTGTTTGATCTTAAAGGGGGCCTTCGATAATTTCGCACGTGAGGAGTTATTTCTTGGTTTCGTCCAGTCATTAATAACTTGATTATTTTTAAATAATAGTAGATAGAAACAACACTCGTAAGGAGTCCTATTGAAACTAAGAAATATAAGCCTGCCTGCCATCCACACCAGAATAAATGAAGTTTTCCGAAAAAACCTGATAGTGGAGGAAGACCTCCTAAGGATAAGAGACATAGGGCTAAAGAGAGAGCCAAATAAGGATCTTTCGTGTATAATCCTGCATAATCTCGAATGTTATCAGTTCCGGTACGTAGACCAAATGATACAATGCAAGCAAAAGTTCCTAGATTCATCGAGATATAGAACAGCATATAAGTTATCATGCTTGCATATCCACCATTTGAGTCTCCAACAATTATTCCAATAATTACATATCCGATTTGACCTATGGACGAATACGCAAGCATACGTTTCATGCTTGTTTGGGTAATAGCAATGAGATTCCCCAATATCATGCTAAGAATAGCTAGGATTTCCAGAAGAAGATGCCATTCGTTTGATGAGAAATAAAAAGGGATATCGAAAATTCGAGTGGCTGAAGCTGAAGCAGCTACTTTCGAAGTAACAGAAAGAAAAGCAACGACTGGAGTGGGAGAGTCAGAGTCGAAAAGAGGATTCCTCACTTCTTTCTCTCATTCAAAACCGTGCATGAGACTTTCATCTCGCACGGCTCCTAAGTGATAAAAGAAAGAGGATGAGTTCTTCTTTCTTTTTTGATTACTTTCCTCGCGTATGTATAAGACCGAATCCTTTCTATTTTTAATTTTCAAAAGGATTACTAATCCTTAACTTTTCGAGGAATCCTTCATCAGTGGTTGTGAATGATCTATTTTTCTCAATCTCTATGACTTGTTCCTACGGAACCGAGATCGAAAACATTAAGAATAAGAAATAGAACCATCTGATTTGATTCGTTCTCAATAGCCACGAGATGATCATCTTAGGGTGATCCTTTTGTTGACGGATGCTCCTATTATACTCGTAGTCTCTGAAGGATGAGAACCAACTATGTAGCATCTACATCGAGAATTCAAGTATTGTATACGTCATTAGTCCGATCCTTTGTAGGAACTACCCGTAATAACGAACTTGC-AAAATGAATCTGTTTATCATAAAGGGATTCGTTGTTCCTGACTCTGCTTCACCTTAATTGTTATTTGAACAAGTAAAGTTATGTCTTGGTCCGAGTGGGAATAGCATTTCTCTTCTGCATGTCCATGGAGTTTTGAAAAATCCAAACATCTCAGAAATAGATAAAGAGATAGGAATTTATCGAACGAACCGCACTCCTTCGTATACGTCAGGAGTCCATTGATGAGAAGGGGCTGGGGAAAGCTTGAACCCAATTCCTACAGTGATGAATAAAAGTGCAATTAAAATTCCTGGGGAGTTATACATTTGTGTATTGATAAGACCGTTCACTATTTCTTGAAGCTCGATCTCTCCCCCGGATGAACCATATAGCCAAGAGAAACCATGAACCAGAATAGAAGAGCTTGCCCCACCCATGAGTAAATATTTCGTAGTAGCCTCATTAGACCGTACATCTTTCTTGGTATATCCAGATAGTAGATAGGAACATAAACTGAAACATTCTAGAGCTACAAAGATAGTTATTAAATCGTTAGCGCCGCATAAAAACATTCCTCCTAGAGTAGCTGTTAATATGAATAACAGAAACTCTGTTATAGCCATTTCTGTACATTCAATGTACTCTACGGATAGAGGAATACATAGAGTTGAACATAGTAAAATAAGAAATTGAAAGATTTCGTTGAAATTGTTCGTTTGGAAATTTCCCGAAAAGCTAATCATAGGTTCTTCTCTCCATCGGAACAATAGGGCCGTTATGCTCATTACTAAACTTGTTGAAGAGATAAAATAGAACCAAGATATATCTTTTTGATCAGAGGTTGAATCAATCATCAGAAGAAGAATTAGGCCAAAAATTAGGATACATTCTGGGAAAATAAAACTTCCATCGAAGAGAGGCAAATGAAAGGCTTTCATAAAAATTCTTGTAGAATCGAGAATGAAGTTTTCATTCTGTACATGTGAGATCATGAATTAGTAACTGCATCCAATCTCCAAAAAATCCCAATTGTTTCGAATTTTTTC-TCTTTTTGGAATGGAATATTTACAGAATCCCCATGAATAGGACCAAACCTTATTCTGTGGTATTTACATAAGATTCCTCTTTCTCATTCTTAAGCAAGT-CCCGAGAGGGCTTAATTGATCCATGATTTATGTTTTTGTTTTTCGTTTCCTTTTCGTTTGTTTCGAGAGATATATTCATCAATTTCGATTCTTTTTCGATCGAGATGTATGGATTCATGGGTCTATGTGTCTATATAGATCCTGTTCATGGATTAACGAAAATGTGCAAAAGCTCTATTTGCCTCTGCCATTCTATGAGTCTCTTCCTTTTTGCGTATGGCATCGCCACTACCTTTGGCAGCATCCACTAATTCGGAACTTAATTTGAAAGCCATATTTCGACCCGGACGTTTTCGGGATGCCCCCAATAACCAACGAATGGCAAGTGCTTTTCCTTGTGTGGATCCTATTTCAACGGGAACTTGATGAGTTGATCCGCCTACGCGTCTTGCTTTTACTGCTATATCGGGAGTTACTCCACGTATTGCTTGACGTAAAACAGATAGTGGATTTGTTTCTGTCTTTTGTTGAATCTTTTTCATAGCTCGATAGATAATTTGATAAGCCAATGATTTTTTTCCGTGTTTCAGAATACGGTTAACCAACATGTTAACTAATCGATTACGATAAATTGGATCGGATTTTGCGGTTTTTTCTTCTGCAGTACCTCGCCGTGACATGAGCGTGAAAGGAGGAATCCGTTTTTTTATAACTTTTATAAGGGCTAAAATCATTTATTTTGGCTTTTTGGCCCCATATTGTAGGGTGGATCTCGAAAGATATGAAAGATCTCCCTCCAAGCCGTACATACGACTTTCATCGAATACGGCTTTCCACAGAATTCTATATGTATCTATGATATCTAGTATGGAATTCTGTTTACTCACTTGAAATTGAGTATCCGTT--CCCCCCCTTTTCCTGCTAGGATTGGAAATCCTGTATTTTACATATCCATACGATTGAGTCCTTGGGTTTCCAAAATAGTGTAAAGTGCTTCGAATCATTGCTATTTGACTCGGACCTATTCTAAAAAAGTCGAGGCATTTCGAATTGTTTGTTGACACGGACAAAGTCAAGGAAAACCTCTGAAATTCTTTCCATATTGGACCTTGGACATATCGTAGTTCCGAATCGAATTTCTTTAGAAAGAAAATCTTTTGTCTCATGGTAGCCTGCTCCAGTTCCCTTACGAAACTTTCGTTATTGGGTTAGCCACACACTTTACATGTTTCTAGCGATTCACATGGCATTTTCAAATGATACAAGTCTTGGATAAGAATCAACAACGCACTAGAACGCCCTTGTTGACGATCCTTTACTCCGACAGCATCTAGGGTTCCTCGAACAATGTGATATCTCACACCGGGTAAATCTTTAACCCTCCCCCCTCTTACTAAGACTACAGAATGTTCTTGTAAATTATGGCCAATACCGGGTATATAAGCAGTAATTTCAAATCCAGAGGTTAAGCGTACTCTGGCAACTTTACGTAAAGCAGAGTTTGGTTTTTTGGGTGTAATAGTGGAAAAGTTGACAGATAAGTCACCCTTACTGCCACTCTACAGAACCGTACATGAGATTTTCACTTCATATGGCTCCTCGTTCAA-TTCTTTTGAAGTCATTGGATCCGTTTCCTAGTTCGGTTCGAGAATCTCTCCCCTTCTTCTATTCCGTTCCGAAGAGTAACTAGGACCAATTCTGTCACGTTTTCATGTTCCAATTGAACACTTTCCTTTTTTATTATTCTCAAAGAAGAATA-TTTTTCTTTCTTTTTACCAAACATATGTGGATCCAATCACGATC------TTCTAATAAGAACAAGAAATCTTTTTCGCGATCAATCCTTTTGTCCCATTCTTCAATAATCAGAAAGATCCTTTTCAATCAAGTTTGAATTTTTTCGTTTGGAATCAGGACTCT--------TCTACTGCATTTTTATTTACTTTTTTTTATTTCTTTTCTTCCATCATTCCTTAACTCCCACAAGGTTTGGTCCTGTAGAATCTGACCCATTTCATCATTGAGCGAAAAGTACGAAAAAAATCAGATCGATTTTTCGACCAAAAGTACTATGTGAAATCCTCGGTTTTTTCCTCTTTCTCTATCCCTATCTCGTAGGTAGAGCGTTTGAATCAATAGAGAACCCTTTCTTCTGTATCTGTATGAATCGATATTATTACATTCCAAAATTCCTTCCCGATACCTCCTAAGGAACCGAATTGGATCCCAAATTGACGGGTTAGTGTGAGCTTATCCATGCGGTTATGCACCCTTCGAATAGGAATCCATTTTCTGAAAGATCCCGGCTTTCGTGCGTTGGTGGGTCTTCGAGATCCTTTCGATGACCTATGTTGTGTTGAAGGGATATCTATATGAAAAGACAGTTCTATTTCTATTCTATTAGTATTTTCGATTAGTATTAAATTCGTTTTAGTTAGTGATCTCGGCTCAGCAAGTCCTTTCTTTCGTGATGAACTGTTGGCACCTGTCTTACATTTTGTCTCTGTGGACCGAGGAGAAAGGGAGCTAAGCGGCAAGAGGATTGTAACATGAGAGAAGCAAGGAGGTCAACCTTTTTCAAATATACAACATGGGTTCTGGCAATGCAATGTGGTTGGACTCTCATGTCGATCTGAATGAATCATCCTTTCCACGGAGGTAAATCTTTGCCTGCTAGGCAAGAGTATAGCAAATTACAAATTCTGTCTTGGTAGGGCATGTATTTTTATTACTATTAAATTGAAGTAGTTAATGGTGGGGTTACCATTATCCTTTTTGTGGTAACGAATA----TGTGTTCCTAAGAAAAGCAATTTGTCCATTTTTTCGGGGTCTCGAAGGGGCGTGGAAACACATAAGAACTCTTGAATTGAAATGGAAAAATAGATGTAACTCCAGTTACTTCGGAAATGGTAAGATCTTTGGCGCAAGAACGCAAGAGGAGGGGTTGATCCGTATCATCTTGACTTGGTTCTGATTTCTCTATTTTTTAATAAAATCGAGTCGGGTTCTTCTCCTACCCGTATCGAATAGAACATGCTTAGCCAAATCTTCTTCATGGAAAACCTGCTTTATTTAGATCGGGAAAATCATATGGTTTTATGAAATCATGTGCTATTGCTCGAATCCGTGGTCAATCCTATTTCCGATAGGAGCAGTTGACAATGGAATCCAATTTTTCCCATAATTTTCGTATCCGTAATAGTGTGAAAAGAAAGCCTAACTCCAAGAAGTTGTTTAAGAATAGTGGCGTTGAGTTTCTTGACCCTTTGCCTTAGGATTAGTCAGTTCTATTTCTCGATGGAGGC-----AAGGGATATAACTCAGCGGTAGAGTGTCACCTTGACGTGGTGGAAGTTATCAGTTCGAGCCTGATTATCCCTAAACCCAATGTAAGTTTTTCTATTTGTATGCCGTGATCGA------------------------ATAATAATTGAGAATGGATAAGAGGCTCGTGGGATTACACGAGGGGTGGGGGGGCTATATTTCTGGGAGCGAACTCCAGTCGAATATGAAGCGCCTGGATACAAGTTATGCCTTGGAATGGAAGAGAATTCCGAATCAGCTTTGTCTACGAACAAGGAAGCTATAAGTAATGCAACTAGGAATCTCATGGAGAGTTCGATCCTGGCTCAGGATGAACGCTGGCGGCATGCCTTACACATGCAAGTCGGACGGGAAGTGGTGTTTCCAGTGGCGGACGGGTGAGTAACGCGTAAGAACCTACCCTTGGGAGGGGAACAACAGCTGGAAACGGCTGCTAATACCCCGTAGGCTGAGGAGCAAAAGGAGGAATCCGCCCGAGGAGGGGCTCGCGTCTGATTAGCTAGTTGGTGAGGCAATAGCTTACCAAGGCGATGATCAGTAGCTGGTCCGAGAGGATGATCAGCCACACTGGGACTGAGACACGGCCCAGACTCCTACGGGAGGCAGCAGTGGGGAATTTTCCGCAATGGGCGAAAGCCTGACGGAGCAATGCCGCGTGAAGGTAGAAGGCCTACGGGTCATGAACTTCTTTTCCCGGAGAAGAAGCAATGACGGTATCCGGGGAATAAGCATCGGCTAACTCTGTGCCAGCAGCCGCGGTAAGACAGAGGATGCAAGCGTTATCCGGAATGATTGGGCGTAAAGCGTCTGTAGGTGGCTTTTTAAGTTCGCCGTCAAATCCCAGGGCTCAACCCTGGACAGGCGGTGGAAACTACCAAGCTGGAGTACGGTAGGGGCAGAGGGAATTTCCGGTGGAGCGGTGAAATGCGTAGAGATCGGAAAGAACACCAACGGCGAAAGCACTCTGCTGGGCCGACACTGACACTGAGAGACGAAAGCTAGGGGAGCGAATGGGATTAGATACCCCAGTAGTCCTAGCCGTAAACGATGGATACTAGGCGCTGTGCGTATCGACCCGTGCAATGCTGTAGCTAACGCGTTAAGTATCCCGCCTGGGGAGTACGTTCGCAAGAATGAAACTCAAAGGAATTGACGGGGGCCCGCACAAGCGGTGGAGCATGTGGTTTAATTCGATGCAAAGCGAAGAACCTTACCAGGGCTTGACATGCCGCGAATCCTCTTGAAAGAGAGGGGTGCCTTCGGGAACGCGGACACAGGTGGTGCATGGCTGTCGTCAGCTCGTGCCGTAAGGTGTTGGGTTAAGTCCCGCAACGAGCGCAACCCTCGTGTTTAGTTGCCAACATTTAGTTTGGAACCCTGAGCAGACTGCCGGTGATAAGCCGGAGGAAGGTGAGGATGACGTCAAGTCATCATGCCCCTTATGCCCTGGGCGACACACGTGCTACAATGGACGGGACAAAGGATCGCGATCCCGCGAGGGTGAGCTAACTCCAAAAACCCGTCCTCAGTTCGGATTGTAGGCTGCAACTCGCCTGCATGAAGCCGGAATCGCTAGTAATCGCCGGTCAGCCATACGGCGGTGAATTCGTTCCCGGGCCTTGTACACACCGCCCGTCACACTATGGGAGCTGGCCATGCCCGAAGTCGTTACCTTAACCGCAAGGAGGGGGATGCCGAAGGCAGGGCTAGTGACTGGAGTGAAGTCGTAACAAGGTAGCCGTACTGGAAGGTGCGGCTGGATCACCTCCTTTTCAGGGAGAGCTAATGCTTGTTGGGTAGTTTAGTTTGACACTGCTTCACACCCAAAAAGAAGCGAGTTATGTCTGAGTCAAATTTGGAGATGGAAGTCTTCTTTCGTTTCTCGATGGTGAAGTAAGACTAAACTCATGAGCTTATTATCCTAGGTCGGAACAAGTTGATAGGAGCTACTTTTTTCACCCCCATCCATGTCGCCACACGGGGGCGACATGGATGGGGGTGAAAAAAGGAAAGAGAGGGATGGGGTTTCTCTTGCTTTTGGCATAGCGGGCCCCGGCGGGAGGCCCGCACGACGGGCTATTAGCTCAGTGGTAGAGCGCGCCCCTGATAATTGCGTCGTTGTGCCTGGACTGTGAGGGCTCTCAGCCACATGGATAGTTTAATGTGCTCATCGGCGCCTGACCCTGAGATGTGGATCATCCAAGGCACATTAGCATGGCGTACTTCTCCTGTTTGAACCGGGGTTTGAAACCAAACTTATCCTCAGGAGGATAGATGGGGCGATTCAGGTGAGATCCAATGTAGATCCAACTTTCTCTTCACTCGTGGGATCCGGGCGATCCGGGGGGGACCACCACGGCTCCTCTCTTCTCGAGAATTCATACATCCCTTATCAGTATATGGACAGTTATCTCTCGAGCACAGGTTTAGGTTTGGCCTCAATGGAAAAAAACGGAGCACCTAACAACGTATCTTCACAGACCAAGAACTACGAGATCGCCCCTTTCATTCTGGGGTGACGGTGGGATCGTACCATTCGAGCCTTTTTTTCATGCTTTTCCCGGGGGTCTGGAGAAAATTGCAATCAATAGGATTTTACTAATCCTTCCTTCCCGAAAGGAAGAACGTGAAAAATTCTTTTTCCTTTCCACAGGGACCAGGAGATTGGATCTAGCCATAAGAAGAATAGAATGCTTGGCTGATAAATAACTCACTTCTTGGTCTTTGACCCCCTCAGTCACTACGAACGCCCCCGATCAGTGCAATGAGATGTGTCTATTTATCTATCTC----TTGACTCGAAAT----GGTGGGAGCAGGTTTGAAAAAGGATCTTAGAGTGTCTAGGGTTGTGCCAGGAGGGTCTCTTAATGCCTTCCTTTTTCTTCTCAT----CGGAGTTATTTCACAAAGACTTGCCATGGTAAAGAAGAAGGGGGAACAAGCACACTTGGAGAGCGCAGTACAACGGATAGTTGTATGCTGCGTTCGGGAAGGATGAATCGCTCCCGAAAAGGAATCTATTGATTCTCTCCCAATTGGTTGGACTGTAGGTGCGATGATTTACTTCACGGGCGAGGTCTCTGGTTCAAGTCCAGGATGGCCCAGCTGCGTCAAGGAAAAGAATAGAAAACTGACTTGACTCCTTCATGCATGCTCCACTCGGCTCGGGGGGATATAGCTCAGTTGGTAGAGCTCCGCTCTTGCAATTGGGTCGTTGCGATTACGGGTTGGATGTCTAATTGTCCAGGCGGTAATGATAGTATCTTGTACCTGAACCGGTGGCTCACTTTTTCTAAGTAATGGGAAAGAGGACCGAAACATGCCACTGAAAGACTCTACTGAGACAAAGACGGGCTGTCAAGAACGTAGAGGAGGTAGGATGGGCAGTTGGTCAGATCTAGTATGGATCGTACATGGACGGTAGTTGGAGTCGGTGGCTCTCCTAGGGTTTCCTCATTTGGG---ATCCTGGGGAAGAGGATCAAGCTGGCCCTTGCGAACAGCTTGATGCACTATCTCCCTTCAACCCTTTGAGCGAAATGTGGCAAAAGGAAAAAGAATCCATGGACCGACCCCATCGTCTCCACCCCGTAGGAACTACGAGATCACCCCAAGGACGCCTTCGGCATCCAGGGGTCGCGGACCGACCATAGAACCCTGTTCAAAAAGCGGAACGCATTAGCTATCCGCTCTCAGGTTGGACAGTAAGGGTCGGAGAAGGGCAATCACTCATTCTTAAAAACCAGTATTCTTAAGAGCAAAGAGTCGGGCGGAAAAAAAAGGGGGGCGGGGGAAGCTCTCCGTTCCCGGTTCTCCTGTAGCTGGATCCTCCGGAACCACAAGAATCCTTAGTTAGAATGGGATTCCAACTCAGCACCTTTTGAGATTTTGAGAAGAGTTGCTCTTTGGAGAGCACAGTACGATGAAAGTTGTGAGCTGTGTTCGGGGGGGAGTTATTGTCTATCGTTGGCCTCTATGGTAGAATCAGTCGGGGCCTGAGAGGCGGTGGTTTACCCTGTGGCGGATGTCAGCGGTTCGAGTCCGCTTATCTCCAACTCGTGAACTTAGTCGATACAAAGCTATATGATAGCACTTCCATTTTTCCGATTCGGCAGTTTGATCTATGCTATGATTTATCATTCATGGACGTTGATAAGATCCTTCCATCTAGCAGCACCTTAGGATGGCATAGCCTTAAAGTTAAGGGCGAGGTTCAAACGAAGAAAGGCTTATGGTGGATACCTAGGCACCCAGAGACGAGGAAGGGCGTAGTAAGCGACGAAATGCTTCGGGGAGTTGAAAATAAGCGTAGATCCGGGGATTCCCGATATAGGTCAACCTTTCGAACTGCTGCTGAATCCACGGGCAGGCAAGAGACAACCTGGTGAACTGAAACATCTTAGTAGCCAGAGGAAAAGAAAGCAAAAGCGATTCCCGTAGTAGCGGCGAGCGAAATGGGAGCAGCCTAAACCGTGAAAACGGGGTTGTGGGAGAGCTATACAAGTGTCGTGCTGCTAGGCGAAGCAGCAGAGAATGCTGCACCCTAGATGGCGAGAGTCCAGTAGCCGAAAGCATCACTAGCTTACGCTCTGACCCGAGTAGCATGGGGCACGTGGAATCCCGTGTGAATCAGCAAGGACCACCTTGCAAGGCTAAATACTCCTGGGTGACCGATAGTGAAGTAGTACCGTGAGGGAAGGGTGAAAAGAACCCCCATCGGGGAGTGAAATAGAACATGAAACCGTAAGCTCCCAAGCAGTGGGAGG--------AGGCTCGG-----GACTCTGACCGCGTGCCTGTTGAAGAATGAGCCGGCGACTCATAGGCAGTGGCTTGGTTAAGGGAAACCACCGGAGCCGTAGCGAAAGCGAGTCTTCACAGGGCAATTGTCACTGCTTATGGACCCGAACCTGGGTGATCTATCCATGACCAGGATGAAGCTTGGGTGAAACTAAGTGGAGGTCCGAACCGACTGATGTTGAAGAATCAGCGGATGAGTTGTGGTTAGGGGTGAAATGCCACTCGAACCCAGAGCTAGCTGGTTCTCCCCGAAATGCGTTGAGGCGCAGCAGTTGACTAGACATCTAGGGGTAAAGCACTGTTTCGGTGCGGGCCGCGAGAGCGGTACCAAATCGAGGCAAACTCTGAATACTAGATATGACCTCAAAATAACAAGGGTCAAGGTCGGCCAGTGAGACGATGGGGGATAAGCTTCATCGTCGAGAGGGAAACAGCCCGGATCACCAGCTAAGGCCCCTAAATGACCGCTCAGTGATAAAGGAGGTAGGGGTGCAGAGACAACCAGGAGGTTTGCCTAGAAGCAGCCACCCTTGAAAGAGTGCGTAATAGCTCACTGATCGAGCGCTCTTGCGCCGAAGATGAACGGGGCTAAGCGATCTGCCGAAGCTGTGGGATGTAAAAAAGAATCGGTAGGGGAGCGTTCCGCCTTAGAGGGAAGGACCCGCGCGAGCAGTGCTGGACGAAGCGGAAGCGAGAATGTCGGCTTGAGTAACGCAAACGTTGGTGAGAATCCAATGCCTCGAAAACCCAAGGGTTCCTCCGCAAGGTTCGTCCACGGAGGGTGAGTCAGGGCCTAAGATCAGGCCGAAGGGCGTAGTCGATGGACAACAGGTGAATATTCCTGTACTACCCTTTGTTGGTCCCGAGGGACGGAGGAGGCTAGGTTAGCCGAAAGATGGTTATCGGTTCAAGGACGCAAGGTGCCCCTGCTTTTTCAGGGTAATAAGGGGTAGAGAAAATGCCTCGAGCCAAAGTTCGAGTACCAGGCGCTACAGCGCTGAAGTAATCCATGCCATACTCCCAGGAAAAGCTCGAACGACCTTCAACAAATGGGTACCTGTACCCGAAACCGACACAGGTGGGTAGGTAGAGAATACCTAGAGGCGCGAGACAACTCTCTCTAAGGAACTCGGCAAAATAGCCCCGTAACTTCGGGAGAAGGGGTGCCTCCTCACAAAGGGGGTCGCAGTGACCAGGCCCGGGCGACTGTTTACCAAAAACACAGGTCTCCGCAAAGTCGTAAGACCATGTATGGGGGCTGACGCCTGCCCAGTGCCGGAAGGTCAAGGAAGTTGGTGACCTGATGACAGGGGAGCCGACGACCGAAGCCCCGGTGAACGGCGGCCGTAACTATAACGGTCCTAAGGTAGCGAAATTCCTTGTCGGGTAAGTTCCGACCCGCACGAAAGGCGTAACGATCTGGGCACTGTCTCGGAGAGAGACTCGGTGAAATAGACATGTCTGTGAAGATGCGGACTACCTGCACCTGGACAGAAAGACCCTATGAAGCTTCACTGTTTCCTGGGATTGGCTTTGGGCTTTTCCTGCGCAGCTTAGGTGGAGGGCAAAGAAGGCCTCCTTCTGGGGGGGCCAGAGCCATCAGTGAGATACCACTCTGGAAGAGCTAGAATTCTAACCTTGTGCCAGGACCTACGGGCCGAGGGACAGTCTCAGGTAGACAGTTTCTATGGGGCGTAGGCCTCCCAAAAGGTAACGGAGGCGTGCAAAGGTTTCCTCGGGCCAGACGGAGATTGGCCCTCGAGTGCAAAGGCAGAAGGGAGCTTGACTGCAAGACCCACCCGTCGAGCAGGGACGAAAGTCGGCCTTAGTGATCCGACGGTGCCGAGTGGAAGGGCCGTCGCTCAACGGATAAAAGTTACTCTAGGGATAACAGGCTGATCTTCCCCAAGAGCTCACATCGACGGGAAGGTTTGGCACCTCGATGTCGGCTCTTCGCCACCTGGGGCTGTAGTATGTTCCAAGGGTTGGGCTGTTCGCCCATTAAAGCGGTACGTGAGCTGGGTTCAGAACGTCGTGAGACAGTTCGGTCCATATCCGGTGTGGGCGTTAGAGCATTGAGAGGACCTTTCCCTAGTACGAGAGGACCGGGAAGGACGCACCTCTGGTGTGCCAGTTATCGTGCCCACGGTAAACGCTGGGTAGCCAAGTGCGGAGCGGATAACTGCTGAAAGCATCTAAGTAGTAAACCCACCCCAAGATGAGTGCTCTCCTATTCCGACTTCCCCAGAGCCTCCGGTAGCACAGCCGAGACAGCGATGGGTTCTCTGCCCCAGCGGGGATGGAGCGAAAGAAGTTTTGAGAATTCAAGAGAAGGTCACGGCGAGACGAGCCGTTTCTAATTAATGATAGGTGTCAAGTGGAAGTGCAGTGATGTATGCAGCTGAGGCATCCTAACAGACCGGTAGACTTGAACCTTGTTCCTACATGATCCGATCAATTCGATCAGGCACTAGTCATCCATTTTCATTGTTCAACTCTTTGACAACATGAAAAAACCAAAAACTCTGCCCCTCCTCTCTATCTATCCAAGGGATGGAAGGGCAGAGGCCTTTGGTGTCCCCTCCAGTCGAGAATTAGGGCCTCACAATGAATAGCCAATATATTTGCTTTTATCTCATGCCTTTCTTCGTTCATGGTTCGATATTCTGGTGTCCTAGGCGTAGAGGAACCACACCAATCCATCCCGAACTTGGTGGTTAAACTCTACTGCGGTGACGATACTGTAGGGGAGGTCCTGCGGAAAAATAGCTCGGCGCCAGGATGATAAAAAGCTTAACACCTCTCATTCTTATTACTTTTTCAATATTGAAAAAGTAATAAGAATGAAAAATGAAAAGGTCGTCTTATTCAAAACCCCAACCAATTATGAAATCCCCTATCTCCCACTTCACACCTCGGAACGCACCGTTCTTATAGA--GAGAGGCGCTTTCACATCTTCTTAGGCTGGGGAGAGGAAATGTTCCCATTTTTTAGGATACTCCGGGGAACAGATATCCAGTGGAGATGACGGGGTGGGGCCTGTAGCTCAGAGGATTAGAGCACGTGGCTACGAACCACGGTGTCGGGGGTTCGAATCCCTCCTCGCCCACAACCGGCCAAAAAAGGGAAGGATTTTTCCCTCTGGGGGTAGGAAAATCATGATCGGGCTAGCGGACCCAAAGCTATGGAACTTGTGAGTACTTTGTAGAAATGGAATGGCCTTACCTTACTGTTTTCTGTTTATTAAAAAAAAGATTCATAAATCGTGGATATTATTAAATAAATCCAGTATGTCCTAATCTTTTAATCCCCATTTTTTTTTGTTTTACGCTTCCTCAGCCAGGTTTGGGCAGAATAGCAGAGCAAGTAAAGTATTATTAGCATAG--CAAAAATGCGTTCCTCGTCATTAATATGTTTGCTAGTGGTAATTGTGGCTTCTCGGGAGAATTGATGAATGCATCAAAGATGCACTTGCTATTGCTAGTACCAGTACATCTAATAATTCTTAATTGTTTGGTTTAAATAGCCCCGGACTGTGGAACAAAGGAGTATCCCGAACCTACACCGAGGTATTGACGGCGATTCTCAAATATCGCAGAACAGAACAGAATGGGATACGATGAGATAGAATGCAATAGAAACAAAGACAAGGGAAAAACGAGTTATCTACTCTTCTTAACGGTCAAAGCGAACC----CATTCATTCCGAATTACAGATTTCGGAATCAATAAAATCTCCCCAAGTAGGATTCGAACCTACGACCAGTCAGTTAACAGCCGACCGCTCTACCACTGAGCTACTGAGGAACAACGGGAAATTCGAGCTCATAGAGTTCAATTCCCGTTCTCAACCCATGACCAATATGAGCTCGAAGTTTCCTTCGTAACTCGTAAAACTTCTTCACAGTGGCTCCGTTCCATGCCTCATTTCATAGGGAACCCAAAAGTGGCTCTATTTCATTATATTACATCCATATACTAATTCCATTCGTTTAATATCCCTATCTTTGGTGTCATTGAGATAAGAGATGTCG------TTTCTAGTCTATCTATTTCTATAAATGGAAAA-----------------TTCTGGAAAATGGAAAGTTGAAAAATCGTTATATAATAATCCAAAAATTGCAATAGAAAAAGAATCCAGAAATTGCAATAGAAAAGAAAAAGAGAGGTTTGAGATGATTTTTCAATCTTTTATACTGGATAATCTAGTATTCTTATGCATGAAGATAATTAATTCGATAGTTGTGGTCGGACTCTATTATGGATTTCTGACCACATTTTCCATAGGGCCCTCTTATCTCTTCCTTCTTCGAGCTAGGCTTGTGGAAGAAGGGACCGAGAAGAAAATATCAGCAACAACTGGGTTTATTACGGGACAGCTCATAATGTTCATATCGATCTATTATGCGCCTTTGCATTTAGCATTGGGTAGACCCCATATAATAACTGTCATAGCTCTACCCTATCTTTTATTTCAG---TTCTTCGGCAATAATCACAAAAACTTTTTGAATTATGGATACAAGAATCCAAATTCAATACGTAATTTTAGTATTCAAAGAATCTTCTTTCATAATCTTATTTTTCAGTTATTAAACCCCTTTTTTTTACCAAGTTCAATATTAATAAGATTAGTAAATATTTATTTGTTTCGATGCAACAATAAATTTATATTTTTAATAAGTAGTTTTATTGGTTGGATAATTGGTCACACTTTTTTTATGAAATGGATTGAATTTATATTAGTCCGCATACAGCAAACTAATTCGATTAAATCTAACGTACGTATTCAATCAAATAAATACATTATGTCAGAATTTAGAAATTCTATGTT----------GAAAATCTTTCTTGTTTTCTTATTTATTACTTGTTTATATTATTTAGGAAGAGTACCCCCCCCTTTTTTTAGTAAGAAATTGTCAGAAATTCAAGAAACCCATGAAATTTATAAAAAAGGAAAAAAAATAGATGTCGAAAAAAATTTGCAAAGAGTACAAACTAAACAAAAACAAAAAAGATCCAACAATAAAGAGGGTTTTCTTTCTCTTTTTTCGAAAAACGAAAATAATTTATACAAAATTGACGAGGAGAAATATAAATTAGGGTTTGTTAAAAAACCTCTCGTAAACATTCTTTTCAATTATAAACGATGGAATCGTCCATTT---------------CGATATATAAAAAATAATCGATTTGAAAATGTCGTAAAAAATGAAATTTCAGAATTTTTTTTTCATACATGTCAAAGTGATGGAAAAGAAAGAATATCTTTTATGTATCCACCAAATTTATCAACTTTTCATAAAATGA---TGGAAACCAAATTTTATCTCTTCACAAAAGATAAAATTTCCTATGATGAATTG---TCTAATTATTGGAGCTAT-----------ACTAATGAAGAAAAAAGAAACAAATTGAGCAATGAATTTGTAAATAGGGCAAAAGTAATGGATAAGGAATTAATTTCTCTGGATATATTAGAAAACCGAATTCGATTGTCTAATGATGAAACTAAAACAAAATATTTAACTAAAATATATGATCCTTTCCTGAACGGACGCTTTCGTGGACAAATCGAAAATGTTTTTTCAACCTCAATCCAATATGAAAAAAATGAAAAAAAAAATAC-------------CATTTTGATAAATAAAATTCATGGTATCCTTATTTCTAATAATACTTATAAAAAAAATAATAG------TAATTATCCAGAATTAGAGAAAAAAATAAATATATTTGATAGAAAATCTTTAGTAACTACATTTTTTTTTTTCAATCTAATCAGTAAATT-TTCAAAAAAATTAGTATCAAGCTTGAGTTTTGAAACACTTTCTTTATTTCCAGAACATGAACAAGTAAAAATAAATTATGAAGAAGAAAAAAAACAAATAATAAAAATATTATTTGATGCAATTAGAACTGATTTGAACGAAAAAACAATAGTAAATGGAAATAGAACAAAGTGTATTAGAATAAACGAAATCCGTAAAAAAGTTCCTCGATGGTCATACAAATTTATTGACGAATTGGAACAACTGGAGGGAAAA--------AATGAAGCAGAGAATTATCAAATTCGT------------------TCTAGAAAAGCCAAACGTGTAGTAATTTTGAC------------------------------------------TAATAAATCTAAATTTTTTAAGAAGTACGATACTTATAATCCTACAGGAGATACTGATAACGCTGAAAAAAAAAAAAATGAATTGGCTT--TAATACGTTATTCCCA-------------ACAATCGGATTTTCGGCGAGACATAATCAAAGGATCTATACGTGCTCAAAGGCGTAAAACAGTTACTTGGAAATTTTTTCAAAAAAGGGTGCATTCCCCCCTTTTTTTGGATAAAATTGAAAAACCTTTATTCTTTTCTTTTGATAGTTTCAAATCAATGAAAATATTTTTTATGTTCAAAATTTGGA-------TGCGAAAAAAGGAAGAATTTG-----------AAATTTCTAGTTATACAGAGGAAAGGGCAAAAGAAAGTTCGAAAAAAGAGGAGGA-------------------------AAAAAAAAAGGAAAATGAGGAAAGAAAACGTATAGAAATAGCAGAAGCCTGGGATAGCATTATATTTGCTCAAGTAATAAGAGGTATTTTATTAATAACCCAATCCATTCTTAGAAAATATATTCTATTACCTTCATTGATAATAACTAAAAATATTGCTCGTATACTATTTTTTCAATTTCCCGAATGGTCGGAAGATTTTAGGGATTGGAAGAGAGAAATGTATATTAAATGCACATATAATGGTGTTCAATTATCCGAAAGAGAATTTCCAAAAAAATGGCTAACAGATGGTATTCAGATAAAGATCTTATTTCCTTTTCGTCTCAAA--CCTTGGCACAAATCTAAGCTACGATCCAATGAAAAGAAAAAGGATCTAATGAAAAAAAAGAACTTTTGTTTTCTAACAGTTTGGGGGATGGAAGTCGACTTGCCCTTTTCTGGTTCTCCCCAAAAAAATAGATTTTCATCATTTTT-----------TGACCCCATTTTTAAAGAACTAAAAAAAAAAACGAAACAATTTCAATTTTTCACTTTTCGAGTTCTAAAAGTTTTAAGTGAAAAATTGAAATTGTTTCTAACTATCTTAATAGAAAAAGCAAAAAGGATTAGCAAAAGTATTATCGAAAGTATTCTTAAAAGTATTCTCAAAAGTATTCTAAGCCTAACGAAAATAAAACAATTTTTCAAATTGCTATTTATTAAA-------------------TTTAAATTCAAAAAGATAGATGAATTGAGCGA--------------------------AAATAAAAAAGATTCAACAATTTATAAGAATAATCCAATGATTTCTGAAACAACCATTTCAATTCAATCGATAAATTCAGTAAA--TTGTTCATTGAAAAAAAAAAAAATAAAGGATCTTAATGCTAAAAGAAAAGCAGTTATAAAAAAAATTGAAAAAATTAAAAA---GGGGCTTGTAATTTCAGAGACAAATATTCATTCAAACAAAACAA----------CTTATGAT--------------------------------------------------AGTAAAAGGGTAGAATTCGAAAAAAAAAAATTGCAGATATTACAAAGAAGAAGAAATGCTCGATTAACTCGT--------------------------------------------AAATCACATTCTTTTTTTAAATTTTTCATGAAAAGGATATACAGAGATAT--------ATTTCTATATATCAGTTGTATTCCGAGGATCAATATACAACTTTTTCTTGAATTAACAAAAAAATTTTTAAATAAATCCATTTACGATAATGAAGCAAATGCAGAAAGAATT---TATAAAACAAATCAAAGTATAATTCGCTTTATTTCAATTTTACACAAATAT---TTTCATAC---------TAGAAATCCGAATTCACATAATTCTTGTGACATCTCCTTTTTGTCACAAGCATATGTATTTTTTAATTTATTACACACCCGAATTATTAACATAAACA-TCTATAAGTTAAGATCTGTTTTTCAATATCATGGAATTTTTTTTTTTCTGAAAAATGAAATAAAGGATTCTTTTTTTGGAGCAC----AAGGAATATTTCATTATAAATTAAAACATAATAACCCTCTCAATTCTGTAAGAAATCAATGGACAAATTGGTTAAAGGATCATTATTAT---------CAATATGACTTATCTAAA----------AGTAGATGGTCCAG---------------ATTAGTACCACAAAAATGGAGAA------------ATAGAATAACTGAATATCGTATAGCTCAAAATAAAGATTTAACCAAATGCAATTCATATGAAAAAAG----CCAATTAATTCTTTA--------------------------------------------------CAAAGAACAACAAGTAAACGCA------TTAAAAAAAAAAATTAGAAAAC---------------AATATAGATACGATCTTTTATCCTATAATTTTATCAATTATGCAGATAAGAAAGACTCATATATTTATGGATATAGATCCCTATTTCAAGTAAAAAAAAACCAAGTGATTTCTTCTA---------------------ATTACAACACGTATAAAAAAGAATTATTTGATATCATAGATAATCTCTTTATCAAGAATTATATATCGGAAGATGCGATTCTAGATATGGAAAAAAATCTGTATAGAAAGTATTTTGATTGGATGGGAATCAATAGAGAAATACTAAATCGTTCCATATCGAATCCAGAATT------------TTGGTTCTTTTCAAAATTTGTGATATTTTATGACGCATATAGGGGTAACTCGCAGGTTATACCAATTAAATT----------ACTTTTTTTTTCTTCTAATGTAAATCAAAATGTTAGTGAAAATAAAAAGAACATTACTA--------------------------------------------------------------GAAAGAAAAAAAATGAATCTCTTGAATTGGAG------TTAGAGACTCGAAATCGGGCAAAAGCAGAATACCCTGATCAACGAAATCTTGAATCATCTATCTCAAACCAAGAAAAAGATATTGAAAACGATTATGTAGGATCAGACAGTGAAAAGAATAGTAAGGGTATAAAGAAAAAGAAAGACAAGAACAAGATGGAGGCAGAACTTAATTTCTTACTAAGAAATTTTTTGATTTT-----------ACATTTAAATTGGAATAATTTCTTAGGTCAAAGAATATTTAACAATGTCAAAGTATATTGTCTCCTGATTAGATTAAAAAATTTAAGAGAAATTACAATAGCC-----TCTATTCAAAGAGGAGAAC------------------TAGGTCTAGATATTA----------------TGATGATTCAAAATCAGAAGAATTTAATTCTTCTAGGCTTAAGGAAAAAGAAAAATAACAAATTTATGAAAAAAGAAATATTTG-----------------TTATCGAACCAGTTCGCCTGTCTAGAAAAAACAATAAACAATT---------------TTTTATGTATCAAACCATAGGTCTTTCATTAATTCAAAAGAATAAACGCAAAATTTATCACAAATACCCAGAAAAAATTCATGTTAATAAGAAAAATTTTTATAAATATATTACAAGAACAAGAGATCAAAAAATAACAGAAAAAAAAGAAAAAGATAATTCTGATTTACTTGTTCCTGAAAACATTTTATCCGCTAGACGTCGTAGAGAATTGAGAATTCTAATTTGTTTAAATCCAAATAATATAAATAGTATGCATAGAAACACAATATTTTATAATCCAAATAAAGTCCAAAATGGTTTTCCACTTTTGACTAAAAAAAGAAAATATTTTGAGAAAGATAAAAAAAAACTAATGAATTTCAAAATTTTTCTTTGGCCAAAATATCGATTAGAAGATTTAGCTTGTATAAATCGATATTGGTTTAATACCCATAATGGAAGCCGTTTCAGTATAGTAAGGATACATATGTATCCGCGAATGAAAATTCGTTAATCCAAATTTGTCTTCTATTTACCAT--ATTTATATGGTAAATAGAAGACAAATTAATA----TCTATATCTATCTATATAGATAGATATAGATACATAA------CATAAATAAAGACACGCATTATG-------GTATGGCATTGATACTAATTCACTGATATATACCTTAGATAAAAA---AAGAATCCACAAAATTA--TGTTTTTTTTAAGTATACCATTTTTTATGGTGAATCTATAAAAAAAGTCTCCTTTATATCTATTTAAATTGCATGGATTCCATTTTTTTTATTTATAAGAATTAATTCGATTGTAA----------AAAAATCAAGAATTCTTAAGTAAATTAAGTAAATTCAGATTTATATAAAAAATTCAAAATTAGTGTCATTACTATTACTGAT----CAATCAAAATATCTATCA-----AAAGTAAAAAGCG-------AAGAGAAGGGAAAAACTTTAATTTTTTTATGGTAAAAAATTCAATTATACCTGTTATTTCACAAGAAAAAAAAGAAAAAAACCCAGGATCGGTTGAATTTCAAATATTCAAATTTACCGATAGAATACGAAGACTTACTTCACATTTTGAATTGCACCGAAAAGACTATTTATCTCAAAGAGGTTTACGTAAAATTTTGGGAAAACGACAAAGATTGCTGTCTTATTTGTCAAAGAAAGATAGAATACGGTATAAAAAATTAATAAATCAGTTTGATATTCGAGAGTCACAAATTCGTTAAATTGAAGAGTAA-----------TTCTCAATTATTCGATTTATTAGATCTTGAATTTTGATGAACTTTTTTTTTTAAGCGATTCATAAAAAAATAAATCGAGGAAAAACCTATGAATATCTCAACTACAAGAAAGGACTTCATGATAGTCAATATGGGGCCTCACCACCCATCAATGCATGGTGTTCT-----------TAGACTTATTGTTA-------CTCTAGACGGTGAGGATGTTATTGATTGTGAACCTATATTGGGTTATTTACACAGAGGAATGGAAAAAATAGCGGAAAACCGAACAATTATACAATATT-TGCCTTATGTAACACGTTGGGACTATTTAGCTACTATGTTCACAGAAGCAATAACTGTAAATGGACCAGAACAGTTGGGAAATATTCAAGTACCTAAAAGAGCCAGTTATATCCGAGTA---------ATAATGTTGGAGTTAAGTCGTATAGCTTCTCACCTACTATGGCTAGGACCTTTTATGGCAGATATTGGTGCACAAAC---------CCCCTTCTTCTATATTTTCAGAGAAAGAGAATTAATATATGA----------TCTATTTGA-----AGCTGCGACGGGTATGAGAATGATGCATAATTT---TTTTCGTATCGGGGGGGTAGCGACTGATCTACCTTATGGTTGGGTAGA----------------------------------------------------TAAATGTTATGA---------TTTCTGCGATTATTTTTTAACAAGAATTGTTGAATATCAAA----AACTTATTACGCGAAATCCGATTTTTTTAGAACGGGTTGAGGGGGTAGGTGTAGTTGATATA--------------------------AAGGAAGTAATAAATTGGGGTTTATCAGGACCCATGCTTCGGGCTTCCGGAATACAATGGGATCTCCGTAAAGTGGATAATT----ATGAATGTTACGAAGAATTTGATTGGGAAGTTCAATGGCAAAAAGAAGGAGA---TTCCTTAGCTCGTTATTTAGTTCGAATTGGTGAAATGATGGAATCCATA-------------AAAATTATTCAACAGGCTTTGGAAGGAATTCCCGGCGGACCATA--------------TGAAAATTTAGAAATTCGCTG-----------------CTTTGATAGAGAAAAAGAGCC---------AGAATGGAATGAGTTTGAGTATCGATTTATTAGT---AAAAAACCGTCTCCGACTTTTGAATTGCCAAAACAAGAACTTTATGTAAGAATTGAAGCCCCCAAGGGAGAATTGGGAATTTT-------TCTAATAGGGGATCAAAATGGTTTTCCCTGGAGATGGAAAATTCGTCCGCCAGGTTTTATCAATTTGCAAATTCTTCCTCAATTAGTTA-AAAGAATGAAATTGGCCGATAT--------TATGACAATACTAGGTAGC-----------------ATAGATATTATTATGGGAGAAGTTGATCGTTGAAATGATAATTTATTTAACAGAGATACAA---------GATATCCATTTTTTTTTCAGATTGGAATCTTTTAAAGAGATATA--------------TGGAATTATATGGGTATTTGCCCCTAT------TTTGATTCTTATATTGGGAATTACGATAAGTGTACTAGCAATTGTATGGTTAGAAAGGGAAATATCCGCAGGGATACAACAACGTATTGGACCTGAATACACAGGTCCTTTTGGAGTTCTTCAAGCTCTAGCAGACGGAACAAAATTACTTTTCAAAGAGAATCTTATTCCATCTAGAGGAGATATTCGTTTAT--------TCAGTATAGG----ACCATCTATATCAGTCATATCGATTATAATAAGCTATTCAGTAATTCCTTTTGGCTATAACTTTGTTTTATCTGATCTGAATATTGGTGTTTTTTTATGGATTGCTAT---------------------------------TTCGAGTATTGCT-------CCCATTGGACTTCTTAT--------GTCAGGATATGGGTCAAATAATAAATATTCCTT--TTTGGGTGGTCTACGAGCAGCTGCTCAATCGATTAGTTATGAAATACCATTAACTCTATGTGTGTTATCAATATCTCT-----ACGTGCGATTCGTTGAGACAGAAATTT-------TTTGATACTATTTGCTATACCCCTCTCTTTATAGTACTTTGTAGTAAAGTAGGAAAATAAATTGAATATAT---------------ATCTATTGAATTTA--TTTTTTTTATTATTTTTCGCATTCGGATTGAAGAATTTAATCAGATAGTTATATGAGTGCAATAAAACAGCTTCTTTTGAATATAATTTATAGAATACTATATTACTTATAGTTAATAGAAAAGATGATGATTTTAAATTGCAGTAAAAATATTGAGTCTCATTTTCTATGTATAAGAATTAAGTG---AAAAAAATGAATTAA-------ATTATAGGTAGAAGTTGTTGTTTTTCCCAAGGTTGGTTGATTAG-----TCATCCTGTCTTGAAGCGGGCGTAAA----AGACCAACCCTTTTTAAATTAAATTTTCAATATCATTTGTATGAATTAGCATATATA----------------------TATTAACATAAATAACATAAATAAGGGATTAATAAAAAAT--GAATGGATGATTAGAAACACCAAAATACACAAAGGAT-------------------TAGTAACGTATATTTTTAAAAATATCCAAAAGAACATTTATA-------------------TTTATGTATAATAGAAAAAGAATACTAATTGGGGCTTTCCGTTGGTAGAAAAAATAAGGCAGT-----ACTCCCCAGAATTCCGATCCAGAGTATACTTCC--ATCCACCGATTAAATA----AATAACTATCAGAAACGAAATAATCCTTTAATTTTTGGAAGTCCC--CTTTTATTTTACTTACACAAAAAAGACTAGGATAAGAACGAAAAAAA--AAGTGATCCCCCTTTTCTTGTTTGTCTTATATCCATATTTATGGAGATAGAA-------------TTCATGTCATAATTTAAAAAATGAACATGTATAATTCTTTTTCGTAATCGAAAATGATGAGGGAGTTATTGATAATTTGAAAAGAGT--------ATTTTATGGAAGAATTAAGTTATTACTCAACAAATTTGAATTTGAATTTTTTAAAGGATGAGATCAATTCAGAAGTACTTTTTGTATTTTTTATTTATTTAAAGAAA---TGTTAAAATGTATTTTATTTTTTCTTTATTAAATGTATTTCTTTTAAAAT-------------------TTGTTTTTTTAGAA-----------------CAGACAGAATTCAATAGGTCTAATTCAGAACCGTCCGATAAAATAGAATATTATCTACCTTAGAGATGTATCAAGGGATAAATA-ATCGGACCG---------------GTCCTTAGATTTTTTTAAGGCTTTAAGGGAGCCGTATGAGGTGAAAATCTCATGTACGGTTCTGTAATAGAGATGGTAACAGTAATGTCATCACCGACTAGGATTATCTA------ACAGTTTA--AGTACAGTTGATATAGTTGATGCACAATCAAAATATGGTTTTTGGGGATGGAATTTGTGGCGTCAACCTATGGGTTTCATTGTTTTTCTAATCTCGTCCCTAGCAG-------------AATGTGAAAGATTACC-TTTTGATTTACCGGAAGCGGAAGAAGAAC--------TAGTAGCGGGTTATCAAACCGAATACTCGGGTATCAAATTTGGTTTATTTTATGTTGCTTCCTATTTAAACCTATTCATTTCTTCCTTATTTGTAACAGTTCTTTACTTTGGTGGTTCAAATATCTCTATTCCATACATATTCGTTTCTGACTTTTTTGAAATAAATCAAACATATGGAGTTTTTGTAACGATAATTGGTATCTTTATTACACTAGCTAAAACTTATTTATTCTTATTCCTTTCTATCGCAACAAGATGGACTTTGCCTAGGCTAAGAATA----------------GATCAATTATTAAATCTTGGGTGGAAATT--------------------------------------TCTTTTACC----CATTTCTCTCGGCAATCTATTATTAACAACTTCGTCTCAACTGTTTTCACTGTAAAAAAAA--GTGGACCTT-ATATATTCATAACTTGTGTCAAACAAGAGAA-AGAAAAA----AATATTCAGAGATATTCACGATATGTTCCTT--------ATGGTAAGTGGATT------------CATAAATTATAGTCAA-----CAAACAGTCCGAGCTGCAAGGTACATTGGTCAGGGTTTCACGATTACCCTATCTCACGCAAA---------------TAGGTTACCCGTAACTATTCAATATCCTTATGAAAAAATAATCTCA----TCAGAACGTTTCCGCGGTCGAATACATTTTGAATTTGATAAATGCATTGCTTGTGAAGTATGTGTTCGTGTATGTCCCATCGA--TCTACCTGTTGTTGATTGGAAACTAGAAACTGATATTCGAAAGAAACAGTTGCTTAATTATAGTATTGATTTCGGAATCTGTATATTTTGTGGTAACTGTATTGAATATTGTCCAACAAATTGTTTATCAATGACCGAAGAATATGAACTTTCAACTTATGATCGCCACGAATTAAATTATAATCAAATTGCTTTGGGCCGTTTACCAGTGTCAGTAATTGATGATTATACAATTAGAACAATTCAAATAAAATTCAATTAATTATTTATAAAATTATAAAATTCTTCTAAAAACGAAAATAATAGAATACTTATATAAAATA-----TAAAAAGAATAAAATACGGATATATATATATTCGT------TTATTTTGAAATTCTTCTTTCACTGAAAGAAAAGAATGAAATAACATTGATCCTATAACAACTGTACCTATAGCAACTCACACCTCTTATGTTAGGAGTTGGTGGAATTCAATGCGGAGATAATTTTAGTATTTAATAAGTTTTTTTCCTGGTCATATC-AATAAGGTCATGAAATTTCGATTTATTTATCTCTTATTTTA-----------------------------------------CATAGAATGGATTTGCCCGAACCGCTACATGATTTT---------CTTTTAGTCTTTCTTGGATCGGGTCTTATATTA-----------------GGAAGTCTGGGAGTAGTATTATTTACGAATCCCATTTTTTCTGCTTTTTCATTGGGCCTAGTTCTTGTTTGTATATCTTTATTCTATATTTTATCAAACTCCCATTTTGTAGCTGCATCACAACTACTTATTTATGTGGGCGCTATAAATGTTTTAATAATATTTGCTGTGATGTTTATGAATGGTTCGGAATATTACCAAGATTTTCGTCTTTGGACTGTTGGGGATGGAATTACTTTGATGGTTTGTACAAGTATCTTTGTTTCACTAATAACTACTATTCTAGATACATCATGGCACGGGATTATTTGGACTACAAGACCCAATCAGATTATAGAGCAAGATTTGATAAGTACTAGTCAACAAATTGGAATTCATTTAT------CAACAGAT--TTTTTTCTTCCATTTGAACTAATTTCAATAATCCTTTTAGTTGCTTTGATAGGTGCAATTGTCGTAGCTCGCCAATAAGAAATTTTTAGAACTAATAATATAAACCAAAACCAAAATTCAATTTTTTTTTTTTTTTAGATTTTATCACAT---TTATTTTGGTTGAATTCTATGTGAATGAAAACGAATATTTCTGTATAAAATC-TTTTTTTTATTGCGAATACTTTATTTTGTTGTAGACTTATAATATTAGTCAATCAAATCCGTTGAATTCTTCTTGTTCATATCGAAATGAATAAAAATTGATAAGGAGTTGGTCAATGATATTCGAGCATGCACTTGTTTTGAGTGCCTATTTATTTTCTATAGGTATATATGGGTTGATCACGAGCCGGAATATGGTTAGAGCCCTTATGTGTCTTGAACTTATACTGAATGCAGTTAATATAAATCTCGTAACCTTTTCTGATTTTTTTGATAGTCGACAATTAAAAGGAAATATTTTTTCAATTTTTGTTATAGCTATTGCAGCTGCTGAAGCAGCTATC-----------------GGACCGGCTATTGTTTCCTCAATTTATCGTAATAGAAAATCAACCCGTATCAAT-----CAATCAAATTTATTGAATAAATAATATTACCCATAAAAAAT-AAAAAAAGTATAATTTATATTTTGTGTGTACTATTAATGAATTCAAATTAGCATAAGCATATATGATATATAAATTAGAATCATGTTTGCGAAAACAAAGAT--------------AAGAAATC--------AAAGTATCTTGGTTCTATTCTCTTATTATTAATTAATCTATAA-------GTATATTTTGATTATCAAAATTTTTATAAATCATTGATTCATCTGGTATCTA-----ATATATATAAATTCGTTTACAAGTTTACTAGATTGAAAATGTTGAATTTTTGATGTTCAAGGATTACGATCCAATGTCACAT---TCAGTAAAAATTTATGATACATGTATAGGATGTACTCAATGTGTCCGAGCCTGCCCAACGGATGTATTAGAAATGATACCTTGGGACGGATGTAAAGCTAAACAAATAGCTTCTGCCCCAAGAACAGAGGACTGTGTTGGTTGTAAGAGGTGTGA-ATCCGCCTGTCCGACAGATTTCTTAAGTG--TTAGAGTTTATTTATGGCATGAAACAACTCGAAGCATGGGTCTAGCTTATTGATACGTTTCAAAAAGAACCACACACAAGTACGTTTTTTTACTGGTAAAAACCCGCGCTCAA------AATAAAAAAGGAAATCTTTTTTTATTTTGAGCGCGGGTTTTTCTAGTCTAAG----------TATATCTTATTTTTATCACGA----------------------ATTATTTTCCTTGGTTAACAACAGTTGTAATTTTGCCAATAGTCGGGGGTTCCTTAATTTTCTTATTTCCCCATAAAGGAAATAAGGTAATTAAATGGTATACTATTTGTATATGTTTAATTGATCTCCTTATAACATCCTATGTATTTTGTTATCATTTCGAACTGGATGATCCACTAA-----------------------------TCCAATTGA------CAGAAAATTATAAATGGATCAATTTTTTTGACTTTTA---------------CTGGAGCTTCGGAATAGATGGACTCTCTCTAGGACCCATTTTATTGACGGGATTTATCACTACGTTAGCTACGTTAGCG-GCTCAGCCGGTTACTAGAGAATCCAAATTATTCT----ATTTCCTGATGTT-AGCAATGT-------ATAGTGGTC----AAATAGGAACATTTTCTTCTCAAGACAT-----------------------------------------TTTACTTTTTTTCATCATGTGGGAATTCGAATTAATTCCCGT-TTATCTACTTTTATCTATGTGGGGTGGAAAAAAACGTTTGTATTC----------------------------------------AGCTACAAAGTTTATTTTGTACACTGCGGGAAGTTCTGTTTTTTTATTACTGGGAATTCTGGGT------ATGAGTTTCTATAGCTCTAATGAACCAACATTAAATTTC------GAATCATTAACTAATCAATCATATCCCGTGGCACTGGAAATAATATTCTATA----TCGGGTTTCTTATTGCTTTTGCTGT---------CAAATCACCAATTATACCCTTACATACATGGTTACCAGACACCCACGGAGAGGCACATTACAGCACTTGTATGCTTTTAGCCGGAATATTATTAAAAATGGGAGCA------------------TATGGGTTGGTTCGAATTAATATGGAATTCTTATCTCGCGCT----CATTCTATATTTTCTCCCTGGTTAATACTATTAGGTTCAATTCA------AATAATCTATGCAGCTTCAACATCTCTTGGTCAACGCAATTTAAAAAAAAGAATAGCTTATTCTTCAGT----------------------ATCTCATATGGGTTTCTTACTTTTAGGAATTG------------GTTCTATAAGCGATACAGGTCTCAACGGGGCTATTTTACAAATAATATCTCACGGATTTATTGGCGCTGCGCTTTTTTTCTTGGCGGGAACGAGTTATGATAGACTACGTCTTCTTTATCTCGACGAAATGGGTGGAATGGCTATCCCAATGCCAAAAATATTCACGGTTTTCACTATCTTATCGATGGCTTCTCTTGCATTGCCGGGCATGAGCGGTTTTGTTGCAGAATTGATAGTCTTATTGGGAATAATTACTAGCCAAAAATATCTTTTAATCAC-----------AAAAATACTAATAACTTTTGTAACAGCAATTGGAATGATATTAACTCCTATTTATTCATTATCTATGTTACGTCAAATGTTC------------------------------------------TATGGATACAAGCTTTTTAATACACCAAATTCTTATTTTTTTGATTCGG---GGCCACGAGAATTATTTATTTCAA-----------TTTCTATCCTTATACCCGTA----------ATAAGTATTGGCAT--TTATCCAGATTTTATTTTTTCATTTTCGGCTGACAAGGTTGAAGCTATTCTATCTAATTTTTTATAGATA-----------------------------------GTTTTCACGAATAAATAAAAACT----------------------------------AAAAAAAAAAAGAAATCCTATGCACAATACAAA------AACCTATATTTC-------------TTTTGTATTATATTAATT-----------------------------------CCATAAAAA------TGAATTTGAATTCTAATTGAATATGTT-TGTTGTTTTGAGAACCCCTTGAATCAAG--------------------------------TACTGTAGTAGTGATTCAAGGGGTTCTCA--ATCATTTTATTCGAAGTTTTCTTTGTTATTATAT-----ATATATTATGTTTTCGATATTTTTATTTGTGAAG---------------------------------TTCTTTACTTATTTTAATTCAATTAGGTG----------TAAATGAACCATAACTATGTAGTCCTATTCCTAAAAGATTTATACCTAAATAACATACCCAAATTATAAGAAAACCTATGGAGGCGACTATTGAAGAATTTAGATCTTCCAATTTTTTATTTTTTCTAGTATGTAAATAAATCGCGAATATAGTCCAAGTAATAAAAGCCCAAGTTTCCTTTGGATCCCAATTCCAATATGATCCCCATGCCTCATTAGCCCATACTGCTCCTGAAATAATACCTATCGTTAAAAAGATAAAACCT---AGACTAATAGTACGGTAACCCCAACGATCCAATTGTTGAAGAAATTGAGATCTATAATAATTTCT--------ATAAGACAAAAAAGAAGTTTTTTGTAAAACATTATTTTTATCAGTCATATTCATGTATTTGATTTC---------------------------------------------AGCAAAAGAAAATGATTCA----------------------TTTAAAAAATAGAAATTCT-------------------TGCTTTTACCAATAATTTGTATGAGTTCTTGAAATGTAATGACTAAAATAGCCACTGATAATAATGATCCGCATAA---AAGAGTTGCATAACCCAATATCATCATACTTACGTGCATCATTAACCAATGGGACTGTAAAGCAGGTACTAATATTAACGATT--------------------------------------------------------CATGCATTTTCGTTAAAAGCCCCGAAGTAGCAAAGCCTTGG---------------GTAAAAATAACACTTG--------------------------GTGTTATTATTGTATTTAAATAGTAGTTTTTAGATTTTTTGAAGTAAGGAACCATATAAAAAATGGAAAAAGTCCATGAAAGAAATATTAATGATTCATATAAATCACTAAACGGTAAATGGCCTGAAAAAACCCAACGAGTAACTAACAATCCTGTTATACAAAAAAAAGTTATTATCATGCCTTTTTTGGACGAATC------AGATAATCCTATGATTTCTTTGACAAATAATAAG------GTTATCAAATGAATTGAAATTAAAATAGATACGACCGAAAACGATATATGAGTTAATATATGTTCTAAACTTGCAAATACCATATATAATGA-AAAAAATCTAAATACTAGGAATAGAAATAAGAATGGAGTTCATTATAGGACCTATTTTTTAGAAGATAAGATGTCATGCCGCTACTCGGACTCGAACCGAGATGCTCTAGCACTGCTTCCTAAGAGCAGCGTGTCTACCAATTTCACCATAG------CGGCTTACTCGAAATCATAATAACAAATTTTTAGTCGATTGTCGAGATTCAAAGAATT-------AATTAAAATACAATATTTGTTTACTAAACATTAAATAAAAGAATTTTAAAAAAGTCCCTTAGAATCTATTAGAAATATATCTATATATCTATCTATATATCTATCTATATATAGATAGATATATAG------------------------ATATAATGTAAATATCCAAAATGAATAT-----TATACTATATTAGATTATATATGAAATTTATATTCGTATTTCTTTTTGTATTTAAAAATATTCGTTGAACCTAGTTAATTGAAATTAGTCT-------------AACGTTTGTATT-------------------TGTTACAAAAAAAGCTTTTTGAAT---TCCCCGTAAAAATAGATTGCGCTAATGAAAAAGCTTTCAATGTTGTAA-------AATATCCCTTCTTTT-----TCCATAAAG----TGTTCCGAATCCT-TTTTTTTGATATAGAAGTGCGCTTTTTTGGAACTGCCA--------------TATAATTAGTATAGCTTTTGATTGTTATAGAATTCGATGTGAAAGACATTTTTATGAAAATATATTTATCTTTAATTAGCCATATATTTTATCTATCTTAATTCCCAT-------------TTTTTACTATTTCAAGTAAAA----------------CATTGAAT-------------------ATTATAATACTTTTTCTAAAATTTTCCAAACATAGATATTGTTTATTGTAATAAAAAATACTAAATTAGTTAAAAAAACGAACTAATGTTTTTG----AAAAAAAA---------------AATATTGTACAAAGATAAAGATTCAGAATAATTAATAATAGATCATTCTATTTTAATTAATTCTATGTTTACTTTTTATTAACCGAACCCCTTCTTTACAAAAAAGATAAAATAAAAACCGACGAATAAGAAACAAAATTCATTAGAATCATAATTTTTTTGTTTATTGTATGGAATATACACATCAATATTCATGGATCATACCTTT----------TATTCCATTTCCAGTTCCTA---TGTTAATAGGAGTGGGACTTCTACTTTTTCCGACAGCAACCAAATATCTTCGCCGTATGTGGGCTTTTCCTAGTATTTTATTGTTAACTATAGTTATG--------------------------ATGTTTTCGCTTGATTTGT-------------------------------------------------CTATTCATCAAATCAATA-ATAGTTCTTTTTATCAATATGTATGGTCTT-GGACCATAAATAATGATCTTTCTTTAGAGTTTGGGTACTTGAT---CGATTCACTTACTTCTATTATGTCAATATTAATTACTACTGTTGGCATTCTGGTTCTTATTTATAGTGATAAT--TATATGTCTCATGATCAAGGATATTTGAGATTTTTTGCTTATCTGACTCTTTTTAATATTTCAATGTTGGGATTAGTTACTAGTTCGAATTTGATACAAATTTATGTTTTTTGGGAATTGGTTGGAATGTGTTCTTATTTATTAATAGGCTTTTGGTTCACACGTCCTATTGCGGCAAATGCTTGTCAAAAAGCATTTGTAACTAATCGTGTCGGGGATTTTGGTTTATT--------------ATTGGGAATTTTAGGTCTTTATTGGATAACGGGTAGTTTGGAATTTCGGGATTTGTTTCAAATAATAAATAACTTGATTTATAA-----AAATGAAGTTAATATTTTTTTTCTTACTTTGGTT----------GCCCTCTTGCTATTTTGTGGCTCAGTCGCTAAATCCGCCCAATTTCCTCTTCATGTATGGCTACCAGATGCTATGGAAGGGCCTACTCCAATTTCCGCCCTTATACATGCTGCTACTATGGTAGCCGCGGGAATTTTTCTTGTAGCTCGACTTCTTCCTC---------TTTTCATAGTTCTACCTGCAATAATGAACGGAATAGCTTTTATAGGTATAATAACGGTAGTATTAGGAGCTACCTTAGCTATTGCTCAACAAGA---------------TATTAAGAAAAATTTGG----CTTATTCCACAATGTCTCAATTGGGTTATATGATGTTAGCTCTCGGTATGGGATCTTATCGAGCCGCTTTATTTCATTTGATTACTCATGCTTATTCAAAAGCATTGTTGTTTTTAGGATCTGGATCCATTATTCATTCAATGGAAGCTCTTGTCGGATATTCTCCAGCTAAAAGTCAAAATATGGTTCTTATGGGCGGTTTAACAAAACATGTACCAATTACAAAAACTTCTTTTTTAGTGGGTACGCTTTCTCTTTGCGGTATTCCACCTTTTGCCTGTTTTTGGTCTA----AGGATGAGATTCTTAATGATAGTTGGTTGTATTCACCCATTTTTGCAATAA-TAGCTTGTTGTACAGCAGG--------------ATTAACTGCATTTTATATGTTTCGGATCTATTTACTTGTTTTTGAAGGATATTTAAACGTTCATTTTTTAAATTTC------AATGGAAAAAAAAATAGTTC--ATTCTATTCAATATCTTTATGGGGGAAGAAAGAAGTAAAACAGAAATTAAAAAACAAAAATTTTTTCTTAGCTT-----------TACTAAGAATGAAAAATAATGAAATGACTTCCTTTTTTATCCGGAAGATATATCCACATCGCATTAATCAAAATGTAAAAAACATAACTTGTCTTTTTTTTGATATTAATTATTTTGG------CACTAAAAAAACTGCTTGTTTATATCCAAATGAATCGGA---------------------CAATACTATGCGATT------TTCTATCCTTGTTTTAGTGCTCTTTACTTTATTCGTTGGG--------------------ACCATAGGAATTTCTTTCAGCTACAAAGGAATAGATTTTGATAT-----ATTATCAAAATGGTTAATTCCCTTTATAGACCTTTTACATAAAAATTCAAAAAATTTT--------------GTGGATTGGTATG------AATTTTTGACCAACGCAGCTTTTTCGGTGATTCTTACTTTTTTAGGAATATTTATAGCGTCTTTTTTTTACAAACCTGTTTATTCAGATTTACAAAATTTGAATTTATTAAATTTATTTGAAAAAAATGTTCTTAATA------------------------AAAAAGTTGCTGATTATTTTCAAAATGTCA---------TATATGATTGGTCGTATAATCGTGGTTATATAGATGTTTTTTATGA--------------------TATATCTTTAATTACGAGTGTAAGAAAATTAGTAAAATTCAATTATTTTTTTGATAAAAAAA----------------------------------TAATTGATGCAATTCCGAATGGAATAGGTATTACAAGTTTTTTTA----TGGGAGAGGCCATCAAATATGTAGGAGGCGGGC----GAATTTCTTCATATATTTTATTGTATATATTCTATATAGTAATCT------TTATACTAATTTGGTATTTTTTATTTACTAA-------------------------------TATTTAAATCGAA-----ACAAATAAATATTTACTAATCTTATTAATATTGAACTTGGTAAAAAAAAGGGGTTTAATAACTGAAAAATAAGATTATGAAAGAAGATTCTTTGAATACTAAAATTACGTATTGAATTTGGATTCTTGTATCCATAATTCAAAAAGTTTTTGTGATTATTGCC---GAAGAACTGAAATAAAAGATAGGGTAGAGCTATGACAGTTATTATATGGGGTCTACCCAATGCTAAATGCAAAGGCGCATAATAGATCGATATGAACATTATGAGCTGTCCCGTAATAAACCCAGTTGTTGCTGATATTTTCTTCTCGGTCCCTTCTTCCACAAGCCTAGCTCGAAGAAGGAAGAGATAAGAGGGCCCTATGGAAAATGTGGTCAGAAATCCATAATAGAGTCCGACCACAACTATCGAATTAATTATCTTCATGCATAAGAATACTAGATTATCCAGTATAAAAGATTGAAAAATCATCTCAAACCTCTCTTTTTCTTTTCTATTGCAATTTCTGGATTCTTTTTCTATTGCAATTTTTGGATTATTATATAACGATTTTTC-----------------AACTTTCCATTTTCCAGAATTTTCCATTTATAGAAATAGATAGAC------TAGAAACGACATCTCTTATCTCAATGACACCAAAGATAGGGATATTAAACGAATGGAATTAGTATATGGATGTAATATAATGAAATAGAGCCACTTTTGGGTTCCCTATGAAATGAGGCATGGAACGGAGCCACTGTGAAGAAGTTTTACGAGTTACGAAGGAAACTTCGAGCTCATATTGGTCATGGGTTGAGAACGGGAATTGAACTCTATGAGCTCGAATTTCCCGTTGTTCCTCAGTAGCTCAGTGGTAGAGCGGTCGGCTGTTAACTGACTGGTCGTAGGTTCGAATCCTACTTGGGGAGATTTTATTGATTCCGAAATCTGTAATTCGGAATGAAT----GGGTTCGCTTTGACCGTTAAGAAGAGTAGATAACTCGTTTTTCCCTTGTCTTTGTTTCTATTGCATTCTATCTCATCGTATCCCATTCTGTTCTGTTCTGCGATATTTGAGAATCGCCGTCAATACCTCGGTGTAGGTTCGGGATACTCCTTTGTTCCACAGTCCGGGGCTATTTAAACCAAACAATTAAGAATTATTAGATGTACTGGTACTAGCAATAGCAAGTGCATCTTTGATGCATTCATCAATTCTCCCGAGAAGCCACAATTACCACTAGCAAACATATTAATGACGAGGAACGCATTTT--TGCTATGCTAATAATACTTTACTTGCTCTGCTATTCTGCCCAAACCTGGCTGAGGAAGCGTAAAACAAAAAAAAATGGGGATTAAAAGATTAGGACATACTGGATTTATTTAATAATATCCACGATTTATGAATCTTTTTTTTAATAAACAGAAAACAGTAAGGTAAGGCCATTCCATTTCTACAAAGTACTCACAAGTTCCATAGCTTTGGGTCCGCTAGCCCGATCATGATTTTCCTACCCCCAGAGGGAAAAATCCTTCCCTTTTTTGGCCGGTTGTGGGCGAGGAGGGATTCGAACCCCCGACACCGTGGTTCGTAGCCACGTGCTCTAATCCTCTGAGCTACAGGCCCCACCCCGTCATCTCCACTGGATATCTGTTCCCCGGAGTATCCTAAAAAATGGGAACATTTCCTCTCCCCAGCCTAAGAAGATGTGAAAGCGCCTCT--CTCTATAAGAACGGTGCGTTCCGAGGTGTGAAGTGGGAGATAGGGGATTTCATAATTGGTTGGGGTTTTGAATAAGACGACCTTTTCATTTTTCATTCTTATTACTTTTTCAATATTGAAAAAGTAATAAGAATGAGAGGTGTTAAGCTTTTTATCATCCTGGCGCCGAGCTATTTTTCCGCAGGACCTCCCCTACAGTATCGTCACCGCAGTAGAGTTTAACCACCAAGTTCGGGATGGATTGGTGTGGTTCCTCTACGCCTAGGACACCAGAATATCGAACCATGAACGAAGAAAGGCATGAGATAAAAGCAAATATATTGGCTATTCATTGTGAGGCCCTAATTCTCGACTGGAGGGGACACCAAAGGCCTCTGCCCTTCCATCCCTTGGATAGATAGAGAGGAGGGGCAGAGTTTTTGGTTTTTTCATGTTGTCAAAGAGTTGAACAATGAAAATGGATGACTAGTGCCTGATCGAATTGATCGGATCATGTAGGAACAAGGTTCAAGTCTACCGGTCTGTTAGGATGCCTCAGCTGCATACATCACTGCACTTCCACTTGACACCTATCATTAATTAGAAACGGCTCGTCTCGCCGTGACCTTCTCTTGAATTCTCAAAACTTCTTTCGCTCCATCCCCGCTGGGGCAGAGAACCCATCGCTGTCTCGGCTGTGCTACCGGAGGCTCTGGGGAAGTCGGAATAGGAGAGCACTCATCTTGGGGTGGGTTTACTACTTAGATGCTTTCAGCAGTTATCCGCTCCGCACTTGGCTACCCAGCGTTTACCGTGGGCACGATAACTGGCACACCAGAGGTGCGTCCTTCCCGGTCCTCTCGTACTAGGGAAAGGTCCTCTCAATGCTCTAACGCCCACACCGGATATGGACCGAACTGTCTCACGACGTTCTGAACCCAGCTCACGTACCGCTTTAATGGGCGAACAGCCCAACCCTTGGAACATACTACAGCCCCAGGTGGCGAAGAGCCGACATCGAGGTGCCAAACCTTCCCGTCGATGTGAGCTCTTGGGGAAGATCAGCCTGTTATCCCTAGAGTAACTTTTATCCGTTGAGCGACGGCCCTTCCACTCGGCACCGTCGGATCACTAAGGCCGACTTTCGTCCCTGCTCGACGGGTGGGTCTTGCAGTCAAGCTCCCTTCTGCCTTTGCACTCGAGGGCCAATCTCCGTCTGGCCCGAGGAAACCTTTGCACGCCTCCGTTACCTTTTGGGAGGCCTACGCCCCATAGAAACTGTCTACCTGAGACTGTCCCTCGGCCCGTAGGTCCTGGCACAAGGTTAGAATTCTAGCTCTTCCAGAGTGGTATCTCACTGATGGCTCTGGCCCCCCCAGAAGGAGGCCTTCTTTGCCCTCCACCTAAGCTGCGCAGGAAAAGCCCAAAGCCAATCCCAGGAAACAGTGAAGCTTCATAGGGTCTTTCTGTCCAGGTGCAGGTAGTCCGCATCTTCACAGACATGTCTATTTCACCGAGTCTCTCTCCGAGACAGTGCCCAGATCGTTACGCCTTTCGTGCGGGTCGGAACTTACCCGACAAGGAATTTCGCTACCTTAGGACCGTTAT-AGTTACGGCCGCCGTTCACCGGGGCTTCGGTCGTCGGCTCCCCTGTCATCAGGTCACCAACTTCCTTGACCTTCCGGCACTGGGCAGGCGTCAGCCCCCATACATGGTCTTACGACTTTGCGGAGACCTGTGTTTTTGGTAAACAGTCGCCCGGGCCTGGTCACTGCGACCCCCTTTGTGAGGAGGCACCCCTTCTCCCGAAGTTACGGGGCTATTTTGCCGAGTTCCTTAGAGAGAGTTGTCTCGCGCCTCTAGGTATTCTCTACCTACCCACCTGTGTCGGTTTCGGGTACAGGTACCCATTTGTTGAAGGTCGTTCGAGCTTTTCCTGGGAGTATGGCATGGATTACTTCAGCGCTGTAGCGCCTGGTACTCGAACTTTGGCTCGAGGCATTTTCTCTACCCCTTATTACCCTGAAAAAGCAGGGGCACCTTGCGTCCTTGAACCGATAACCATCTTTCGGCTAACCTAGCCTCCTCCGTCCCTCGGGACCAACAAAGGGTAGTACAGGAATATTCACCTGTTGTCCATCGACTACGCCCTTCGGCCTGATCTTAGGCCCTGACTCACCCTCCGTGGACGAACCTTGCGGAGGAACCCTTGGGTTTTCGAGGCATTGGATTCTCACCAACGTTTGCGTTACTCAAGCCGACATTCTCGCTTCCGCTTCGTCCAGCACTGCTCGCGCGGGTCCTTCCCTCTAAGGCGGAACGCTCCCCTACCGATTCTTTTTTACATCCCACAGCTTCGGCAGATCGCTTAGCCCCGTTCATCTTCGGCGCAAGAGCGCTCGATCAGTGAGCTATTACGCACTCTTTCAAGGGTGGCTGCTTCTAGGCAAACCTCCTGGTTGTCTCTGCACCCCTACCTCCTTTATCACTGAGCGGTCATTTAGGGGCCTTAGCTGGTGATCCGGGCTGTTTCCCTCTCGACGATGAAGCTTATCCCCCATCGTCTCACTGGCCGACCTTGACCCTTGTTATTTTGAGGTCATATCTAGTATTCAGAGTTTGCCTCGATTTGGTACCGCTCTCGCGGCCCGCACCGAAACAGTGCTTTACCCCTAGATGTCTAGTCAACTGCTGCGCCTCAACGCATTTCGGGGAGAACCAGCTAGCTCTGGGTTCGAGTGGCATTTCACCCCTAACCACAACTCATCCGCTGATTCTTCAACATCAGTCGGTTCGGACCTCCACTTAGTTTCACCCAAGCTTCATCCTGGTCATGGATAGATCACCCAGGTTCGGGTCCATAAGCAGTGACAATTGCCCTGTGAAGACTCGCTTTCGCTACGGCTCCGGTGGTTTCCCTTAACCAAGCCACTGCCTATGAGTCGCCGGCTCATTCTTCAACAGGCACGCGGTCAGAGTCCCGA-------------GCCTCCTCCCACTGCTTGGGAGCTTACGGTTTCATGTTCTATTTCACTCCCCGATGGGGGTTCTTTTCACCCTTCCCTCACGGTACTACTTCACTATCGGTCACCCAGGAGTATTTAGCCTTGCAAGGTGGTCCTTGCTGATTCACACGGGATTCCACGTGCCCCATGCTACTCGGGTCAGAGCGTAAGCTAGTGATGCTTTCGGCTACTGGACTCTCGCCATCTAGGGTGCAGCATTCTCTGCTGCTTCGCCTAGCAGCACGACACTTGTATAGCTCTCCCACAACCCCGTTTTCACGGTTTAGGCTGCTCCCATTTCGCTCGCCGCTACTACGGGAATCGCTTTTGCTTTCTTTTCCTCTGGCTACTAAGATGTTTCAGTTCACCAGGTTGTCTCTTGCCTGCCCGTGGATTCAGCAGCAGTTCGAAAGGTTGACCTATATCGGGAATCCCCGGATCTACGCTTATTTTCAACTCCCCGAAGCATTTCGTCGCTTACTACGCCCTTCCTCGTCTCTGGGTGCCTAGGTATCCACCATAAGCCTTTCTTCGTTTGAACCTCGCCCTTAACTTTAAGGCTATGCCATCCTAAGGTGCTGCTAGATGGAAGGATCTTATCAACGTCCATGAATGATAAATCATAGCATAGATCAAACTGCCGAATCGGAAAAATGGAAGTGCTATCATATAGCTTTGTATCGACTAAGTTCACGAGTTGGAGATAAGCGGACTCGAACCGCTGACATCCGCCACAGGGTAAACCACCGCCTCTCAGGCCCCGACTGATTCTACCATAGAGGCCAACGATAGACAATAACTCCCCCCCGAACACAGCTCACAACTTTCATCGTACTGTGCTCTCCAAAGAGCAACTCTTCTCAAAATCTCAAAAGGTGCTGAGTTGGAATCCCATTCTAACTAAGGATTCTTGTGGTTCCGGAGGATCCAGCTACAGGAGAACCGGGAACGGAGAGCTTCCCCCGCCCCCCTTTTTTTTCCGCCCGACTCTTTGCTCTTAAGAATACTGGTTTTTAAGAATGAGTGATTGCCCTTCTCCGACCCTTACTGTCCAACCTGAGAGCGGATAGCTAATGCGTTCCGCTTTTTGAACAGGGTTCTATGGTCGGTCCGCGACCCCTGGATGCCGAAGGCGTCCTTGGGGTGATCTCGTAGTTCCTACGGGGTGGAGACGATGGGGTCGGTCCATGGATTCTTTTTCCTTTTGCCACATTTCGCTCAAAGGGTTGAAGGGAGATAGTGCATCAAGCTGTTCGCAAGGGCCAGCTTGATCCTCTTCCCCAG---GATCCCAAATGAGGAAACCCTAGGAGAGCCACCGACTCCAACTACCGTCCATGTACGATCCATACTAGATCTGACCAACTGCCCATCCTACCTCCTCTACGTTCTTGACAGCCCGTCTTTGTCTCAGTAGAGTCTTTCAGTGGCATGTTTCGGTCCTCTTTCCCATTACTTAGAAAAAGTGAGCCACCGGTTCAGGTACAAGATACTATCATTACCGCCTGGACAATTAGACATCCAACCCGTAATCGCAACGACCCAATTGCAAGAGCGGAGCTCTACCAACTGAGCTATATCCCCCCGAGCCGAGTGGAGCATGCATGAAGGAGTCAAGTCAGTTTTCTATTCTTTTCCTTGACGCAGCTGGGCCATCCTGGACTTGAACCAGAGACCTCGCCCGTGAAGTAAATCATCGCACCTACAGTCCAACCAATTGGGAGAGAATCAATAGATTCCTTTTCGGGAGCGATTCATCCTTCCCGAACGCAGCATACAACTATCCGTTGTACTGCGCTCTCCAAGTGTGCTTGTTCCCCCTTCTTCTTTACCATGGCAAGTCTTTGTGAAATAAC----TCCGATGAGAAGAAAAAGGAAGGCATTAAGAGACCCTCCTGGCACAACCCTAGACACTCTAAGATCCTTTTTCAAACCTGCT----CCCACCATTTCGAGTCAA----GAGATAGATAAATAGACACATCTCATTGCACTGATCGGGGGCGTTCGTAGTGACTGAGGGGGTCAAAGACCAAGAAGTGAGTTATTTATCAGCCAAGCATTCTATTCTTCTTATGGCTAGATCCAATCTCCTGGTCCCTGTGGAAAGGAAAAAGAATTTTTCACGTTCTTCCTTTCGGGAAGGAAGGATTAGTAAAATCCTATTGATTGCAATTTTCTCCAGACCCCCGGGAAAAGCATGAAAAAAAGGCTCGAATGGTACGATCCCACCGTCACCCCAGAATGAAAGGGGCGATCTCGTAGTTCTTGGTCTGTGAAGATACGTTGTTAGGTGCTCCGTTTTTTTCCATTGAGGCCAAACCTAAACCTGTGCTCGAGAGATAACTGTCCATATACTGATAAGGGATGTATGAATTCTCGAGAAGAGAGGAGCCGTGGTGGTCCCCCCCGGATCGCCCGGATCCCACGAGTGAAGAGAAAGTTGGATCTACATTGGATCTCACCTGAATCGCCCCATCTATCCTCCTGAGGATAAGTTTGGTTTCAAACCCCGGTTCAAACAGGAGAAGTACGCCATGCTAATGTGCCTTGGATGATCCACATCTCAGGGTCAGGCGCCGATGAGCACATTAAACTATCCATGTGGCTGAGAGCCCTCACAGTCCAGGCACAACGACGCAATTATCAGGGGCGCGCTCTACCACTGAGCTAATAGCCCGTCGTGCGGGCCTCCCGCCGGGGCCCGCTATGCCAAAAGCAAGAGAAACCCCATCCCTCTCTTTCCTTTTTTCACCCCCATCCATGTCGCCCCCGTGTGGCGACATGGATGGGGGTGAAAAAAGTAGCTCCTATCAACTTGTTCCGACCTAGGATAATAAGCTCATGAGTTTAGTCTTACTTCACCATCGAGAAACGAAAGAAGACTTCCATCTCCAAATTTGACTCAGACATAACTCGCTTCTTTTTGGGTGTGAAGCAGTGTCAAACTAAACTACCCAACAAGCATTAGCTCTCCCTGAAAAGGAGGTGATCCAGCCGCACCTTCCAGTACGGCTACCTTGTTACGACTTCACTCCAGTCACTAGCCCTGCCTTCGGCATCCCCCTCCTTGCGGTTAAGGTAACGACTTCGGGCATGGCCAGCTCCCATAGTGTGACGGGCGGTGTGTACAAGGCCCGGGAACGAATTCACCGCCGTATGGCTGACCGGCGATTACTAGCGATTCCGGCTTCATGCAGGCGAGTTGCAGCCTACAATCCGAACTGAGGACGGGTTTTTGGAGTTAGCTCACCCTCGCGGGATCGCGATCCTTTGTCCCGTCCATTGTAGCACGTGTGTCGCCCAGGGCATAAGGGGCATGATGACTTGACGTCATCCTCACCTTCCTCCGGCTTATCACCGGCAGTCTGCTCAGGGTTCCAAACTAAATGTTGGCAACTAAACACGAGGGTTGCGCTCGTTGCGGGACTTAACCCAACACCTTACGGCACGAGCTGACGACAGCCATGCACCACCTGTGTCCGCGTTCCCGAAGGCACCCCTCTCTTTCAAGAGGATTCGCGGCATGTCAAGCCCTGGTAAGGTTCTTCGCTTTGCATCGAATTAAACCACATGCTCCACCGCTTGTGCGGGCCCCCGTCAATTCCTTTGAGTTTCATTCTTGCGAACGTACTCCCCAGGCGGGATACTTAACGCGTTAGCTACAGCATTGCACGGGTCGATACGCACAGCGCCTAGTATCCATCGTTTACGGCTAGGACTACTGGGGTATCTAATCCCATTCGCTCCCCTAGCTTTCGTCTCTCAGTGTCAGTGTCGGCCCAGCAGAGTGCTTTCGCCGTTGGTGTTCTTTCCGATCTCTACGCATTTCACCGCTCCACCGGAAATTCCCTCTGCCCCTACCGTACTCCAGCTTGGTAGTTTCCACCGCCTGTCCAGGGTTGAGCCCTGGGATTTGACGGCGAACTTAAAAAGCCACCTACAGACGCTTTACGCCCAATCATTCCGGATAACGCTTGCATCCTCTGTCTTACCGCGGCTGCTGGCACAGAGTTAGCCGATGCTTATTCCCCGGATACCGTCATTGCTTCTTCTCCGGGAAAAGAAGTTCATGACCCGTAGGCCTTCTACCTTCACGCGGCATTGCTCCGTCAGGCTTTCGCCCATTGCGGAAAATTCCCCACTGCTGCCTCCCGTAGGAGTCTGGGCCGTGTCTCAGTCCCAGTGTGGCTGATCATCCTCTCGGACCAGCTACTGATCATCGCCTTGGTAAGCTATTGCCTCACCAACTAGCTAATCAGACGCGAGCCCCTCCTCGGGCGGATTCCTCCTTTTGCTCCTCAGCCTACGGGGTATTAGCAGCCGTTTCCAGCTGTTGTTCCCCTCCCAAGGGTAGGTTCTTACGCGTTACTCACCCGTCCGCCACTGGAAACACCACTTCCCGTCCGACTTGCATGTGTAAGGCATGCCGCCAGCGTTCATCCTGAGCCAGGATCGAACTCTCCATGAGATTCCTAGTTGCATTACTTATAGCTTCCTTGTTCGTAGACAAAGCTGATTCGGAATTCTCTTCCATTCCAAGGCATAACTTGTATCCAGGCGCTTCATATTCGACTGGAGTTCGCTCCCAGAAATATAGCCCCCCCACCCCTCGTGTAATCCCACGAGCCTCTTATCCATTCTCAATTA------------------------TTATTCGATCACGGCATACAAATAGAAAAACTTACATTGGGTTTAGGGATAATCAGGCTCGAACTGATAACTTCCACCACGTCAAGGTGACACTCTACCGCTGAGTTATATC-----CCTTGCCTCCATCGAGAAATAGAACTGACTAATCCTAAGGCAAAGGGTCAAGAAACTCAACGCCACTATTCTTAAACAACTTCTTGGAGTTAGGCTTTCTTTTCACACTATTACGGATACGAAAATTATGGGAAAAATTGGATTCCATTGTCAACTGCTCCTATCGGAAATAGGATTGACCACGGATTCGAGCAATAGCACATGATTTCATAAAACCATATGATTTTCCCGATCTAAATAAAGCAGGTTTTCCATGAAGAAGATTTGGCTAAGCATGTTCTATTCGATACGGGTAGGAGAAGAACCCGACTCGATTTTATTAAAAAATAGAGAAATCAGAACCAAGTCAAGATGATACGGATCAACCCCTCCTCTTGCGTTCTTGCGCCAAAGATCTTACCATTTCCGAAGTAACTGGAGTTACATCTATTTTTCCATTTCAATTCAAGAGTTCTTATGTGTTTCCACGCCCCTTCGAGACCCCGAAAAAATGGACAAATTGCTTTTCTTAGGA----ACACATATTCGTTACCACAAAAAGGATAATGGTAACCCCACCATTAACTACTTCAATTTAATAGTAATAAAAATACATGCCCTACCAAGACAGAATTTGTAATTTGCTATACTCTTGCCTAGCAGGCAAAGATTTACCTCCGTGGAAAGGATGATTCATTCAGATCGACATGAGAGTCCAACCACATTGCATTGCCAGAACCCATGTTGTATATTTGAAAAAGGTTGACCTCCTTGCTTCTCTCATGTTACAATCCTCTTGCCGCTTAGCTCCCTTTCTCCTCGGTCCACAGAGACAAAATGTAAGACAGGTGCCAACAGTTCATCACGAAAGAAAGGACTTGCTGAGCCGAGATCACTAACTAAAACGAATTTAATACTAATCGAAAATACTAATAGAATAGAAATAGAACTGTCTTTTCATATAGATATCCCTTCAACACAACATAGGTCATCGAAAGGATCTCGAAGACCCACCAACGCACGAAAGCCGGGATCTTTCAGAAAATGGATTCCTATTCGAAGGGTGCATAACCGCATGGATAAGCTCACACTAACCCGTCAATTTGGGATCCAATTCGGTTCCTTAGGAGGTATCGGGAAGGAATTTTGGAATGTAATAATATCGATTCATACAGATACAGAAGAAAGGGTTCTCTATTGATTCAAACGCTCTACCTACGAGATAGGGATAGAGAAAGAGGAAAAAACCGAGGATTTCACATAGTACTTTTGGTCGAAAAATCGATCTGATTTTTTTCGTACTTTTCGCTCAATGATGAAATGGGTCAGATTCTACAGGACCAAACCTTGTGGGAGTTAAGGAATGATGGAAGAAAAGAAATAAAAAAAAGTAAATAAAAAT--------GCAGTAGAAGAGTCCTGATTCCAAACGAAAAAATTCAAACTTGATTGAAAAGGATCTTTCTGATTATTGAAGAATGGGACAAAAGGATTGATCGCGAAAAAGATTTCTTGTTCTTATTAG------AAGATCGTGATTGGATCCACATATGTTTGGTAAAAAGAAAG-AAAAATATTCTTCTTTGAGAATAATAAAAAAGGAAAGTGTTCAATTGGAACATGAAAACGTGACAGAATTGGTCCTAGTTACTCTTCGGAACGGAATAGAAGAAGGGGAGAGATTCTCGAACCGAACTAGGAAACGGATCCAATGACTTC-AAAAGAATTGAACGAGGAGCCATATGAAGTGAAAATCTCATGTACGGTTCTGTAGAGTGGCAGTAAGGGTGACTTATCTGTCAACTTTTCCACTATTACACCCAAAAAACCAAACTCTGCTTTACGTAAAGTTGCCAGAGTACGCTTAACCTCTGGATTTGAAATTACTGCTTATATACCCGGTATTGGCCATAATTTACAAGAACATTCTGTAGTCTTAGTAAGAGGGGGGAGGGTTAAAGATTTACCCGGTGTGAGATATCACATTGTTCGAGGAACCCTAGATGCTGTCGGAGTAAAGGATCGTCAACAAGGGCGTTCTAGTGCGTTGTTGATTCTTATCCAAGACTTGTATCATTTGAAAATGCCATGTGAATCGCTAGAAACATGTAAAGTGTGTGGCTAACCCAATAACGAAAGTTTCGTAAGGGAACTGGAGCAGGCTACCATGAGACAAAAGATTTTCTTTCTAAAGAAATTCGATTCGGAACTACGATATGTCCAAGGTCCAATATGGAAAGAATTTCAGAGGTTTTCCTTGACTTTGTCCGTGTCAACAAACAATTCGAAATGCCTCGACTTTTTTAGAATAGGTCCGAGTCAAATAGCAATGATTCGAAGCACTTTACACTATTTTGGAAACCCAAGGACTCAATCGTATGGATATGTAAAATACAGGATTTCCAATCCTAGCAGGAAAA--GGGGGGGAACGGATACTCAATTTCAAGTGAGTAAACAGAATTCCATACTAGATATCATAGATACATATAGAATTCTGTGGAAAGCCGTATTCGATGAAAGTCGTATGTACGGCTTGGAGGGAGATCTTTCATATCTTTCGAGATCCACCCTACAATATGGGGCCAAAAAGCCAAAATAAATGATTTTAGCCCTTATAAAAGTTATAAAAAAACGGATTCCTCCTTTCACGCTCATGTCACGGCGAGGTACTGCAGAAGAAAAAACCGCAAAATCCGATCCAATTTATCGTAATCGATTAGTTAACATGTTGGTTAACCGTATTCTGAAACACGGAAAAAAATCATTGGCTTATCAAATTATCTATCGAGCTATGAAAAAGATTCAACAAAAGACAGAAACAAATCCACTATCTGTTTTACGTCAAGCAATACGTGGAGTAACTCCCGATATAGCAGTAAAAGCAAGACGCGTAGGCGGATCAACTCATCAAGTTCCCGTTGAAATAGGATCCACACAAGGAAAAGCACTTGCCATTCGTTGGTTATTGGGGGCATCCCGAAAACGTCCGGGTCGAAATATGGCTTTCAAATTAAGTTCCGAATTAGTGGATGCTGCCAAAGGTAGTGGCGATGCCATACGCAAAAAGGAAGAGACTCATAGAATGGCAGAGGCAAATAGAGCTTTTGCACATTTTCGTTAATCCATGAACAGGATCTATATAGACACATAGACCCATGAATCCATACATCTCGATCGAAAAAGAATCGAAATTGATGAATATATCTCTCGAAACAAACGAAAAGGAAACGAAAAACAAAAACATAAATCATGGATCAATTAAGCCCTCTC-GGGACTTGCTTAAGAATGAGAAAGAGGAATCTTATGTAAATACCACAGAATAAGGTTTGGTCCTATTCATGGGGATTCTGTAAATATTCCATTCCAAAAAGA-GAAAAAATTCGAAACAATTGGGATTTTTTGGAGATTGGATGCAGTTACTAATTCATGATCTCACATGTACAGAATGAAAACTTCATTCTCGATTCTACAAGAATTTTTATGAAAGCCTTTCATTTGCCTCTCTTCGATGGAAGTTTTATTTTCCCAGAATGTATCCTAATTTTTGGCCTAATTCTTCTTCTGATGATTGATTCAACCTCTGATCAAAAAGATATATCTTGGTTCTATTTTATCTCTTCAACAAGTTTAGTAATGAGCATAACGGCCCTATTGTTCCGATGGAGAGAAGAACCTATGATTAGCTTTTCGGGAAATTTCCAAACGAACAATTTCAACGAAATCTTTCAATTTCTTATTTTACTATGTTCAACTCTATGTATTCCTCTATCCGTAGAGTACATTGAATGTACAGAAATGGCTATAACAGAGTTTCTGTTATTCATATTAACAGCTACTCTAGGAGGAATGTTTTTATGCGGCGCTAACGATTTAATAACTATCTTTGTAGCTCTAGAATGTTTCAGTTTATGTTCCTATCTACTATCTGGATATACCAAGAAAGATGTACGGTCTAATGAGGCTACTACGAAATATTTACTCATGGGTGGGGCAAGCTCTTCTATTCTGGTTCATGGTTTCTCTTGGCTATATGGTTCATCCGGGGGAGAGATCGAGCTTCAAGAAATAGTGAACGGTCTTATCAATACACAAATGTATAACTCCCCAGGAATTTTAATTGCACTTTTATTCATCACTGTAGGAATTGGGTTCAAGCTTTCCCCAGCCCCTTCTCATCAATGGACTCCTGACGTATACGAAGGAGTGCGGTTCGTTCGATAAATTCCTATCTCTTTATCTATTTCTGAGATGTTTGGATTTTTCAAAACTCCATGGACATGCAGAAGAGAAATGCTATTCCCACTCGGACCAAGACATAACTTTACTTGTTCAAATAACAATTAAGGTGAAGCAGAGTCAGGAACAACGAATCCCTTTATGATAAACAGATTCA-TTTTGCAAGTTCGTTATTACGGGTAGTTCCTACAAAGGATCGGACTAATGACGTATACAATACTTGAATTCTCGATGTAGATGCTACATAGTTGGTTCTCATCCTTCAGAGACTACGAGTATAATAGGAGCATCCGTCAACAAAAGGATCACCCTAAGATGATCATCTCGTGGCTATTGAGAACGAATCAAATCAGATGGTTCTATTTCTTATTCTTAATGTTTTCGATCTCGGTTCCGTAGGAACAAGTCATAGAGATTGAGAAAAATAGATCATTCACAACCACTGATGAAGGATTCCTCGAAAAGTTAAGGATTAGTAATCCTTTTGAAAATTAAAAATAGAAAGGATTCGGTCTTATACATACGCGAGGAAAGTAATCAAAAAAGAAAGAAGAACTCATCCTCTTTCTTTTATCACTTAGGAGCCGTGCGAGATGAAAGTCTCATGCACGGTTTTGAATGAGAGAAAGAAGTGAGGAATCCTCTTTTCGACTCTGACTCTCCCACTCCAGTCGTTGCTTTTCTTTCTGTTACTTCGAAAGTAGCTGCTTCAGCTTCAGCCACTCGAATTTTCGATATCCCTTTTTATTTCTCATCAAACGAATGGCATCTTCTTCTGGAAATCCTAGCTATTCTTAGCATGATATTGGGGAATCTCATTGCTATTACCCAAACAAGCATGAAACGTATGCTTGCGTATTCGTCCATAGGTCAAATCGGATATGTAATTATTGGAATAATTGTTGGAGACTCAAATGGTGGATATGCAAGCATGATAACTTATATGCTGTTCTATATCTCGATGAATCTAGGAACTTTTGCTTGCATTGTATCATTTGGTCTACGTACCGGAACTGATAACATTCGAGATTATGCAGGATTATACACGAAAGATCCTTATTTGGCTCTCTCTTTAGCCCTATGTCTCTTATCCTTAGGAGGTCTTCCTCCACTATCAGGTTTTTTCGGAAAACTTCATTTATTCTGGTGTGGATGGCAGGCAGGCTTATATTTCTTAGTTTCAATAGGACTCCTTACGAGTGTTGTTTCTATCTACTATTATTTAAAAATAATCAAGTTATTAATGACTGGACGAAACCAAGAAATAACTCCTCACGTGCGAAATTATCGAAGGCCCCCTTTAAGATCAAACAATTCCATCGAATTAAGTATGATTGTATGTGTGATAGCATCTACTATACCAGGAATATCAATGAACCCTATTATTGAAATTGCTCAGGATACCCTTTTTTAGCTTCTAGAATCTATTTCTTAGTTCAACTCTTACCTTACTAACTGGAATCAAAGAATTAGTAGATCTGCTCCGCCCAAAATGGGAATGGGCTAGGGTTATGAACTTATAATCGAAAATCTGATGATCGAGTCAATTCCATGATTATAAGTTCATTCCATACCGGACCCGACCGAAATGGGGTTATATACATTCTCATTATAAGAAGGGGTCATTCGAGCGTATCTAAATAGATACTATGTTTACATATAGATCCCTGCGTTGTTCCATTCTATTTAGGATTAGGAATAGGCGTAATCGGACCTGTTTTTTACATATATCTCATTATTTAGGACCCTATTAAATTCACCTCTTTGGGCTTCTATTGAATCGAGAAATAGGTTTAATTAGTCCA---TTTTTTTTTTGATAGA------ATATCTATCTA----TATAGATATAGATAGATAATATATCCTCTGAATAATTCAAATCGAACCAATTGGATGTCCGACTCGGGCCTATATGACATGACCAATCAATAAAAAGACTCTAACACTCTACCTTTGTCATATATTCCATACATCACACTAGATAGATATCATATTCATGGAATACGATTCGCTTTCAAGATGCCTTGGTGGTGAAATGGTAGACACGCGAGACTCAAAATCTCGTGCTAAAGAGCGTGGAGGTTCGAGTCCTCTTCAAGGCATAATATTGAGATCTCTTATTGAATTGGAATAAGTTCGGCAGCGAATCACGAAATCTTGGTGATCTTCTCTATCGAATGAATGGGTAATCTGTTTTGAAATCGTCCGCCCTGC-----ACCCTCCCCGAGGAGTATATGCTTCAACAAAAATCACACAGGGGTAGATTTGATACAATCAAAACCTCTGGTAAAATACCCACCCGTAACCCAGCGGGCGGATAAAGTACATTAAATAGTCCGTTTTAGGAATTGGCGACTTACCCATTCAATGACTTTGGCACCGGACGTTCCCA-----------------------------------------------------------------------------------------------------------------------------------------------------------------------------------------------------------AACTGGAATGTGTATTATCGATATAGGGGATCTTTCAATTGAGAAGATCCATCGACCTGAGACGAAGAGAAAGAAAGGTCTATCTA---TTTTTTTTTTTTTTTTAGTTATTCAGTTAAACCAATGATTCGTTATTGGAGCAGATAGCAACAACCATCTCATCTGGGAAAAGCCATCTTTTTCTCAACAATGTCTTTGTCATTTGATCCAATAGCGCTTCGTTAGATAGGAACAGATTTGATAAATATTGATAACTCTCAGATAGAGTATTAGAACGGAAAAATCCATTAGATAATGAACTATTGATTCTAAGCCATCTCTGGCAATGAATCAACAATTCAAAATGCTTTTCTTGCGTATTCTTGATAAACCAGTGTTTATATATAGATGTAGGAAGATCTGTTTGGGAAGTAAGAAGTTCCCTTGACATCTCTTCATCTGTAAAGAATTGTCGATGTGAAAACACAGAGACAAAAGGCTGATCTTTGAATAGGAAAAAGAGTGGATCCGCGGGGTCCCAAATGAATTGGCTTATTCGAAAAAAGCCCTGTTCTTTGGAAGATCTATCTCGTGTCTGGTACTGCATGGTTCCACCCTGCAAGAACTCTGAATCATTCTCTTGAAGCTCATCCTCTTCATCATAAATGATCCGCTTGTCCCGAAATGACCTGGCCCAATAGGGAAATCCCAATTCATTGGGCCTTTCAATACAATAAAATAGAAAGCCCCAAGGGCTCCATATTCTAGGAGCCCAAACGATGTGATTGAAAAAATCCTCCTCTATCTGTTGTGGGTCGAGGACTCCCCCCCCTTCTTCAAACTCCGATTCATATTTTTCATAGAGAAATCTCTGATCAACGATAGAATAAGATCCATTTTGAATCATATTTAAGGGATTCCTTGGTTCGGACCGAAGAAGCAATGTCACTCGATCCTTATCAAACTGACTGCAATCTTTTTCTGTACGTGAGGATCCCACCAGAGCGCCTTCTACTTCTAATAGGCCATGAACTAGATCAGAATTATTCTCAACGAGTCCATAAGATGTGATCCCATTTTTTTCATCAGGTCCGGGTAGAGACCAAAGGTCTTGAGCGACCGATCCGGCAGAACAACTCAAAAGGTAAAGAAGTATCGTTAATTTCTTCATACTCGTTCCAAGTTCGAAGTACCATTTGTACAAATAAGAATCCCCCCCGTCACATGATTTCTTCTTCATATAGATAGATATAGGATCTATGGAGCAATTACTTAGAAGTACATTTTGTGAAACAGCCCTTCCTATCTGATAGAAAAGGATCCCATGATCCTGAACCGATCTTACCTGAGATCGGAAATCCCAAGTTTGTCTATGAAGAACAGATCTAATTATATTAGTGTCTATGATGGATTTTTTTTGTATAATACTAATCGATAGGGCCTCGTTGGTAAGTGCTACAAGATCTCGTACATTTGAACCCATCGTTGTGGACCCGAATCCATTAGTATGGGACATTTTCTTTTCCAAGTGAAATCCCCTAGTATATGAAAGAGTGAAAAAGTGTTTTCGTTGTTGTGAAATAAGAAGCCTTCGTATCTTAATGCATGTATTTAATTTATTCGGAGCTATTAGAGCCGGATCTACTTTTTGGGGAATATGAGTCGAAGCAATAACAAGAATATTTCTAGTAGAACATCTTTCACAATCCCTGGAGAGATAGTTCACTAAAAGACCGAGGGATAAGTAATTCGACTCATTCACATCCAGATCATGGATGTTTGGAATCCATATTATGCAAGGAGACATTGCTTTTGCTAATTCGAATTGAAAGGTGATATAAAATCGGTCTATTTCTGGCATCATATCCATAGTTAGCGTATTCATCATAGTTAGAAGCTCCAGCTCCATATCAAGGTCACGGTCGATATCGTCACTATCGTAACTATCAT------------------CAATATCGTCACTATCATCAATAAGAAAACCCTTAGGCTTGTTATCCAGGAACTTGTTCAGAAATACTGTAATGAAAGGAACATAGGAGTTTGTCGCTAGGTATTTGACCAAATAGGATCGTCCAGTTCCTATAGAACCTATCACTAAAATACCCCTACTAGGGGGAGGTAGGGCTAAGCGGAGCGAAAAGGGTTTTCCATGAGATGGGAAATGAAAACTATTAGCCCCCCGCAAGGTTTGTGAATAAGTAATTGTCTGATAATTAGCAAGGAATATACGTCTTTCTGCTAAACAGGATGTATTGAATTCATAAATCATTAGATACTTTTTATGAATGTCAACTAAATATCGTAAGTAAATTGCTCCCGGTTGTTCAATCATTTGATAACCAGAGTTATTCTTTGATAAATGATGACTATGAGTCAGACTCAATAGAATTTGATCAATCCTTTTTTCTGTCGTTAAGGTAGAAAACTGAACCAAGAATTCTCTTTCTTTATCATCAATCGAATTACTGTTCAAGACCCAGGATTCTATTTTATCATCAATCCAATCACCATTCACGTTTTTTATTTTTCTTATCAAGGAATAGATTGTTTTACTTGGATGACTTAGATGTCTCGTATTTCTCGAAAAAGCGATTCGATTGATGGGATTTGGTATAATACTTATGAGATCGATGAGATTCAAATATTTCTTCTTAGAACGTATTGATTTGACCCCATAAGTGGGACCACCACCCCATAGCATGTTGCCACCAAAAGCAAAACTCCGTATTTCTTCTAGAGAATCTCCTAATTGTTCCAGAGCAACTAGAAAGAGATTCTTTAACCAGAAAGAATTCAGTTCAGATGTAGGATACCTATCCAGAAGTTTTCGCAACTCAATCATGTATGATGGAATCATCAAAGATTTTACCTTTTCGAACTCTGTCTGTAACTCACTATAGACTCGAGAAACAAAGAGAAGATGTGTACGAACGAGATATCCAGCAACAAGGAGAAGGAAAAGGATTGAATAGAAGAACTCCTGAACATTTAGCGATCTCAGATGTGTCGATATTAATAGTAACTCATTATTTCGATGAATAATTTCTTCGGACAGAAGAAGATTATGTAAACAATTACCCGGAATCTCACTTATCAGATTCCATATCTCACTTATCAGATTCCATTGTGGAAGACACAATGGAATCTGACGAATTCGCCATAATATATCTGACCCATGCATAATATCATGAAAAATGGATACAAATTTTTGGCTGCTACTTAGTATCGGCAATAGGTCTGAAAAAGTATCTAAAAATATGAAATTTAGATATTTGTACCCTGTCGAGGTAAGGAACCATGGTATATATGTTTGGAATAGATTCCATTTTGAGAGAGTTGAAAAAACACTATCTTGTTGAAAGGTTCTATACATCTGCCCTTTCTCAAGGCATTTTTTTAGACAAGGACTCCGTTTTTTCCTTTTTTCGGATGGTAAATATTTCTCAGAACATGGAGTGTGAATCAAACCCATGTTTGAATTGAAATTGAGATACTGATGCAAGTTCTTCCCTTCTGAATCAGGTATATTCATATCTGAAAGAGGTTGACAATAAGTTTTTTCAAAATGGACTATTTGTCCCTCTGTTAGAGGTGTTCCAGAAATGTCTGCGATCGAGTAAATAGCTCCACGAACGAATAGATCGTATCGAATTGGAAAATGGAAAGATTTGTACAAGTTATACCCTTCGTCGCCACTTTGTGGAAAATCGTTAGGTATCAATATGTTAGATACCTGTGACTCGATTGGTGAAATAGTATCTCTCTTCAAAAAAGCATGTTTTTTTTGACCATCGCAAAAAGAAAAGATTTTGTTGCGAATGAACAAGATATTGAGGAATTGTCCATACGTAAAATCATAATTATTGATACAGGCCTTTTCCACATAAAAAGGGAATCTTTTGTTACAATAGAAGCAGAAGTGATATTGATTATTCAAGAATCGAAGTCGATTTGCTTTATAAAAAGAGTATATCAATGAACTTCTATGAAATGGTTTCACGGGATTCAGCCAATTGTCTGGATCGTGGGATATCATTGAGAAATAGGAATCTGTGTTATCAAAAGATTTCCTGCGATTCTTTCTAGTATGGAATGAGTCAATCATCCACTTTGGTATCTTATTGAACAAAAATGGTGATATTGTTCCTCCATTGATCAAGAATTTCGATTTTTGGGAAGTATCTTGGTCATCCAATAATAAGGGTTTCCATTTTTTCAAATGAAAGATTTGAAGACCTATTGATTCTAATAACTGATTACAGAGTGGATTATTCGGACCTTTCAATTCATAGATGTGGATCTCGGACCTATGAATGGGGATACCCCCAAAACTCACAAAGAAAAAAGAAGGAAGTGAGTTAGACAAAAAGAGAAGAAACTTGGGCAAAAAAAGAAGTAACTTGGACAAAAAGAAACAAAGTGACTTAGACAAATCTTTTTTGTCGATAACTTCAGACCAATCAATCGAATATTGATTAATATGGAATCGATCGAACACTACTTGAAAACGGCTATTCTGCTCAGAAATGAAATAGTCCAAATGTTCCTGGAAATTCTTGCTCCCATTGGACCATTTGTATCTATATGCATTAGGATCCCGATTCATGGATCTCTCCGTTCGAGAAATAAAAATAAGAGGATCGAACCATTTCTTCTGACTCTTTTTCAAATTGGATAAATGTTGGTTGATCGTGTATTTCATTATAGTTCGATGATTCAGAGTATCATTTCCTATTTGATACCTTTGAATTCCATATTCGAAGTTGCAATTGAATCGATTCAATACATTTCTTATGTAACCATGGGTGCTATATTGGATTTGAATCAGATTTCGGATCAATCTATATTGATTGACTGCCTCCATTATGTTGTTGCTAGTAAATACAACTATTTTAGGTTTTGGATCTTCCAAATTATTCCCGCAAGAGGTCTGGACCCATTTTTTTATGATCCTTCGATAAAAAGATTCATTCTCTTCATAAAAAAGAGGAGGTAGAACCAATAAAGAGTGATTTTTCGATTCATCCCTGGAGTTGAATAACTCATTCAAGAAATGTTTTTGACCCAATCCGGAGGAATCAATAGAAAAAGCAAATCCCTTATGATACACCAGATCCGGCTCGGTTATTGATAGAGTGAATAGATCTGCCATTTCTTGAAATATCTCTTCTGATTCAAAATCGTGGTGTAACGTGTATCTCCCACTGTTCCGGTCATGGAATAGATGAAATAAACCCCAAAATGGATTTTTGTTCAAGAATGAAATCTTATTGGAACTGTCCAGTTCACCCTTTGGAACCATATCACATCCCGGATATGATGAAATAGGATGAATTGAGACGGTATTTTGTAAGTACATAATTATCTTGAATAAATTCACTATTTCTTTATTTTCCGATCGCCTGGAAAGAACAAGATGTTTCTTTTGTTCTTTCTTCAACAATTTCTGATCTCTAGTAGACCTCTCAGTAGGATTCGAACTCAGATGAAGTTCTGACCATCTGTCAGAGAAAAAAGAACGAGTAGCTCTTGCAGGATTCCCAAGAAATTCTTCGATTTCTTGCGGAAGCAGATGATTATTCATCTGCTTCTCACGTTCCATGAATAGTCGGCACATTGAGGAATATCCAGAAAGGATTTTAGGGAATCGCTCTGATTCTATCTCTGTTCGTTCCGTTTGAAGAAAGGAAGGATCCCAACAAAGAATCGATCTTTCTTTTAGTTGTTGAATCTCTCTTTGATTGATCAATGTGTGATATTTCGAATCCTCATTCCTAATGGAATCGAAATAATCCTTGGATTGATCAGAAGATCCTTTCAATTGGCTAGAACCCGTTACTTGAATGAAACTAGATCTCGTGGAATCATATTGAATATTTGATGATACATTCCGTACCTTGCTAAAAAACCGATCCTTGTTTACCAACCACACATTGTCTAACCAAATCCAATTCTCTCTCGACATGTTGTTCCTCAAAAAATCCGATTCGTGCGGACTCTTCCCCCAACTAACGAAGAGATCTTGACGGAATTGCCACATATGAAATTGAGCACAATTTTGCAAAGAAATAGCCCGCTTGTTTCTCAAGAAGAGATGGGAAACATGCTCAATATCATTTGATTGAATAATTGACCCAGTCCCTTGTTGTTTGAAAAAACCCTCCACTTCCTTTGGTATTTTTTCACGAAAAGCAAACATGAGATAATAAATCCAGTCTTTCACTAAGATTTCGAATAGCTGTCCCGAATTCAAGTTGATTATGTTTCGCCTCTTTCTCGGAGAAAGACGATCAAAAAATTCCCAATCATGGTCCTTACGGATCGGATCATCCATATAATATACAAAAAGGAACTCCAGATATTTGATATCTTTCTCTTTGAATGAGATCTCAATTCCAGCAATGGTTTCATTAGATATCTTACAACTAGAATCGCTCTTTTTTCCTATCCAGTTCCTCCACCACCGCGAACCCCAGTTAGATTCAGGCATGATATACTTTTTAGTTATTGGGAGAACCCGAGTACTCTCTTTCGGATCCAGGAAATAGCTCTCAGAGATCTTTTTTCCTTTTGGAAGATACAGGAGCGGAACAATCAACCTATTGATATTGGAAGACTCAGATGATTCTTCCAATGTATCATTTTTGGGTCCAATGGAATTCATAGGTATAGTAAGAAGCCTTGTCAAATAGGGATTTTTTCTTTCGACCATTTTTCGATTGTTAATACGATAGATAAGGACCGCTACTACAAAGAGTACTACATACTTGATCGTGAAATATCGATTGCTTGTTGAACCCTGTGAATTGCGTGAAAGTAGGATACTCCAAATTCGGGAGTCCAAGAGTTTTATAAAACTCTCTTGATGGAAAAAAATATGAATGAAAAATCCCGCTGAATTGAATTGGGTCCATGAATCTAAGAAATAGCGAGAATTCTTGATTTCTCTCAATATCTCTCTCAATTCGAAAATCCAGGATTTGAATTGATGTCCTTTCATCGAATCCTCCTAATTGCATTGATTTATCCGAAAGATTTCACTTCAATTGGAATTTGGTTATTCACCATGTACGAGGATTCCCGCTAAGCATCCATGGCTGAATGGTTAAAGCGCCCAACTCATAATTGGCGAATTCGTAGGTTCAATTCCTACTGGATGCACGCCAATGGGACCCTCCCTCCAATAAGTCTATCGGATTTTTGTTCAAGAATGAAATCTTATTGGAACTGTCCAGTTCACCCTTTGGAACCATATCACATCCCGGATATGATGAAATAGGATGAATTGAGACGGTATTTTGTAAGTACATAATTATCTTGAATAAATTCACTATTTCTTTATTTTCCGATCGCCTGGAAAGAACAAGATGTTTCTTTTGTTCTTTCTTCAACAATTTCTGATCTCTAGTAGACCTCTCAGTAGGATTCGAACTCAGATGAAGTTCTGACCATCTGTCAGAGAAAAAAGAACGAGTAGCTCTGTATCAATGGAATCTCATCATCCATACATAACGAATTGGTGTGGTATATTCAAATCATAACATATGAACAGTAAAAACTAGTATTTTAATTGAGACTAGAACTCATAGGGAAGAAAATAGATTTATGAATGGAATAAAATATGCAGTATTTACAGACAAAAGTATTCGGTTATTGGGGAAAAATCAATATACTTTTAATGTCGAATCGGGATCAACTAGGACAGAAATCAAGCATTGGGTCGAACTCTTCTTTGATGTCAAAGTAATAGCTATGAATAGTCATCGACTCCCGGTAAAGGGTAGAAGAGTACGACCTATTATGGGACATACAATGCATTACAGACGTATGATTATTACGCTTCAACCGGGTTATTCTATTCCACCTCTTAGAAAGAAAAAAACTTAAATCAAAATACTTAATAGCATGGCGATACATTTATACAAAACTTCTACCCCAAGCACACGCAATGGAGCCGTAGACAGTCAAGTAAAATCCAATCCACGAAATCATTTGATCTATGGACAGCATCGTTGTGGTAAAGGCCGTAATGCCAGAGGAATCATTACCGCAGGGCATAGAGGGGGAGGTCATAAGCGTCTATACCGTAAAATTGATTTTCGACGGAATGAAAAAAACATATATGGTAGAATCGTAACCATAGAATATGACCCTAATCGAAATGCATACATTTGTCTCATACACTATGGGGATGGTGAGAAAAAATATATTTTACACCCCAGAGGGGCTATAATTGGAGATACCATTGTTTCTGGTACAGAAGTTCCTATAAAAATGGGAAATGCCCTACCTTTGAGTGCGGTTTGAACTATTGATTTACGTAATTGGAAGTAACCAACTAGGTTTACGGCGAAACCTAGAAATCGATCACTGATCCAATTGGAGTACCTCTACAGGATAGACCTCAACAGAAAACTGAAGAGTAACGGCAGCAAGTGATTGAGTTCAGTAGTTCCTCATATAAAATTATTGACTCTCGAGATATAGTAATATGGAGAAGACAAAATTGTTTCAAGCACCGACAGAACCGGAAGCACCCTTT--------GTTTCAAAGTTTCAAAGAGGGGAGGACGGGTTATTCACATTTCATTTGATGGTCAGAGGCGAATTGAAAGCTAAGCTGTGGTAATTCTAAGGATTCCCCCCGGGAAAAATAGAGATGTCTCCTACGTTACCCGTACCATGTGGAAGTAGCGACGTAATTTCATAGAGTCATTCAGTCTGAATGCTACATGAAGAACATAAGCCAGATGAAGGAACGGGAAGACCTAGGATGTAGAAGATCATAACATGAGTGATTCGGCAGATTTGGATTCCTATATACCCACTCGTGCGGTACTTCATTGTATGATCTATATCTATATATCTATATCTATATATCTATCTATAGATATATAGATATATAAGATCCATCTGTATAGATATCATCATCTACATCCAGAAAGCCGTATGCTTTGTAAGAAGCTTGTACAGTTTGGGAAGAGGTTTTGATTGATCAAAAAGAAGAATCTACTTCAACCGATATGCCCTTAGGCACGGCAATACATAACATAGAAATCACACTCGGAAAGGGTGGACAATTAGCTAGAGCAGCAGGTGCTGTAGCGAAACTAATTGCAAAAGAGGGGAAATCGGCCACATTAAAATTACCTTCTGGGGAGGTCCGTTTGATATCCAAAAACTGCTCGGCAACAGTCGGACAAGTGGGAAATGTTGGAGTAAACCAGAAAAATTTAGGTAGAGCCGGATCTAAATGTTGGCTAGGTAAGCGTCCTGTAGTAAGAGGAGTAGTTATGAACCCCGTAGACCATCCGCATGGGGGTGGTGAAGGGAGGGCCCCAATTGGTAGAAAAAAACCCGCAACTCCTTGGGGTTTTCCTGCACTTGGAAGAAGAAGTAGAAAAAGGAAGAAATATAGTGATAATTTGATTCTTCGTCGTCGTACTAAATAGTAGAGA------------------------------------------------------------------AAATAGAAATTGTTTCTTCGTCTTTACAAGAAAAAGGAGTAATTAACTGTGACACGTTCACTAAAAAAAAATCCTTTTGTAGCGAATCATTTATTAAGAAAAATAAATAAACTTAA-------------------------------------------------------------------------------------------------------------------------------------------------------------------------------------------------------------------------------------------------------------------------------------------------------------------------------------------------------------------------------------------------------------------------------------------------------------------------------------------------------------------------------------------------------------------------------------------------------------------------------------------------------------------------------------------------------------------------------------------------------------------------------------------------------------------------------------------------
	'NC_007942.1'	------------------------------------------------------------------------------------------------------------------------------------------------------------------------------------------------------------------------------------------------------------------------------------------------------------------------------------------------------------------------------------------------------------------------------------------------------------------------------------------------------------------------------------------------------------------------------------------------------------------------------------------------------------------------------------------------------------------------------------------------------------------------------------------------------------------------------------------------------------------------------------------------------------------------------------------------------------------------------------------------------------------------------------------------------------------------------------------------------------------------------------------------------------------------------------------------------------------------------------------------------------------------------------------------------------------------------------------------------------------------------------------------------------------------------------------------------------------------------------------------------------------------------------------------------------------------------------------------------------------------------------------------------------------------------------------------------------------------------------------------------------------------------------------------------------------------------------------------------------------------------------------------------------------------------------------------------------------------------------------------------------------------------------------------------------------------------------------------------------------------------------------------------------------------------------------------------------------------------------------------------------------------------------------------------------------------------------------------------------------------------------------------------------------------------------------------------------------------------------------------------------------------------------------------------------------------------------------------------------------------------------------------------------------------------------------------------------------------------------------------------------------------------------------------------------------------------------------------------------------------------------------------------------------------------------------------------------------------------------------------------------------------------------------------------------------------------------------------TGGGCGAACGACGGGAATTGAACCCGCGCATGGTGGATTCACAATCCACTGCCTTGATCCACTTGGCTACATCCGCC---C-TTATACTATGTAAAAATG----ATCTATATATAAAATTCTATCCTTTCGTTCGTTATCATTCTTTTTTC-CTTTTAAGATAGGA-AAAATGCTAAAGAATCGCGAAAGAAATC------------AAAAACTTATGTATAAATATTTATAAAT-----AAAAAGATTACTAATCAAATAAATAAAAGTAAAGGGGCAATATCAAAAAAGTTGATATTGCCTTTTACTTT-----CAAAAACTAATCTACCTT--------AAGATCAAAATTTTATCCATTAATAGATGGAGCGTCGATCGCAGCTAGATCTAGAGGGAAATTATGAGCATTACGTTCATGCATTACTTCCATACCAAGGTTAGCTCGGTTAATAATATCAGCCCAGGTATTAATTACACGACCTTGACTATCAACTACGGATTGGTTGAAATTGAAACCATTTAAGTTGAAAGCCATAGTGCTGATACCTAAAGCGGTAAACCAAATACCTACTACAGGCCAAGCAGCTAAGAAGAAATGTAAAGAACGAGAATTGTTGAAACTTGCATATTGGAAGATCAATCGGCCAAAATAACCATGAGCAGCTACAATATTATAGGTTTCTTCCTCTTGACCAAATCTGTAACCTTCATTAGCAGATTCATTTTCTGTGGTTTCCCTGATCAAACTAGAAGTTACCAAGGAACCATGCATAGCACTGAATAGGGAGCCGCCGAATACACCAGCTACACCTAACATGTGAAATGGATGCATAAGAATATTATGCTCAGCCTGAAATACAATCATAAAATTGAAAGTACCTGAAATTCCTAGAGGCATACCATCTGAAAAGCTTCCCTGACCAATAGGATAGATCAAGAAAACAGCAGTAGCGGCTGCAACAGGAGCTGAATATGCAACAGCAATCCAAGGACGCATACCCAAACGAAAACTAAGTTCCCACTCACGCCCCATGTAGCAAGCTACACCAAGTAAGAAGTGTAGAACAATTAGTTCATAAGGACCGCCGTTGTATAACCATTCATCAACAGATGCCGCTTCCCAAATAGGATAAAAGTGCAAACCTATAGCCGCAGAAGTAGGAATAATGGCACCAGAAATGATATTGTTTCCATAAAGTAGAGATCCAGAAACAGGCTCACGAATACCATCAATATCTACTGGAGGGGCAGCAATAAAAGCGATAATAAATACAGAAGTTGCGGTCAATAAAGTAGGAATCATCAAAACACCAAACCATCCAATGTAAAGACGATTTTCGGTGCTGGTTATCCAGTTACAGAAGCGACCCCATAGGCTTTCGCTCTCGCGTCTCTCTAAAATTGCAGTCATGGTAAAATCTTGGTTCATTTAATCATTAGGGACTCCCAAGCACCAAAATTATCTAGAATTAGAAAATTTGAGGACTTGTTATTCAACAGTATAACATGACTTATATACCAGTGTCAACCAATACCAATATCCATAGTA--------------AGTATGCTCTTATTTA----GATTTATCCGAATTTACTT---------TT-TTACCTCATTTCATTCATT--AAAAATGAGTTTATTTTCTATGGATCGCTATAAT-------------------------TCTATATATAG---AATTTCGATATATTAATTCTAGTGGGTTGCCCGGGACTCGAACCCGGAACTAGTCGGATGAAGTAGATAATTTATTCTTTAATCAAATTCA-----AGAATAAAACAATAAAAAATCCCTCCCCAAACCGTGCTTGCATTTTTCATTGCACACGGCTTTCCCTATGCATACATCTAAACCGGAATTACTTCCCTAGGAAAAGACTCTAAGAAAGTCA-----AATAGTCAATTAATGAACCCCGAATCTTGACTCTT----ACTCCGTGAGCATTTCAAAATCC------TATAGATATAGAATACTAAAAAATATAGAATACTAAAAAAATGATTTTTTTGTTTATCTTCATTT---------AATAAGAATTTCGATTTACC----TATTTACACCGATTTACAAAGTATCATAACCTATTTTATATTAGAAATGATTGACGAAATCGTTTCTGACAAGAATATCCAAATACCAAATCCGACCTATATATAACCTCTTCAAAGTAAAAGAAGTTCTTGGAAAAATCAAAGAAAAAGTCTCTTCTTCTTCTGTAAAGAATTCTTCCAATAATTTTTCTGACCCTAATCTTTTCAAAAAAGTGCGCGCAGTACTTTTGTGCTTACGAGCCAAAGTTTTTATACAAGAAAGCCGAAGTATATATCTTATTTGATACAAACTCTTTTTTTTTGCGGATCCATTGTAATAATGAGAAAAATTTCGGCATATCCGCAAAAACCGGTCAATAATATCAAAATCAGATAAATTGGCCCAAACCGGCTTACTAATGGGATGGCCAAATACATTACAAAATTTTGCTTTCGCCAATGATCTAATTAGAGGAATAATTGGAACTATTGTATCAAGCCTTTTCATAACCATTTTTATTAGAAATGAATTTTGCAACATCTGATTTCGTACCACTGAAAGATTGGGCCGAATACTTAAAAAATAGCCCAAAAAGTGAAATGAATGTTGGGATAATTGGTTTATATGGATCGTTCCTGGTCGAGACCAAATATCAAAATGACATTGCCATAAATAGATAAAATAGTATTTCCATTTATTTATCAAAAGAGGAGTATTCTTTGAAACCAAAATGGATTTTCCTTGATATCTAACATAATGCATGAAAGTATCCTTAAAGAATGATAAGGTATATGAACAATCCTTAACAGATACTTCTACAAGATGTTCTATTTTTTCATAGAAAAAAATTCGCTCAAAAAAAACGCGAAAATATTTTAATCGTAACTTAGAGGATTTGTTACGTAGAAAAAGAAAGATAGATTCATATTCCCATACATATAAATTATATAGGAACAAAAAAAATCTTGGATTACTTTTTGAAAAAAAAGTAGAAATCCATTTTTTTGGAGTAAAAATACTATTCCAATTATAATAATAAGAAAAAAAAAACCTTAATAAATGAAAGAAAGAGACATCTTTTATCCAATATCGAAGGATTTGAACCAAGATTTCCAGGTGGATAGGATAGGGTATTCGTATATCTGACTCATGATTTAAATATATCAGTTTATCTTCGAAAAAGGGAAAAATGGAATGAATTGATCGCAAATTATTATAAGATTTTACGATTTCGAATTCCCTTAAGGAAGATATACAAAATTGTAGGGAAAATAGAATCTCCACGACGACAACAAAACCTTCTAATATTATTTGAGAATAAAAATGATTGTTATAACCCATAAAAGGATTTTTGTTAGAATCGTTAGTAAAAATGATGAAATGAGTCTGTTGATACATTCGAGTAATTAAACGTTTTACAATTAGTAAACTAAATTTATTGTTATAACCGACATTTTCTACAAAAATGGACCCATGACCACAAGCTAGTCCGTAAATAGATTCCCGGAAAAAAAGAGGGTATAGGGTGTCCTGGTGTCGAGATCTATGGAGTTCTAAATATGCTCGAGATTCCTCCATTTAAAATTAAAAAAGTCTATTTAGTCAAACAAAGAATCAGAGATTCATTGGATTATCAAATGATACATAGTGCGATATGATCAAAACAGGGAATTATAGGTATATGTATATATACCTACAAAACAAGTAAAAATCATCAACGGACTCTCTCTAATCGCTTTTCCACCTAATTTTTGT-TCTAGGATAACAAGCTAGTTAGGAATCCTTTATTTTTTTTCAACCTAATCGCTCTTTTGATTTTGGAAAAAATATCTTTATCAATATACTCTTTCTTTTACACATTTATCGCTACCCAAAAAT--------ATAATGGAAAATAGCTATATAGTTAGGACTCATAACAAAAATAAATAATCCATTCACCGGAAAAGCTTTTCCCATATCAAGCACTAATATCTTTTTAACGTACAATTAGATGGGGTAATCATTCAAATAAAAA--AAATGAAAGCTCGTTGCTTTTTGTTTCCCTATTATAATTGGAGTCACCAAGCTCTATCCCTTTATTAATTAAACCCAACTGAATTTTTTTG-TTCCGAGCCAAGAATTCACAAACAAAAATTCTGGCCGGATCCTATAAGAGAATGAAATATTTTTAGAATTCTTCATCGATACGACATGCTACTTTTTCCATTCATTCCTTTATGGATCAGTCGTGGTTTTACAAGCTCTACCAATGGTATGGACGAACCGATTGCTTCATAGAAATGTGTAAAAAATAGAATCGCTCTTAAAAGCCGAGTACTCTACCATTGAGTTAGCAACCCCAATACAATTTAGAAAATAACGTGGGTGTATATATCCAATCGCAATAAAA-ACAATAAAATGAAAAGATTGAATTGTCTAATAAAATATCAGACATT----------CAAAAAAATAGAAAAACTCAAAATGTTGAAGTCGAATTGATTCTCAACATACAAATGAACAGATAAAACAAAAAAAAAATTCTAAAA---------AAAAATGGTATACCACCTCTTTATCTACTAT------GTTATACATTAT-----------------------------------------------------------------TATATATA-ATTATTATATATAATTGAATT-ACTTACCTTTTAAT-CAAAAAAGAATTTATTGGTTGTATCGCAGA---AAATCCAATGAACCTACCATTTGATGAAGTAATAAAGCCTATTTCACGTGAGTAAATTGATCAATTTACTCACGATCGGATTATATTTATTTGATACACTATTGTCAATATTAGTATTG-----------AAAAAGAATACAATCGAGAAAACAAACGAATAAAATAAAAATGATAAATTAGAAAATTTAAAATAGAAATCTA--------ATAGTAATGAAATATTAATATTTCATTAAGACTATATTTTCTATTTCAAATATTAGAAATTC---TATTATTATGTTATAAGTTATAATTGTTATAATTATTTATAACAAAAATTCTTTTAATATATAAATTTTATTAGATTCGAATTCTAAACTATTCGAATTCTAAACTAAAAACTTATAAAAAATGATCGAAATCTATAAATTATCGAAATCTATAATCGAAATCTATAAATAAATATAAAAATGGAATTTTAATATATTTAATATAGA-------AATAGAA-------------------------------------------AAAAATAAAGCAACTTCCC---------------------------------------------------------------TTAGAAATTGGAATAACTTTTTTCGTAAAATCTCGTCTGCTT-ACCACCTTTCTATTCCAATCTATTCCAATACAAAACAAAAACTA----ATATATATATATATATAAATATATATATATATATATAATAAGTATCTTTAGATAATAAGTATCTTTGTATTGTAGTATTGTTTGTAGTATTGTATTCGGCTCAATC---CTTTTAGGAAAAGATTGGGCCGAGTTTAATTGCAATTAATTCTCTGCTTACAAAGTATCCAT---------------------------------------------------------------------------TGCTTCGAATTCAAATTTGATCTCCTTCCATACTTCACAAGCAGCAGCTAATTCAGGACTCCATTTGCTAGCCTCACGGATAATTTCATTACCTTCACGAGCAAGATCGCGTCCTTCATTTCGAGCCTGCACACATGCTTCAAGAGCTACTCGATTAGCTACAGCACCTGGTGCATTTCCCCAAGGGTGTCCTAAAGTTCCTCCGCCAAATTGGAGTACAGAATCATCCCCAAAGATCTCGGTCAGAGCAGGCATATGCCAAACGTGAATACCTCCCGAAGCTACAGGCAAAACACCTGGTAGAGAAACCCAATCCTGAGTGAAATAAATACCGCGACTTCGATCTTTTTCAACAAAATCATCACGTAGTAAATCAACAAAACCTAAAGTGATTTCTCTTTCCCCTTCAAGTTTACCTACTACGGTACCGGCGTGAACATGATCTCCACCAGACAAACGTAATGCTTTAGCTAGTACACGAAAGTGCATACCATGATTCTTTTGTCTGTCGATAACTGCATGCATTGCACGGTGTATATGAAGAAGTAGACCATTATCTCGGCAATAATGAGCCAAGCTAGTATTTGCAGTGAATCCCCCCGTTAAATAATCATGCATTACGATAGGAACGCCTAATTCTCTGGCAAATACAGCTCTTTTCATCATTTCTTCGCATGTACCCGCAGTTGCATTCAAGTAATGCCCTTTGATTTCACCTGTTTCAGCCTGTGATTTAAAAATGGCTTCGGCACAAAATAAGAAACGGTCTCTCCAACGCATAAATGGTTGGGAATTCACATTTTCATCATCTTTGGTAAAATCAAGTCCCCCACGAAGACATTCATAAACAGCTCTACCATAATTCTTAGCGGATAACCCCAATTTAGGTTTAATAGTACATCCTAATAGGGGACGACCATACTTGTTCAATTTATCTCTCTCAACTTGGATGCCATGAGGCGGACCTTGGAAAGTTTTAATATAAGCAGTAGGGATTCGCAAATCCTCCAGACGTAGAGCACGCAGGGCCTTGAACCCAAATACATTACCGACAATGGAAGTAAACATGTTAGTAACAGAACCTTCTTCAAAAAGGTCTAAGGGATAAGCTACATAAGCAATATATTGATTTTCTTCCCCAGCAACAGGTTCAAGGCCGTAGCATCGCCCTTTGTAACGATCAAGACTGGTAAGCCCATCGGTCCACACAGTTGTCCATGTACCAGTAGAAGATTCGGCGGCTACCGCGGCACCTGCTTCTTCAGGCGGAACTCCTGGTTGAGGAGTTACTCGGAATGCTGCCAAGATATCAGTATCTTTGGTTTCATAGTCAGGAGTATAATAAGTCAATTTATAATCTTTAACACCAGCTTTGAACCCAACACTTGCTTTAGTCTCTGTTTGTGGTGACATAAATCCCTCCCTACAACTCATGAATTAAGAATTCTCGAAACAACAAGGTCTACTCGACATGACTTAGGAGTTAATGAAATCTTTCATTTCACAGGAATCTTTCCCAAATAATAAACTAATATTATCAATTAATCCCCAAGGTTC-----GTTATT-----ATTAAACGATGGTATTTGATTTGTCAAATACATCATTATTGTATACTCTTTTATATGTATGGCGCAACCCAATTTTTGTTTTTTTTTTTTCAATTTTTAATCTCCTATCCCTTT-TTTTAATTTTGGAATCGAAATATCTAATCTAAATAATCC-AAAAATTCACTCTTAATCTTGACAGTGATATATGTTGTATATGTAAATCCTAGATGTAAAAATAGGCAGACTT-CTCCCGGG-AAAAAAAGTAGGTAA--------------AAAAATATGCTAAGT---ATAAATTGTCTACTGATG----AAATACGAAAGCTGATGATATTG---AAAAAAAAAGAATTGTAAA-TAAGGTTCAGGTTCGACTTCCATAGAGAATATAGATGATATTGTCTATAATGATAG-AAAAAAATAAAAAACTTTCGAAAGATTTTATCCAATTGAAATTTTAAAAATGACTGGGATAAACTTAAGAATTCAATTATTGAAATTGAA----TAAGTAAACAATTTAATTGGATTGGTCGAATGGTATCAAAAAAATGGAGTACTAACTCCCATTTCTTATTTATTATTGAATTAACCGATCAACTTGCTTTGTTATCGAACATTTCTTTTTGATTTCAAAAATTTTCC-GG-AAAAAATTTGAATCTATTTTTATATGCGAATCAATCCTACTACTTCTGGTCCTGAGGTTTCTGCGCTTGAAAAAAAAAATCTGGGACGTATCGCCCAAATAATTGGTCCGGTACTAGATGTAGCTTTTCCCCCAGGTAAGATGCCTAATATTTACAACGCTCTGATAGTTAAGGGTCGAGATACTGTTGGTCAACAAATTAATGTGACTTGTGAAGTACAGCAATTATTAGGAAATAATCGAATTAGAGCTGTAGCTATGAGTGCGACAGAAGGTCTAATGAGAGGAATGGAAGTGATTGACACAGGAGCTGCCCTAAGTGTTCCAGTAGGTGGAGCAACTCTAGGACGAATTTTCAACGTGCTTGGAGAGCCCATTGATAATTTAGGTCCTGTAGATACTCGCACAACATCTCCCATTCATAGATCTGCGCCTGCCTTTATACAATTAGATACAAAATTAGCCATTTTTGAAACAGGAATAAAAGTAGTAGATCTTTTAGCTCCTTATCGTCGTGGAGGAAAAATAGGACTTTTCGGTGGAGCTGGAGTGGGTAAAACGGTACTGATTATGGAATTGATCAATAACATTGCCAAAGCTCATGGAGGTGTATCTGTATTTGGCGGAGTAGGTGAACGTACTCGTGAGGGAAATGATCTTTATATGGAAATGAAAGAATCTGGAGTAATTAATGAACAAAATATTGCAGAATCAAAAGTAGCTCTAGTATATGGTCAAATGAATGAACCGCCCGGAGCTCGTATGAGAGTTGGTTTAACTGCCCTGACTATGGCGGAATATTTTCGAGATGTCAATGAACAAGATGTACTTCTATTTATCGACAATATCTTTCGCTTCGTCCAAGCAGGATCTGAAGTATCTGCCTTATTGGGTCGAATGCCTTCTGCTGTGGGTTATCAACCCACTCTTAGTACTGAAATGGGTTCTTTACAAGAAAGAATCACTTCTACCAAAGAGGGGTCCATAACTTCTATTCAAGCAGTTTATGTACCCGCAGACGATTTAACCGATCCTGCGCCTGCTACGACATTTGCACATTTAGATGCTACTACTGTACTATCAAGAGGATTAGCGGCCAAAGGTATCTATCCAGCAGTAGATCCTTTAGATTCAACCTCAACTATGCTCCAACCTCGAATCGTTGGTGAAGAACATTATGAGACTGCGCAAAGAGTTAAACAAACTTTACAACGTTACAAAGAACTTCAAGACATTATAGCTATCCTTGGCTTGGACGAATTATCCGAAGAAGATCGCTTAACCGTAGCAAGAGCACGAAAAATTGAGCGTTTCTTATCACAACCTTTTTTCGTAGCAGAAGTTTTTACCGGTTCGCCGGGGAAATATGTTAGTCTAGCAGAAACAATTAGAGGGTTTAAATTGATTCTTTCTGGAGAATTAGATGGTCTTCCTGAACAAGCCTTTTATTTGGTAGGTAATATCGATGAAGCTACTGCGAAAGCTACGAACTTAGAAATGGAGAGCAATTTGAAGAAATGACTTTAAATCTTTGTGTACTGACCCCCAATCGAATTGTTTGGGATTCGGAAGTGAAGGAAATCATTTTATCTACTAATAGCGGACAAATTGGAGTATTACCAAATCATGCGCCTATTGCCACAGCCGTAGATATAGGTATTTTGAGAATACGTCTTCTTAAAGACCAATGGTTAACGATGGCTCTGATGGGCGGTTTTGCTAGAATAAACAATAATGAGATCACTGTTTTAGTAAATGATGCGGAAAAGGGTAGTGACATTGATCCACAAGAAGCACAGCAAACTCTTGAAATAGCAGAAGCTAATTTGAATAAGGCGGAAGGCAAGAGACAAACAATTGAGGCAAATCTAGCTCTTAGACGAGCTAGGACACGAGTAGAGGCTATCAATGTGATTTCATAACAAG------TTGATGCGTCCGAATATCGGAATAACTAAAAAATGGAAAATGAAACAGTAAGAAAAGATAGAAAAAAATAAAAAGATGAGTAGAAAAACTTATTAGATACCAGAGTGAATGGTATCTAATAAGTTCTAACTATATTTTACCTACTATTGGATTTGAACCAATGACTCCCGCCGTATGAAAGCAATACTCTAACCACTGAGTTAAGTAGGTCATTTATCAA-CCCCCCCCCCAAAAAAAAAA-------AAAGGATGGTACCTATCTATCAGATCAATTGATTATAAATGTAATATTACTTAGAAGCAATACCAACGCAATATCCATTCAAGGGATTGGATCGTGTAATTTTCATCTTGACAAGAAATTATCTACATACTATGATAAAATATGTATCAAAAGCACAAGGGCTATAGCTCAGTTAGGTAGAGCACCTCGTTTACACGAGCGCCAATG--TTTTTTTCAGAGGAGTTTCATCTTGTAATCAAAAGAGTT-------TATCTTATAGTAAGAAATCGATGTCTTACTCCAT------TTTAAGGAACAAAACAAGAGAACAATAGCCTGA-----CAAAGGGTTTAGCCATAAAATCGAATCCATCATTGATTTGAGATATTGATAAGGTGAATACTCATTTCTCGTCAATGCTAGGCATAATGCGGGTATAGGGACCTAAAAAAGATTATCTTTTCTTCCTATCTTATGAACTTTAAGGTGTATGAAGTGTCATTTCCTATCTTAGATTTTAATTTTAGTAGGTAGATAAAGAGTCCATTTAACTTAAGTTGATCTAGGCCAGAAGCAGACCTACGTCAAGATAATCCTTCTTTGAAACACTTTGGTAGTGCTCTTAGATTGTAATCCAAATAAAAAAATCAGAGCATAGGGAATCATCTCTTTATTCTTG-CTGTCAAGAAAAAAGATGGTGGACTAACTAATATTTCTATCAGTTAATGAAAAAGCTCAATG--C-AAAAAAAATGCACGTTGGGTTTTTAAAACAATTCAAATCATTTAGATAATAATCAGTTTGATTTGTTTTACCGAGAAAGTCTACGGTTCGAGTCCGTATAGCCCTAATATTCC-------------------TACAGATACTAATAATATTT---ACATTTACGATCGAATAGATCTCATTACTAATACTATACTATTACTAAATTAAGAATAGAATAGAAAGAATTTGTAAATTTCTATCGGAACATATTAATATTCGA-----------TAGAATAATACTAATAGTAGTATATTCAGATACTAGTCTAAAAAAATTTATACTTTATTA-------TTTAAACTTTAGACTAATAATTAATACTAATCCGGTATATTTTCCACATTCAGAGGAGTACGTTTATGTTTCTTCTTTACGAATATGATATTTTTTGGGCATTTCTAATAATATCAAGTTTTATTCCTATTTTGGCATTTCTAATTTCTGGAATTTTAGCCCCGATTAGCAAGGGACCAGAGAAACTTTCTAGTTATGAATCGGGAATAGAACCAATAGGTGATGCTTGGTTACAATTTCGAATCCGTTATTATATGTTTGCTCTCATTTTTGTTGTTTTTGATGTTGAAACGGTTTTTCTTTATCCTTGGGCAATGAGTTTCGATGTATTAGGGGTATCCGTATTTATAGAAGCTTTCATATTCGTGCTTATCCTAATTGTTGGTTCAGTTTATGCATGGCGAAAGGGGGCATTAGAATGGTCTTAATTCTTGACTATTTAGACAATTAGATTAGACAATTATAAAAAAATAT----TGAGACAATTATGAATTCCATTGAGTTTCCCTTACTTGATCAAACAACCAAAAATTCAGTTATTTCAACTACATTAAATGATCTTTCAAATTGGTCAAGATTATCCAGTTTATGGCCGCTTCTCTATGGTACTAGTTGTTGCTTCATTGAATTTGCTTCATTAATAGGATCACGATTCGACTTTGATCGTTATGGACTAGTACCACGATCGAGTCCTCGGCAAGCAGACCTAATTTTAACTGCGGGCACAGTCACTATGAAAATGGCTCCTTCTTTAGTTCGATTATATGAACAAATGCCCGAACCTAAATATGTTATTGCTATGGGAGCATGTACAATTACAGGGGGGATGTTTAGTACCGATTCTTATAGTACTGTTCGGGGCGTGGATAAACTAATCCCAGTGGATGTCTATTTGCCGGGCTGTCCACCTAAACCGGAGGCTATTATAGATGCTATAACAAAACTTCGTAAGAAAATATCTCGAGAAATATATGAAAATCAAATGAGTTCTCAACGAGAGAATAGATGTTTTACAACCAACCACAAGTTTCATATTGGATACAGTACTCATACTGGCAATTATGGTCAAGAATTATTCTATCAACTGCCATCTACTTCAGAGATACCATCTGACACATTTTTTTAAAGTACAATAAGAAATAGCAATTCCTTTTTTTTTAATT---TCATCATAATGTAAATAGGAAAGACTAATACCAAATTCAT-TAAAAAATTCAGGAGAAGCAAAAAAATGCAAGGTCGTTTGTCTTCTTGGCTAGTCAAACATGGACTAATTCATAGATCATTGGGTTTCGATTACCAAGGAATCGAGACTTTACAAATAAAGCCCGAGGATTGGCATTCCATTGCTGTCATTTTATATGTATATGGTTACAATTATCTACGTTCCCAATGTGCCTATGATGTAGCACCAGGAGGACTATTAGCTAGTGTATATCACCTTACGAGACTAGAGTATGGTATAGATCAACCCGAAGAGGTCTGCATAAAAATATTTGTCGCAAGAAAAAATCCCAGAATTCCTTCCATTTTCTGGGTTTGGAAAAGTGCGGATTTTCAAGAAAAGGAATCTTATGATATGTTGGGAATCTCTTATGATAATCATCCGCGTCTGAGACGTATTTTAATGCCCGAAAGTTGGATAGGATGGCCTTTGCGTAAAGATTATATCGCCCCAAATTTTTATGAAATACAAGATGCTCACTAAATGATAAAAATAAGAAACTAATCCAAACTTCTACAACCCCTGATATTCAAAGAATATCAGTACATTCTCTTATAGATCAGACAAAGTAATTG----ACATTAAATCAGTCAGAATAATGGAAGTATCATTCACATCTTATTATGTATGTGAGAAATCACAAAATTCATAAATAATATAGGGATTAA-------AA-TGGGA-TAGGGGTTCTTTAAGATTCTAAAATAGGAACAATACTTATTTATTATGAGCCAAGCCGATAAAATAAATAGGATGAACTACAAAAAT------TCTTTATCATGAACTATTTAACGTGCACATCAACATCAACAATTATATGGCCACGAAAAACAAATAGTAAGATCAAGGGAGATGAAGAAAACGGAAAAAAAACATAAA----GAAAGAAAAGGGCTCGATTCTTTTTGTGTAATCCATCTAAGATGAATTTTGAATATTCCCACTCCACCCATGAACTCTATTAGAGTAGACTTTTAGGTCTTTCAACCAACTAATTAAACCATTCGAATATTATCGAAATAGAAAGA-TTTTTTTTGTAACGCAGAAAAAAGGTAAACAAAATCAAATAAATAAAGAA---TTCATTATAGAT---------------------------------TCAGCGAATATACCTAAAAAAATGCATCTATTCTTTAATCATCTAGGAAAAATATATCTACAGATACTTAAATAGATA-------------------------------------------------------------------------------------TTCAGACAAATGAATCATGTGCCAGGAACCAGATTTGAACTGGTGACACGAGGATTTTCAGTCCTCTGCTCTACCAACTGAGCTATCCCGACCATTCTTGACGCATAAGACTCATTTTTATTTTAAAAGATTACTGGAGTATATGTCAATGAATCTATATCAACTAAGT-----AAAAAAAAAGACGAAAAAGAAAAGTTTGTAAGTTAGTTTCAGTAGTAGGAATTATTTTGTATTGTT--TTGTTAATCACGCATATGAGAATTCCTTGCTCAAAAATAAAATATTCATTTGTACGTTTATCAT--AAAAAAAATTCTATGTGTTTCACATATATATT----------------TCAAAACTTGTGACTTGTAATTATG----ATAAGAAATTTTTG------------AAAATAAAAAGACAAATTCCAATTTAGTTGTGAAAGAATAAACTGAATATAAACTGAATAAAGCACATAAGTAACGACTTAAAGATAGAGAGGGAGGGTATGGG-AAAAAATTAGAAAGTTAAACAGGCCTTTTGGGGATAGAGGGACTTGAACCCTCACGATTTCTTAAGTCGACGGATTTTCCTCTTACTATAAATTTCATTGTTGTCGGTATTGACATGTAGAATAGGACTCTATCTTTATTCTCGTCTGATGGATCAGTTCTTCAAGGGATCTATCAGATTATGATGGAGTGAATAATTTGATCAATGAATATTCCATCTTTTCTTCAACTTGGAA-----TTGATTTGATTCACATCTTTCATTTGTGAATATTTTTATCACAAATGGATCTTCATT---------AATC----------------------AATTGAAATACTATTTCAGTATATAT----------ATGTTTATCTTTGATCCATTCCTGGAATTTTGACGGAAGGATTCTATTATTTTCCTAATGCAAAAAGGAAAAATCGTCAACTCCTTTTGTTAGAACAGCTTCCATTGAGTCTCTGCACCTATCCCTTTTTTATTATCACTTTATGAACTTTTCTTTGTTTTCGGAAAACAGGATTTGGCTCAGGATTGCCCTTTGTGAATTCCAGGGTTTCTCTGAATTTGAAAGTTCTCACTTGGTAAGTTTCCATACCAAGACTCAATCCAATTAAGTCCGTAGCGTCTACCAATTTCGCCATATCCCCCTC------------------------------------------------------------------------------------------------------------------------------------------------------TTTCATCTATACTCGATACCATTATTTGCTTGAATTAGAAATGATTCTATTATCTATCTATTCACAATTCAATATACACAGATATATACCACATATCTATTTCGATTCTATGCCCCTACTTCTATTATTTTTTCATTAAATTTTGAATACTCGAATGGTCGATTC----TTTTTTTTTTTCATCTTAGTTTTTTATCTTCTCTTTCCGACTGAAAACTTGGGAGTCTTTTATTATGATCTAGGTTGGGCTTTTATCTTTCTTTCATTTTTTTCTTTTTTCCTTAAAGCAAACAGATACAGACTATCTATAACAAA---ACAAAAAAATGAAAATTTTCATTTT--TTTGTTTTTGTTGAAATAAACAATCCATTTATTCATATAGAATTGATAGAACTAAAACGAATCGAATGGCTATAAGTAACCATTCTTTTA-----ATGTAGAATTAGACATTAATTTAGAAATATGAAATTCCTAATTATTATTATTAGTTA----------------------------CTTTACTAAAATTTAC-----------AATAATAATATTTTTGAAAT-AATCAAATAG---ATATCTATTTGATAAATC-GATCGAAATTTATT--------------------ATATTAAT----ATTAATTATTAATCCCTATTTTGT-----ACTTTATGTTATGCACTAAAATATCAAAAAAATAAT-----ATAAATAAGAAATATTGGATTGGATATTCTATATTTTC-------------TATGTTTGTATTAATTTGAATTATGTTATAAATAACTAACAATTTATAATTAAGATCCCTTTTATTAAATTCCTATGCATACGCATATTTTGGTTATGTTAGCCCGCTTAGCTCAGAGGTTAGAGCATCGCATTTGTAATGCGATGGTCATCGGTTCGAATCCGATAGCCGGCTTTTCTCAATTTGTTTTCAATTTTTTACATAATTGAGAATATCTTTTTTATAAATAAAAAAATTGGGAGAATTCGATCGTTGTGGAACAAATCAAGAAAAGAACCTACTTCTTTTCTTTTTTTTTCTATACAATAGAATAAAGTTCGGATATTGATAGAATTCGTCTAATTCTTCTTTGTAGTATAATACTTTAGTAGATTTTGCTTCATT----TAT-AATAGAATA-TTTTTCATTTAGTTTAGTTTTAATTTTGATTTATAAGATTTTCCA--TTAAAAAAGGAGTCTTTATGTCACGTTACAGAGGACCTCGTTTCAAAAAAATACGTCGTCTGGGGTCTTTACCAGGACTAACTAGTAAAAGGCCAACAGTCAAAAGCGAACTTAGAAATCAATCGCGCTCCAGTAAAAAATCTCAATATCGTATTCGTTTAGAAGAAAAACAAAAATTGCGTTTTCATTATGGTCTTACAGAACGACAATTGCTTAAATACGTTCGTATCGCCGGAAAAGCTAAAGGATCAACTGGTCAGGTTTTATTACAACTACTTGAAATGCGCTTGGATAACATACTTTTTCGGTTGGGTATGGCTGCGACTATTCCTCAAGCACGCCAATTAATTAACCATAGACATGTTTTAGTTAATGGTCATATAGTGGATATACCAAGTTATCGTTGCAAACCTCAAGATATTATTACAGCGAAGGATGAACAAAAATCGAAAACTCTGATTCAAAATTATCTTGATTCAGCCCCCCGTGAGAAATTGCCAAATCATTTGACTCTTCACCCATTCCAATATAAAGGATTAATCAATCAAATAATAGATAATAAATGGGTTGGTTTGAAAATAAATGAATTACTAGTTGTAGAATATTATTCTCGTCAGACTTAAACCTAACTAAAATAACACGAGTTTTTAT----ACCAGGATTTTCCGCCATTCATATATCATAGACATGGATATGGTAAAATTGTCATTCCTTGCCCACTT-TTTTCAACTATTTTTTGTATTACCGAAAAATTATGAATAGAGA---GTCCATATC----AAAAAATGGGAAATAATGGTATGCATTGTGATGAGTAATATTGATGAATTTGGTAAAGATTCGGAAAGAGAGGGATTCGAACCCTCGGTAAACAAAAAGCCTACATAGCAGTTCCAATGCTACGCCTTGAACCACTCGGCCATCTCTCCTACATAATGATGTCCAGAAACCGG-------GTGAATAGTGAATCATTCATATTTTTGATAAATGCATAAAACCTATTCAAACTATCAAAATAGAAAGAAAAATTC----------------T-AAAAAAAACCTCCTACGGGGTCTTAGGATAAACAAATTGGATTAAATTAATGAGTCCGTTTTTACGTTATTTCGCACTGTATTGTACAATTCCT-------TTATTTGTGGGATTTATTTCTCACACGATAATTCATTAAATTATAGAATGGATTTTTACCTATGCCTAGATCTCGGATAAATGAAAATTTTATTGATAAAACCTTTTCAATTGTAGCCAATATCTTATTACGAATAATTCCGACAACTTCGGGAGAAAAAAGGGCATTCACTTATTACAGAGATGGTGCGATTTGATTCTA---TTTTTTTACCGAAAT--CGGTAAAA---------AGTGGAAAAAACCCACGCTTGCTGAAGGTGAAATTTGTAAAT----ATAAAGGATTAATTCCTTCTGTCGTGTATCCTCGATTAATGCAGCCTCATATGCTTAAACTTTAGGTTTATAGTATTAAGCGAAAGGTTATACCTATACTTATGTGGTTAGGTCAACCCTAACCTACTAGTAGTACTGATAGGC-----AGCATTGGGAAAGAAGCACTACGCTTGGGAATCAAGAACACGAAAACTTTGTATCTATATATAGAGAGATAGATATCCATGTCTTATCGAGATTGCGACAAACAAGAATGGTTGGGACAATAAATATCCATCTCGTTCATATTTTGGATACCCATATAACCATCGAAGATTATTGAGGTGACTAATTCCGCGAAATTAAGCAGCGTTGAGGACAAAGAAATTGTTGGAGTTACTGTTTTTTTTATCCAGTACCAACATACTTAATGTTAAGAAATCATTTTTTACAGGAAGGTTGGCTAGATATTTTTTTGTAAAAACACTAGCCCTGTTCAGTTAATAATGAGAATACTGCAATCTTTTTTGATTCTATGTATTTTTATCATTACACACATAAGGGAGGAGCCGTATGAGATGAAAATCTCACGTACGGTTCTGGAGCGGAGATTCTTTGAACCGAATGACGACCGTAACGGATGTCAGCTCAATCTGAAGGAAATTATGCGGAAGCTTTACAGAATTATTATGAGGCTATGCGACTGGAAATTGATCCCTATGATCGAAGTTATATACTTTATAACATAGGCCTTATCCACACAAGTAACGGAGAACATACTAAAGCTTTGGAATATTATTTTCGGGCGCTCGAGCGAAACCCATTCTTACCCCAAGCTTTTAATAATATGGCCGTGATCTGTCATTACGTGCGACTATCTCCACTATAGAAAGAAAAAAGAAAAGAACAAGCAAATCCACAAATACTAATATA--------ATAAATACTAGA----------AATAAAGGCTTTCTACATATACATATATCGTCCAAAACAACGATTTTTATCAGCTGTAGCAAAGAATGAAACTTCATAGAAGTCCAAATATGAAGAAATCAATATGTCTAGATACCC-CCTTTTCTATGGATAAAAGATCTAATTGATAAAGGAAGCATCGTAAGGATCCATTAACGCGGTTTTGAACCGA------TACAATAAAAACTGCTTACTTATCTCATG----ATAGAAAAGTCAGGAATCCACTTATGTAATAAAGTAGATCCCCCGATATTTTGAGCAGCGGTGTAGTATCAAATCCCAAAGATAGAAAGTCTTTTCTCTTT----------ACTTTATAAATAAGAAAGAAAAGACTTTTTCCAAGATTCTATAGAAATGGATATATTATAAA-----GTATATGATATATAAAATAGAGATAGTTACTTTTCAGAAAATTCTAATG------AGGGTGTTAATGCCGATGCTTTATTCCCTTTTCTGAAGGTAGGAGAAAAGATAAAACTTAAAAA--------------GAAATTCTTTA----TTAGTCCAAATTCAAGTTTGAAACTTATGTAAATAACTTCTTTTTTTCTTTTAGTTAACTTCAAGATAATAGAACAAAAAAAGAATTGACTGCTGAGCCGTATGAGTCAGGAAATTCTCAAGTACGGTTCTAAGGAAAGGAATTGACTCACCTATTCCGACCGAGGAGAACAGGCCATTCGACAGGGAGACTCGGAAGTTGCGGAGTCTTGGTTTAATCAAGCCGCTGAATATTGGAAACAAGCTATAGCCCTAACCCCTGGTAATTATATTGAAGCCCAGAATTGGTTGAAGATCACAGGACGTTTTGAATAAGAACACCTTGTTTT-----TTTATTTTTCTTATATTTTCTTCTTAAATTATATCTATCTATCTATAATTCTATCTATATAGATAGATAGATATCT--------------------------------------------------------------------------------------------------ATAGTTATAAATTTTTGTTTGTTGTCCCCATCAATCAAATTAAAAACTCTTTTCT------ATAGGAACGACCAATCACAGAAATTAATTATATCCC------TTTCAAATTGTTAGATT--------------------------------------------------------------------------------------------------------------------------------------------------------------------------------------------------------------------------------AAGTACATAATAATACTTTTTCTATATAAAAAAGGTAAAATTAGTTCCATCTAGGAACTTCTG--AATAAAATATGAATACATTAGAT---TAGGCTGCACAAAAAATTATTTAACTTCCATTCAAAGTTCGCAAAA-AAGGTCTTAGAAGATT-AAAAAGGTCCGTTGAGCGCCCCACTGTTATGTCATAATAGATTCGAACACTTGCCCCGGATTGACTTCGAGATCATAATTGTTCTAGTGAATAACTAAAGAAAATAGATTAAATTAAAGAAAATATAAAATAGATAGCTGTGAGATAGAAGAGAACAAAACTCAATAGAAACATCTCTAATAAGTTCAAAAATTCTGTTTTATGTTGGCAGGTCTCTTTGTATGTGTTGTCTGGAAAGAGGAGGACTCAATGATTATTCGTTCACCGGAACCAGAAGTGAAAATTTTGGTAGATAGAGATCCCATAAAAACTTCTTTCGAGGAATGGGCAAAACCAGGTCATTTCTCAAGAACAATAGCTAAGGGACCTGATACTACTACTTGGATCTGGAACCTACATGCTGACGCTCATGATTTTGATAGCCATACTAATGATTTAGAGGAGATTTCCCGAAAAGTTTTTAGTGCCCATTTCGGCCAACTCTCTATCATCTTTCTTTGGCTGAGTGGCATGTATTTTCATGGTGCTCGTTTTTCCAATTATGAGGCATGGTTAAGTGATCCTACTCACATTAGGCCTAGTGCTCAGGTGGTTTGGCCAATAGTGGGCCAAGAAATATTGAATGGTGATGTAGGGGGAGGGTTCCGAGGAATACAAATAACCTCCGGTTTTTTTCAGATTTGGAGAGCATCTGGAATAACTAGTGAATTACAACTCTATTGTACCGCAATTGGTGCATTGGTCTTTGCAGCCTTAATGCTTTTTGCTGGTTGGTTTCATTATCACAAAGCTGCTCCAAAATTGGCTTGGTTCCAAGATGTAGAATCTATGTTGAATCACCATTTGACAGGGCTCCTGGGGTTGGGATCTCTTTCTTGGGCAGGACATCAAATACATGTATCTTTACCAATTAACCAATTTCTAAATGCTGCAGTAGATCCCAAAGAGATTCCACTTCCTCATGAATTTATCTTGAATCGGGATCTTTTGGCTCAACTTTATCCGAGTTTTGCCGAGGGAGCAACTCCCTTTTTCACCTTGAATTGGTCAAAATACGCAGAATTTCTTACTTTTCGTGGAGGATTAGATCCAGTAACTGGAGGTCTATGGCTGACCGATATTATACACCATCATTTAGCTATTGCAATTCTTTTCTTGATAGCGGGTCACATGTATAGGACTAACTGGGGTATTGGTCACAGTATAAAAGACATTTTAGAGGCACATAAAGGTCCATTTACGGGCCAGGGTCATAAAGGTCTATATGAGATCCTAACAACGTCATGGCATGCTCAATTATCTATTAACCTAGCTATGTTAGGTTCTTTGACCATTGTTGTAGCTCACCATATGTATTCTATGCCCCCTTATCCATACCTAGCTACTGACTATGGTACACAACTGTCATTGTTTACACATCATATGTGGATTGGTGGATTTCTCATAGTCGGTGCTGCTGCGCATGCAGCTATTTTTATGGTAAGAGATTATGATCCGACTATTCGATACAACGATCTATTAGATCGTGTCCTTAGACATCGCGATGCAATCATATCACATCTTAACTGGGTATGTATATTTTTAGGCTTTCACAGTTTTGGTTTGTATATTCATAATGATACCATGAGCGCTTTAGGGCGTCCTCAAGATATGTTTTCAGATACGGCTATACAATTACAACCGGTCTTTGCTCAATGGATACAAAATACCCATGCTTTAGCACCAGGCACAACAGCCCCAGGTGCAACAACAAGTACCAGTTTGACTTGGGGGGGTGATAATTTAGTAGCAGTGGGCGGTAAAGTTGCTTTGTTACCTATTCCGTTAGGAACTGCGGATTTTTTGGTCCATCATATTCATGCATTTACAATTCATGTAACAGTATTGATACTCCTAAAGGGTGTTCTATTTGCTCGTAGTTCACGATTAATACCGGATAAAGCAAATCTAGGTTTTCGTTTTCCTTGTGATGGACCTGGAAGAGGGGGGACATGCCAAGTATCCGCTTGGGATCATGTCTTCTTAGGACTATTTTGGATGTACAATTCCATTTCGGTAGTAATATTCCATTTCAGTTGGAAAATGCAGTCAGATGTTTGGGGTAGTATAAGTGATCAAGGGATAGTAAATCATATCACAGGAGGAAATTTTGCGCAGAGTTCCATTACCATTAATGGGTGGCTCCGTGATTTCTTATGGGCACAGGCATCCCAGGTAATTCAGTCTTATGGTTCTTCATTATCTGCATATGGTCTTTTTTTCTTGGGTGCACATTTTGTATGGGCTTTTAGTTTAATGTTTCTATTCAGCGGGCGTGGTTATTGGCAAGAACTTATTGAATCCATTGTTTGGGCTCATAATAAATTAAAAGTTGCTCCTGCTACTCAGCCTAGAGCCTTGAGCATTGTACAAGGACGTGCTGTAGGAGTAACACATTACCTTCTAGGTGGAATTGCCACAACATGGGCATTCTTCTTAGCAAGAATTATTGCAGTAGGATAATAGCTAGGAGGATTTGAAAATCATTATGGCATTAAGATTTCCAAGGTTTAGTCAAGGCTTAGCTCAAGACCCCACTACTCGTCGTATTTGGTTTGGTATTGCTACCGCACATGACTTCGAAAGTCATGATGATATTACTGAGGAACGTCTTTATCAGAATATTTTTGCTTCTCATTTCGGGCAATTAGCAATAATTTTTCTGTGGACTTCCGGGAATCTGTTTCATGTAGCTTGGCAAGGGAATTTTGAAGCATGGGTACAGGATCCTTTACATGTAAGACCTATAGCTCATGCAATTTGGGATCCTCATTTTGGTCAACCGGCTGTAGAAGCTTTTACTCGAGGAGGTGCTCTAGGCCCAGTTAATATAGCCTATTCTGGTGTTTATCAGTGGTGGTATACAATCGGTTTACGTACTAATGGGGATCTTTATACTGGAGCTCTTTTTCTATTATTTCTTTCTACTATATCTTTAATAGCGGGTTGGTTACACTTGCAACCAAAATGGAAACCAAGCGTTTCGTGGTTTAAAAATGCCGAATCCCGCCTCAATCATCATTTGTCAGGATTATTCGGAGTCAGTTCCTTGGCTTGGACAGGGCATTTAGTCCATGTCGCTATTCCGGGATCCAGGGGGGAATACGTTCGATGGAATAATTTATTAAGTATATTGCCTCACCCCGAAGGATTAGGTCCATTTTTCACAGGTCAGTGGAATCTTTATGCTCAAAACCCCGATTCCAATAGTCATATATTTGGTACCCCTCAAGGAGCAGGAACTGCTATTCTAACACTTCTCGGGGGATTTCATCCGCAAACTCAAAGTTTATGGCTGACCGATATTGCACACCATCATTTAGCTATTGCATTTCTTTTTCTAGTTGCTGGCCATATGTATAGAACCAACTTCGGGATTGGTCACAGTATAAAAGATCTTTTAGAAGCACATACTCCTCCGGGGGGTAGATTGGGGCGTGGACATAAGGGTCTTTATGACACAATCAATAATTCAATTCATTTTCAATTAGGTCTTGCTCTAGCCTCTTTAGGGGTTATTACTTCCTTGGTAGCTCAACACATGTACTCTTTACCCGCTTATGCATTTATAGCGCAAGACTTTACTACTCAAGCTGCATTATATACTCATCATCAATATATAGCGGGCTTCATTATGACAGGGGCTTTTGCTCATGGAGCTATATTTTTTATTAGAGATTATAATCCAGAACAGAATGAAGATAATGTCTTAGCAAGAATGTTAGACCATAAAGAAGCTATCATATCCCACTTAAGTTGGGCTAGCCTCTTTCTGGGGTTCCATACTCTGGGACTTTATGTCCATAATGATGTCATGCTTGCTTTTGGTACTCCGGAGAAACAAATCTTGATTGAACCTATATTTGCCCAATGGATACAATCTGCTCATGGTAAAACTTCCTATGGGTTCGATATACTTTTATCTTCAACGAACAGTCCGGCGTTCAATGCAGGACGAAGCATATGGTTGCCTGGTTGGTTAAACGCTGTTAATGAGAATAGTAATTCTCTATTCTTAACAATAGGGCCTGGAGACTTCTTGGTTCATCATGCTATTGCTCTTGGTTTACATACAACTACATTGATCTTAGTAAAGGGTGCTTTGGATGCGCGTGGTTCTAAGTTAATGCCAGATAAAAAAGATTTTGGTTATAGTTTTCCTTGCGATGGCCCGGGACGAGGCGGTACTTGCGATATTTCGGCTTGGGACGCATTTTATTTGGCAGTTTTCTGGATGTTAAATACCATTGGGTGGGTTACTTTTTATTGGCATTGGAAACACATTACACTATGGCAGGGTAATGTTTCACAGTTTAATGAATCTTCTACCTATTTGATGGGATGGTTAAGAGATTATCTATGGTTGAACTCTTCACAACTTATCAACGGATATAACCCTTTTGGTATGAATAGTTTATCAGTCTGGGCATGGATGTTCTTGTTTGGACATCTTGTTTGGGCTACTGGATTTATGTTCTTAATTTCCTGGCGCGGATATTGGCAGGAATTGATTGAAACTTTAGCATGGGCTCATGAACGCACACCTTTGGCTAATTTGATTCGATGGAGAGATAAACCAGTGGCTCTTTCCATTGTGCAAGCAAGATTGGTTGGACTAGCCCACTTTTCCGTAGGTTATATATTTACTTATGCAGCCTTCTTAATTGCCTCGACTTCGGGCAAATTTGGTTAATTTCATTAATTCTTTATTATTATATCTGGCA---------------------------TATCATTTCCTTCTATGGGGAAGGAAGGCCATTTATACATCTAGGATCCGACTTCTATCATTGATACTAATAGGAAATGAACCAC---TATGGCAAGGAAAAGTGTGATTCAGAGGGAGAAGAAGAGACAAAAATTGGAACAGAAATATCATTTGATTCGCCGATCCTCAAAAAAAGAAATAAGCAAAGTTCCGTCGTTAAGTGATAAATGGAAAATTCATGGAAAATTAGAATCACTACCGCGTAATAGTGCACCTATACGTCTTCATCGACGTTGTTTTTCGACCGGAAGACCGCGAGCTAATTATCGAGACTTTGGATTATCCGGACACATACTTCGTGAAATGGTTCATGCATGTTTATTGCCCGGTGCAACAAGATCCAGTTGGTAAGATAAGTAAGGATTCCAAATTCTCTTCATTTTTCTTATTTATTTTTCTTATCCGCGATCATAGGAGGGTCCCTTTACCGTTATGTATAAATGGTTTATTCTATTTGTACAGATATGGTAAAGGGACGCATTCCATCTTTGTTTTTGTTCTTTAGTTATCA------------ATTCTTCTCTTTATCGCGGAGTAGAGCAACTTGGTAGCTCGCAAGGCTCATAACCTTGAGGTCACGGGTTCAAATCCCGTCTCCGCAACATTTTGAATTTGATAAAAACAAGGGTTCACTG----AATAAAAAGGGGCATTATACACAGTAAATTCTATAACATTTTTCTTACTATGACTATTAAATACATATTTAAATAACTAAGTAGGGGCGGATAGCGGGAATCGAACCCGCGTCTTCTCCTTGGCAAAGAGAAATTTTACCATTCGACTATATCCGCGTTTTTAATGTACTTGATATGTTATTTTATTTGTACAGAGATCGGCCTGATATTCTATTAGGGGTAATTCAAA-----------------ATAAATGTATATAATAGATTATATCTATATAGATATAATCTATTATAATAGATATTCTCTTCTAAATAAAATCTTTTA------TATTACTATTAATTAAGAATTCATTTTTGAATGAATTTCTATCAATAATTC--------------CTACTTCTATTATTATATATTCTTTTTTTCTATGTATCTAT---------ATAATCGAATTGAAATTACGATTCTATCAAATCTTTTTATTTACTTTCTTTTTTTTTTTTTAAGAAAAAAGAAAGTTCTAATTATT----------------AATAAATTATATCTATATA----TATATATATACAGATAGATATTCTATATCTTTTATCTTAATTAATA----------------------------------------------------------------------------------------------------------------------------------------------------------------------------------------------------------------------------------------TTTGACCCCTCCT----TATAATGTGTTATAGTTTTC-TTTATTTTTAGGAACTTATCCATTCCTTTTTTAATGTGCCCGACAATCCGAAAGAATTCTGGGGGAGGGGTCATTTCGTTTTTGATCTAGAATAAATAGAGCTTCAAGAAATGAGAGAATTAAGAATACCCACGAGAAACACTAATCCAATCCATAATGATGTACCGGAAAATACAACATTTTTGTTATTCGACCAACCTTCAGGAGAAGCAAATACAACAGGTACACTAATCAATAAAATAAATGAAATAGCAATTAATGCAAAAACAGCTAATTGGAAAGCAATAGTCATGTTTCTAATCCTCCAATTTACCAACAAAAGAACTTTACCATTTGATCCCCCAACCCCTT--GATCCCTTTATTGAC--------AAAAAAATTTATAATAAAAAAACGCAGAAGGGTTTTATCATGAATTCATTGA--TTTTTTTTACTTATTATCAACCCTTTTGAGGCATGGATCGAGGGTAGTTTTTTTACTTCACAAAAA--GGCATGTTGGATTATTCACCTAT----ATACATACCGATAGAAAACTAAACAAATAGATTCACATCGGATATCTTTACCCTTTATAGATAATATAAAGATAGATAATATAAAGGGTATCCATTTATATGCTCATGTTCTATTCAGTGGAATAAAGATAAAA--------------TATAAATTAGCTTTTGGAGAGATGGCTGAGTGGTTGATAGCCCCGGTCTTGAAAACCGGTATAGTTCGGAACAAAGAACTATCGAGGGTTCGAATCCCTCTCTCTCCTCTTTCTCGGCGAATCAATTTGTTTATTTTCTTAGTTTCTATCGA---------ATCTTTT-TTTT--------------------------------TTCGATAGAAACTAAGAAAAAAGGAAAAGAAATTCTTATTTAAATACGACCCGCTCAATTCAACCCAATATTTATAGTAATATTTATAGTAA--AATAAAAGTGATTTCTACTTCATAGGATCTCATGTCTCAATTAAGAGGAGTCATGGAAAGAACTGGTTCAAAATCTCGATCAATTCCTTTTTCAAATCCTGCGGCAGCTGCGCGAGCTCTTCCCGCGTGCCATAAATGGCCTACAAATAGGAAGAATCCTAGAACAAAATGAGAAGTAGCTAACCAACTTCTAGGAGAAACATAATTGACTGCATTAATCTCTGTAGCTACGCCACCCACGGAATTTAAGGAACCTAAAGGAGCATGAGTCATATATTCCGCAGAACGGCGTTCTTGCCAAGGCTGTATATCTTTTTTCAGTCTACTCAAGTCTAAACCATTCGGACCCCTTAGAGGTTCTAACCAAGGAGCACGCAAATCCCAAAAACGCATAGTTTCTCCCCCAAAAATAACTTCTCCTGTCGGGGAACGCATTAGATATTTACCTAAACCTGTAGGTCCTTGAGCAGATCCTACATTAGCCCCAAGACGTTGGTCTCTAACTAGAAAAGTAAATGCTTGAGCTTGAGAAGCTTCTGGCCCAGTGGGCCCGTAAAACTCACTAGGATAAGCGGTATTATTAAACCAGACAAAGCAACAAGCAATAAAACCAAAAACAGATAAAGCACCTAAACTATAAGATAAGTAAGCTTCTCCAGACCATACAAGTGCACGCCGAGCCCATGCAAAAGGTTTGGTTAAGATATGCCAGATTCCACCAAGTATACAAATGGAACCCAACCATACATGCCCCCCAATTATATCTTCCAAATCGTCCACACTAACAATCCACCCTTCTCCCCCAAAAGGTGATTTTAATAAATATCCAAATATAATACTTGGACTAAGGGTCAAATTGGTTATTTTTCTTACATCTCCGCCCCCCGGAGCCCACGTATCATATATACCTCCAAAATAAAGAGCCTTGAATACTAGAAGAAACGCACCTATACCTAACAAGATTAAGTGAATACCCAAAATTGTAGTCATTTTATTTCTATCTTTCCATACATAACCGAAGAATGGAAAAGATTCTTCAAGAGTCTCAGGTCCCAAAAGTGCATGATAAATACCGCCAAAGCCCAATACTGCAGAGGAAATTAAGTGAAGTACTCCAGACACAAAGTATGGAAAGGTGTCTATAACTTCCCCCCCAGGACCTACCCCCCAACCTAGAGTAGCTAGATGGGGAAGTAAAATTAAACCTTGTTCATACATGGGCTTCTCGGGTACGAAATGAGCCACTTCAAAAAGGTTCATTGCTCCGGCCCAGAATACTATTAATCCAGCATGGGCTACATGGGCTCCTAGTAGTTTGCCGGATAAATTGATAAGTCGGGCATTCCCGGCCCACCAAGCGAAACCGGTAGTTTCCTGGTCACGACCAGTTAAAGCTAAAGTTCCATTAAAGAGCGTTTCCACGTGGTAGAACCTCCTCAGGGAATATAAGGTTTTCATGAGGCTGATCTTGAGCCGCCATCCACGCACGAATACCTTCGTTTAAGAGAATATTTTTGGTGTAGAAAGTCTCAAATTCAGGATCTTCCGCTGCGCGGATTTCTTGAGAAACGAAGTCATAGGCACGTAGGTTCAGGGCCAAACCGACTACCCCAAGAGCACTCATCCATAAACCAGTTACTGGTACAAATAACATAAAGAAATGTAACCAACGTTTATTGGAAAAAGCAACCCCAAAGATTTGGGACCAAAAGCGATTAGCAGTAACCATTGAATAAGTTTCTTCAGCTTGGGTTGGGTTAAAAGCACGGAATGTATTTGCGCCATCACCATCTTCAAATAAAGTATTTTCTACGGTGGCACCATGAATAGCGCATAGTAGTGCCGCGCCCAATACACCAGCAACTCCCATCATATGAAATGGGTTTAATGTCCAATTATGAAACCCTTGGAAAAAGAGGATGAATCGAAATATAGCTGCTACACCAAAACTAGGAGCAAAGAACCAACCAGACTGACCCAGTGGATAAATAAGGAATACAGAAACAAAAACAGCAATTGGACCAGAGAATGCGATTGCATTATAAGGCCGCAATTGAACAGATCGAGCAAGTTCAAATTGACGTAACATGAAACCTATTAATGCGAAAGCGCCGTGGAGAGCAACAAAAGTCCACAGACCACCTAATTGACACCAACGGGTAAAATCTCCCTGTGCTTCAGGACCCCACAGTAACAACAAAGAGTGTGCTAAACTATTAGCAGGAGTGGAGACTGCAGCGGTTAAGAAGTTGCAGCCTTCCAAATAAGAACTTGCCAATCCATGAGTATACCATGAAGTTACAAAGGTCGTACCTGTGAACCAACCCCCCAAGGCGAAATAGGCGCAAGGGAAGAGTAATAGACCGGACCAACCTACAAAAACGAAACGGTCCCTCCGCAACCAGTCATCCATAATATCAAATAAATCATTTTCATCTTTGGTAAATTTACCAAGAGCTATAGTCATAGCGATCCTCCTATTCAACTACTTCAACCATTTCCCAACACCTCAT--AGCATTTTCAGGGATGGGACGGACCCTCGAGGCTTTTATCATTTATCTATCTATATAT----------------------AGAGAGAGATAATTTTCTCGTACACTTTCCCTTCTTTTTTAATTTTAATTGGTTTCGAATAAAAAATAATTT----ATGAGTCTATTGATATCTAGGGCAAATCGATGAACTCAATGTAGTTATTCCTT-TCTATTCTTAAAAATCCTCCAAGTCATAAATCATAAAATCTCCTATGACTCAAAAATCCGATAGAAAATTTTTTTAAAAGAACTGTTCAAGAAACAAATGATCCCCTCTTTCACTCCTTATACC-----CAGCGGATCCTCAGACATATTTCTCTCCTTTCATCAGAGAATCTTATTCTTGAA-TCTTGTTTGTGAACTTACTTCTATTTTGTCTAGGGAACTACTCTAGGATCATAGATTTTATAAATTTCTATTTGATTTACACTTTTTTCTTTTTATTAATTATTATTTGATTTTTTTATTCATTATTATTATTATTTTATTAATTATT-------------AAAAAAAATGAAATACAATATTAAAAAGAAAAAACTGTAAGTGAAAGTTTCTGTCTCACATACATTAATTGCTGGAAAAATATCGTACGCATCGATATGAAAAGAAAATATTTGATACGCGAAGACATAATTGAATGTATTTTTCAATTATT-------------TCTATAAGATAAAATCTATCTATATCGATTTTATCTTATAGAAATAATTG------AAATTGAAATGAATTTTTTCTTGTATTCGGAAAAAAAGATGTTTCA-----AATGAATAAAAACTTGTTTGGTGGAACTTGGAA-------TAAGGCCCTTCTGAGTAAAGAAAGGGCATAGCCCTTTTTTTTATAGGACCTTCACAGGAACAAGAAGATTTAATTGGAAATATCGACAGATTCTTAGGGAG----TCTAAACCAAAAAAGTATTAAAAAGAAAATGAAAAAATCATTGTTCGAATTTCATCTTTATCCAATTTGAATATCAGAATAGTAAATATAGGTATAATTCAATGGGTTAGGTCCACTTACTTTTTGTTAATCTTTCCCTTTTTAA----AAATTTTACACTTTTT-T-TTTTAATTTCTTTCTTTACTATATTCTAATGAAATTCTATGATTACTTGAT-TTTTTATTACAAATAGAAACTTGTTCCAAATATCCACAATATTTCGATTCTTCCTTAAAATAGAAATACGAC------TGCTTTATTTCTG--GAAAAAAAGTAAAAAGCCCCTTATCGGATTTGAACCGATGACTTACGCCTTACCATGGCGTTACTCTACCACTGAGTTAAAGGGGCCCTATTTGATTCAATTCCTAAATAAGGAACTAGCTAATATGACTAGTACATCTAATTGTTACTGC---------GTATACTTATTATATAAATTTATATAAATT--------------ATATAAATGGGATTCTAATATATGTACATCAATATATAATTTATATAATTTGCATAATGACTTATCAAAGAACA---------------------AAAAATGGTATTTACCTAGTGAATAGAATATAATAAA------------ATAATAATAATTTTTTCATATTGGATTTGACCAATATCAATGGAATACATT-----CTTTCAAAATTGAGTCTGGAAGTCATTCTAATCATAACACCAAATTCATTTCATTGATACATAAATGTACTCACCAATTCAAATATTTC-----------------ATCGAATCATTGAT-AAATGGATTCCATTTGTCCTGTCCCTAAACCAAATTCGTAT--------TTTATTTTGAAAAGAATTTCAAAAACTTGTTGATCTCTATTT----------ACCCAATTTCCAGATTGATTATCGTTT-----TTTTATTTCCCGGCTTAGGATTAGATATAAATATACCTAATACCTATCGAATCTTAGTAATAAAGGACAGTGAAAGAAATGAAGTTTTAACCTACCGTCCTTTCCAACAAACCAATCATTCCCGTAAAGGATTTTCTC-----------------------------------------------------------------------TTTCGAAATCAAAATGATTAATCAAAAATTTCTATGGAATTCTGAAAGATGTAAAAATTTTTTTTATCGAATC-----ATATCATTCCATTATATTGACAATTCAAAAAAACTGTTCATACTATGAACGTAGTATAATGGCGGTCGGGCAAGTATGCCCCCATCGTCTAGTGGTTCAGGACATCTCTCTTTCAAGGAGGCAGCGGGGATTCGACTTCCCCTGGGGGTAGGGTGCTACGAAAGGAGGTTGATCATGAATTTTCAATAAAAACTGAAATGTATTCTTCCTGT--TCCTGGGTCGATGCCCGAGCGGTTAATGGGGACGGACTGTAAATTCGTTGGCAATATGTCTACGCTGGTTCAAATCCAGCTCGGCCCAATAATTTGCCAATCCACTATGAAGTTATATAACCCATTTATTGTTCTCCGGAAATGACTGATGTGCTCTGATACGGAAGAATCCAAATATTAAACATCCCT--------ATTCT---TTTT-TTTTCTGTATTCTA----TCTTTCCACAAATTCGAATCTTGCTAATAATCTCGATTCATATCAAGATCTGTAAATAGAAAATCTAGGGAAAATATTTAAAAAAACAAAAAAATATTTTTTTGTTTTTTTTCATTGATTCCATTTTC-AATCGATTTGT------CAATAACAAAAAGATTGCTCGTAATCTGTGTCGATCTCACAAAAGTGCATATCGATATAGATATCAATCAATATATACAAAAATCCGCC----TCTTTCATTTACAGCAAAATGGTTCGAATCCGAAATAGAAAAAGAA--------AAGCGTTTGAAAGAAA----CCGTAAAAATATGTATACTGTACACCCCTTTCCCTGGGATTGTAGTTCAATTGGTCAGAGCACCGCCCTGTCAAGGCGGAAGCTGCGGGTTCGAGCCCCGTCAGTCCCGATGGATCCAACCCCCCC--------AAAAAAAAGACATCTATTCATTTTTTGTGTG---AAAGGGAATAA-----------------------AATGGATAAACAAAATATTATTTCT-------------------------------------AATAAGGAAGGAAAGGAAATTTTGAATTGCATCAAAAAAAA---TGTTTTTTTGTTTTATTTAGTATGGATAAAAGATCTTCCTATGTTATACTATTTAATTCTCGACGATGAGTCGATTTGATAACTAAGATATTGTTATTCGTGATATTGATCCAATTTGATATCATCGAAATCCAATTTATACCATTGTTGAATTAATTATCGATG------AAAGATTTATCATC-----TCTATGGGATTAAATCCCGAATTTTTTATTG---GAAATTTAAGAGAAATAAAACATAATAAAGATTATGGAAGTAAATATTCTTGCATTTATTGCTACTGCACTGTTTATTCTAGTTCCTACTGCTTTTTTACTTATAATTTACGTAAAAACGGTAAGTCAAAGTGACTAATTTCACTGAAATCTGACTTCTTCATTTTTATCAATGTAATCAATGATT----AAAAAAAATGAAAAAGGTTTTCAATTTTTGGTCTTAGTCT----AAAAAAAAAAGATCGGACTACAATCACC---------GTAATCCAGATAGTAGAAATCAAATATATTTGATTTCTACTATCTGACTGAGAATTGCGTCCAA-TTTTTTTTTAGTTTCATCTATTTGATTTGTATTGATTCCAATGAATCTGAAATAATCAAAAAACAACTCTTATTCTTCGGATTCTTTTT-----ACAATCCCGGTATCATATTAAAAAAATAAAA-AGGGGGGCAGGAATGGGGATTACGCGGTCCCCCATTTTCT--------ATATAT--------------------------ATAAAACCTGGTTAAGCGTCAGTTCATCG-AAAGAGAAATTTTAAGAAGAATTCGGTTGGAATAGGAAGCAATTTCCTATTCTATTGGATTCTCTTGATTTTCTCAAAATACGAATATAGATA-----TAATTCAAATCTTTGTTTGATTGAAAGAGTATTTTCAATTTCTA-TAATATACATATACATAGAATACATTACACTACTAGAATATAATAGAA---CCCTGAAATGCAGATCTATTTTATATTTGTTTATATTTGAACTCAA-------TTAATTAGTATAAATG------AAATACTTTAATTCAATAGTTAAAGTTAAGAAATTGAAAAACCCAAGTAGAAAACAAAATGGGTACTTTGATCCCTTAACTCAATTTTGAGTATCCCTATAGTCCACTTCTTCCCCATACTACGAGGGAAAGAGAAAATGAAAAAACTACCATTAAAGCAGCCCAAGCAAGACTTACTATATCCATGTAAATTTTGTCTCCTATCTCTAAAAATATGAAGGAATTTTTTAATT---------ATTATTCAAAAATTTTTCTTCTATTATTTTCTTTTGTATTATTCACTAAAAAGACTATAATAATAGCGGAATTACTGTTAGAGAGTC--------AAAAAAAGGATTCAGGGCTAACACCATTGACGAAAAACAAGAATCCTTTC----TATTAGAACATCTAAAAAGT---TTTTTTTATATGATTTTTAGTAAAATAGGAAAATATTAAGCATAAACAACACATCCGGAAACATCCTCGGAAGTTTTAAGTAAATGAATGTTACTAACAGGTAGGAATAATAAGATTTCTGTTTTA--CCCCCCCATTTCATTAATTCATTAAGTAATTTCATTAAGTATAAAAAAAAGAATCAAGACAGATTCATTTGCATACTTATACTCTTTCTTATTTCTATTTGAAAAAATTTCGTA-ATGTCTCCCGATTCGTTCTCTAAAAAAACTAAAAT----AATCGGAAGATAGCTTGCCTATTCATTTTTTTTACTAGAGGTTAGTGAAAAGAAAGATTTTCTTTTTTCTATTCGATTTTAGAAT-AAAAAAATTTTGTAAAATATTTTAAATT-------------------ATATATATAAGAAATTATAT-TTATATTATATAATTAT-ATATATATATACTTTTAAGATTAAGAAAGCGAATTAGCTAAATTAAAAACTATTCAATCTAACTAATCTAACTAATATTAATGAAATGTGGAAGCACTAATAGACT-----TTCCATCAGTCTGTATACAAGGTTTTTCTTCCGCCCGTTCTCTAACTAAAAATGGAATTCCCTATCCAACTTATCCTT-ATCCAATCTAATTCGAGACCCAGTCAGTAGACGGACACTACAATAGTTGTGTAGTGAAAGAACTATCATTTCTAAATTTATGGATTCCTTTTCACTA------------CTTGAATCCGAGACGAAA------ATATTTACATACAGCATTTTTTAGAATAAAC----CTACTGATGCTTAGAATTTATAATCAAACGAAAGTCTCAAGACTCCTTTTCCCTAGCTTGCTTCTATTGGAAAAAAGTTTTCTATAAAAAACGTAATACAATATTTCATTTCAAATGTCTTATTGCTTAGGCGACACCCGGATTTGAACTGGGGAAAAAGGATTTGCAGTCCCCCGCCTTACCACTCGGCCATGCCGCCAA-ATAGATATAGATATATAAATATATGAAGTATATGAGAATACCCCTTTTTTTTCTATTGAAAAA-----AAAAAAAAATATCGAGACAATTCGCAACCGTTAACTATTCATTTATGAATTATTC-------TTTAAGATTTGAATCTAAAATGGTT-----TTTTTCTTAATGAGATAAGAAAAGA-AAATTGATACATAACCAATCCATATTGC-TTTTTTATTG-----AAAAAAAAACTTTCTCCATTCCAATTATAACAGCAACTGTCAATATATGTAAACCCTAGAACATAAATTTGAATAGTTACACAGATATTATCTAATCGGGTATCTTATCCATCCATATATA-----TATAATACCGATACTAT-GCGGAACGGAATTATCAAGAAATTGTCGTGCTTCTCC-CTATTTTACAATTTT-TCTATTCAATTTATTGAATAGA-AAAATTGTAAAATAGGGAGAAGCACGACATGTTATG----TGTTGTCCCAAACAAATATGACTGCAA------------------------------------------------------------------------------------------------------------------------------------------------TTTACAAT-CCGAATTCATTTTTTCTGGTATCCAATTGAATTGGAATATGGAATATCATAATAATGATAGAACCGGGATGCATTTTTTTATATTCCT-----TAAAATGAAAAAAA-----TCTTGAAATCCGGGTCGAATTTTTCAATTCATTTCCATTTTGAGATTATAATTTAGATTCTATCTGTTTGTTTTGTTGCAAATTCCTTCCTTCGAAGTTGAGTATAAAATTCTA-------------------TTTTATTTATTCCTCTTTTCATAATAGGTATTTC-----------------------------------------ATACACGGGATTAGTTA---------------------AAATTTCATGTAATTCAGTATAAAGAACAGAAATTCCAGTATTGCTAAATTGATTCATGTGATTTGATGAAGAATGGCAGCAAATCGGTGGAATATTTTTCGATAAAATTCACGGGGAAATTGAAAATGCTTGGGGATGGAAATGAAGGAATGTCTACACTACCTGGATTGAATCAGATACAATTTGAAGGGTTTTGTAGGTTCATTGATCGGGGCTTACCAGAAGGGCTTTTTAAGTTTCCAAAAATTGAGGATACAGATCAAGAAATTGAATTTCAATTATTTGTAGAAACATATCAATTATTAGAACCCTTGATAAACGAAAAAGATGCTGTATATGAATCGCTTACATATTCTGCTGAATTATATGTATCTGCGGGATTAATTTGGAAAAGTAGTAGGGACATACAAGAACAAACTATTTTTGTTGGAAACATTCCTTTAATGAATTCTCTGGGAACTTCTATAGTAAATGGAATATACAGAATTGTAATCAATCAAATATTGCAAAGCCCTGGTATTTATTACCGTTCAGAATTGGACCCTAGCGGAATTTCGGTCTATACTGGCACCATAATATCAGACTGGGGGGGTAGATTAGAATTAGAGATTGATAGAAAAGCAAGGATATGGGCTCGTGTGAGTAGGAAACAGAAAATATCTATTCTAGTTTTATCATCAGCTATGGGTTCGAATTTAAGCGAAATTCTAGAGAATGTTTGTTATCCTGAAATTTTCGTTTCTTTCCTAAATGATAAGGATAAAAAAAAAATAGGGTCAAAAGAAAATGCCATTTTGGAGTTTTATCGACAATTTGCTTGTGTTGGTGGAGATCCAGTATTTTCTGAATCTTTATGTAAAGAATTACAAAAAAAATTTTTTCAACAAAGATGTGAATTAGGAAGGATTGGTCGACGAAATATGAACCAAAAGCTTAATCTTGATATACCTCAGAACAATACATTTTTGTTACCACGAGATATATTGACAGCTGCGGATCATTTGATTGGAATGAAATTTGGAATGGGTATACTTGACGATATAAATCATTTGAAAAATAAACGTATTCGTTCGGTAGCAGATCTATTACAAGATCAATTTGGATTGGCCCTGGTTCGTTTAGAAAATATGGTTAGAGGAACTATATGTGGAGCAATTAGACATAAATTGATACCGACTCCTCAGAATTTGGTGACTTCAACTCCATTAACAACTACTTATGAATCTTTTTTTGGATTACATCCATTATCTCAAGTTTTGGATCAAACTAATCCATTGACCCAAATAGTTCATGGGAGAAAATTGAGTTATTTGGGCCCTGGAGGATTGACGGGGCGAACTGCTAGTTTTCGGATACGAGATATCCACCCTAGTCACTATGGACGCATTTGTCCAATTGACACGTCGGAAGGAATCAATGTTGGACTTATTGGATCTCTAGCAATTCATGCGAGGATTGGTAGTTGGGGGTCCATAGAAAGTCCATTTTATGAAATATCTGAGAGATCAAAAAGAATACGCATGCTTTATTTATCACCAAGTAGAGATGAATACTATATGGTAGCAACAGGAAATTCTTTGGCACTTAATCGAGATATTCAGGAGGAACAGACTGTTCCAGCCCGATACCGTCAAGAATTTCTTACGATTGCATGGGAACAGGTTCATCTTCGAAGTATTTTTCCCTTCCAATATTTTTCTATTGGAGCTTCTCTGATTCCTTTTATTGAACATAATGATGCCAATCGAGCTTTAATGAGTTCTAATATGCAACGTCAAGCAGTTCCGCTTTCTCAGTCCGAAAAATGCATTGTTGGAACTGGATTGGAACGCCAAGTAGCTTTAGATTCAGGGGTTTCCGCTATAGCCGAACACGAGGGAAACATCATTTATACCAATACTGACAGGATATTTTTATTTGGTAATGGAGATACTCTAAGCATTCCATTAACTATATATCAACGTTCCAACAAAAATACTTGTATGCATCAAAAACCCCAGGTTCGCCGAGGTAAATGTATAAAAAAGGGACAAATTTTAGCGGATGGTGCTGCTACAGTTGACGGCGAACTCGCTTTGGGAAAAAACGTCTTAGTAGCTTATATGCCATGGGAAGGTTACAATTCTGAAGATGCTGTACTCATTAATGAGCGTCTGGTCTATGAAGATATTTATACTTCTTTTCACATACGGAAATATGAAATTCAGACTCATATGACAAGCTATGGTTCTGAAAGAATCACTAATAAAATTCCACATCTAGAAGCCCATTTACTCAGAAATTTAGACAAAAATGGAATTGTGATCCTCGGGTCGTGGGTAGAAACGGGTGATATTTTAGTGGGTAAATTAACACCTCAAATGGCAAAAGAATCCTCGTATTCCCCCGAAGATAGATTATTACGAGCTATACTTGGCATTCAGGTATCCACCTCAAAGGAAACTTGTCTAAAACTACCTACAGGCGGTAGGGGTAGAGTTATTGATGTGAGATGGATCCAAAAAAAGGGGGGTTCCAGTTATAATCCAGAAACGATTCGTATATATATTTTACAGAAACGTGAAATTAAAGTAGGAGATAAAGTGGCTGGGAGACATGGAAATAAAGGTATCGTTTCAAAAATTTTGTCTAGACAGGATATGCCTTATTTGCAAGATGGAAGACCCGTTGATATGGTCTTCAATCCACTAGGGGTACCTTCACGAATGAATGTAGGACAAATATTTGAATGCTCGCTCGGGTTAGCAGGAGGTATGCTAGAAAGACATTATCGAATAACACCTTTTGATGAGAGATATGAACAAGAAGCTTCGAGAAAACTAGTGTTTTCTGAATTATATGAAGCCAGTAAACAAACATCTAATCCATGGATATTTGAACCCGAGTATCCAGGAAAAAGCAAAATCTTTGATGGAAGAACAGGGAATTCTTTTAAACAGCCTGCTATAATGGGAAAACCTTATATTTTGAAATTAATTCATCAAGTTGATGATAAAATACATGGACGTTCCAGTGGACATTATGCACTTGTTACACAACAACCACTTAGAGGAAGGGCCAAGCAGGGAGGACAACGGGTAGGCGAAATGGAGGTTTGGGCCTTGGAAGGATTTGGTGTTGCTCATATTTTACAAGAGATGCTTACTTATAAATCTGATCATATTAAAACTCGCCAAGAAGTACTCGGGACTACGATCATTGGAGGAACAATACCTAAACCTACAGATGCTCCAGAATCTTTTAGATTGCTAGTTCGAGAATTACGATCTTTAGCTATGGAACTGAATCATTTCCTTGTATCCGAGAAGAACTTCCGGATTCATAGGAAGGAAGCTTAATTGGACTGAATCAGAATTTTTATTCTATGATTGATCAGTATAAACATCAACAACTCCGAATTGGATCAGTTTCTCCTCAACAAATAAGTGCTTGGGCAAAAAAAATCCTACCTAATGGAGAGATAGTGGGGGAGGTAACAAAACCCTATACTTTTCATTACAAAACCAATAAACCCGAAAAAGATGGATTATTTTGTGAAAGAATTTTTGGGCCTATAAAAAGTGGGATTTGTGCTTGTGGAAATTATCGAGTAATCAGAGATAAAAAGGACGACCCAAAATTTTGTGAACAATGCGGAGTAGAATTTATTGATTCTCGGATACGTAGATATCAAATGGGCTATATAAAACTGGCATGCCTAGTAACTCATGTGTGGTATTTGAAACGTCTTCCTAGTTATATCGCAAATCTTTTAGATAAATCTCTAAAGGAATTAGAAAGTCTAGTATACTGCGATGTGTGATTTGATAAAAATTTTTATTGTACAGATTCCGAATGAGAAACTGTCATTCCATTTAATTTAATTGGGATGCCCTGAATCTGACATGTCTCTTGGAATGAGTAACATGAAACTCAGAATTATGGATGTATTGAATACTCCCTAATAAAAAGGGAATTGGTCTATGGTCAATTCAGTAAC--AAAAAATATGAAATTATAAATATAAATTTCTAACTGTACGTACCTCGTG--AAAAAAAAAATATTTTTTCTTGTAGAATTAGCGATTCCATC------TTTTTTAGAAAGAACTGAAATTATGTT-CAAATAAGCAAATATATCGTGGTTGCAGAAGTCTATACATCGCATATAGGCTTAAGGACATCCTGACAGAACCATCGAGGCGACGTTTGGACCTAAAAGATCGAATGGAATGATACATAGACAAATAAATCTCTTATGAATTTCGGGATACTCTTT-------TATTTAATT------------------AATTTAATTAATCCATTTTTGAAGATTCCGCATTCGAAGGGGAGTAGACTACTCAAGAACTTTACTTTTCATTTCTTTTCTGCCTTAATTGAGA-------ATTGGATAAATAATTAAG-AAAATAAAAA----AAAAAGAATATGTCAATGAAATGTTGATTGGTATTTATTGAGAACTTGAGTAAAGAGTAAACC---TTTTTCTTTTAGATTAGAGTTTTTTTATAGAT----------TTTGAAAGTGAAAACCCTTTG---TTTTTTTTATTTGGTATAACTACTTGAGCCGGATGAAAGGAAACCTTCACGTCCGATTTTGAAAGGGGGAGATCTTATTGGATTGGATCCTATCTCAA-TTTTTCGTTTGCTAGACCCGTAGTTAAAAAACCCACTTTCTTACGATTACGAGGTTCATTCGAATATGAAATCCAATCTTGGAAACACAGCATACCACTTTTTTTTACTACCCAAGGTTTTGATATATTTCGAAATCGAGAAATTTCAAGTGGAGCGGGTGCTATCCGAGAACAATTGGCCGATCTGGATTTGAGAATTCTTATGGATTCTTCGTTGATAGAATGGAAAGAATTAGGGGAAGAGGGATCCCCGGACAATGAAAACGAATGGGAAGATCGAAAAGTTGGAAGAAGAAAGAATTTTTTGGTTCGACGCATAGAATTAGCTAAGCATTTTCTCCGAACAAATATAGAACCAGAATGGATGGTTTTATGTCTTTTACCAGTTCTTCCTCCCGAATTGAGACCGATTATTCAAATCGATGGGGGTAAACTAATGAGCTCTGATATTAATGAACTATATAGAAGAGTTATCTATCGGAATAATACTCTTATCGATTTATTAACAACAAGTAGATCTACTCCAGGAGAATTAGTAATGTGTCAGGAGAAATTGGTACAAGAAGCCGTGGATACACTTCTTGATAATGGAATCCGCGGACAACCGATGAGGGACGGTCATAATAAGGTTTACAAATCATTTTCTGATATAATTGAGGGCAAAGAGGGAAGATTTCGCGAGACTCTACTTGGGAAACGGGTTGATTATTCGGGTCGTTCTGTCATTGTTGTAGGTCCATCACTTTCATTACATAGATGTGGATTGCCCCGCGAAATAGCAATAGAACTTTTCCAGACATTTCTAATTCGTGGTCTAATTCGAAAACATTTTGCTTCGAACATAGGAATTGCTAAGAGTAAAATTCGGGAAAAAGAACCGATTGTATGGGAAATACTTCAAGAAGTTATGCAGGGACATCCCGTATTGCTGAATAGAGCGCCGACTCTGCATAGATTAGGTATACAGGCATTCCAACCCATTTTAGTAGAGGGGCGTGCTATTTGTTTGCATCCATTAGTTTGTAAGGGATTCAATGCAGACTTTGATGGGGATCAAATGGCTGTTCATGTGCCTTTATCTTTAGAAGCTCAAGCAGAAGCTCGTTTACTTATGTTTTCTCATACGAACCTCCTGTCTCCGGCTATTGGGGATCCTATTTCCGTACCAACTCAAGATATGCTTATTGGACTTTACATATTAACGAGCGGGAATCGTCGAGGTATTTATTCAAATAGGTATAATCCACGGAATTGCGGAAATTTTAGAAATCTTAAAAATGAAAGAATTCGAGATAATAACTATAAGTATACGAAAAAAAAAGAACCCTTTTTTTGTAATTCCTATGATGCAATTGGAGCTTATCAACAAAAAAGAATAAACTTCGATAGTCCTTTGTGGCTCCGGTGGCGACTAGATCAACGCATTATTTCGTCAAGAGAAGTTCCTATCGAAGTTCACTATGAATCTTTAGGTACCTATCATGAAATTTATGAGCATTATCTAGTAGTAAGAAGTACAAAAAAAGAAATTCGTTCTATATACATTCGAACCAATGTTGGTCATATTTCTTTTTATCGAGAAATCGAAGAAGCTATACAAGGTTTTTGCCGGGCCTATTCATATGATATCTAATCATATGATATCTAATCATATAGATCATATAGATGGTTGGTATCTAAGATAAGAAAATTTATGATACCGATGTAAATTCAGGTCTTCATG-------GTTTAACGAAAATCATAGTTTT--------TCAATTTCTACGCAAATCAAGATAAAGAAAAGGCAGTTTTCCAATCATTGACTCAAACCCATTGTTGAACCG----AATCCCACTGAGTGGAATATGGAGGTACTTATGGCAGAACGGGCCAATCTAGTCTTTCACAATAAAGTGATAGGTGGAACTGCCATTAAACGACTTATTAGCAGATTAATAGATCACTTTGGAATGGCATATACATCACATATCCTGGATCAAGTAAAGACTCTGGGATTCCGTCAAGCTACGGATACATCCATTTCATTAGGAATTGATGACCTTTTAACAATACCTTCTAAAGGATGGCTAGTCCAAGATGCTGAACAACAAAGTTTGATTTTGGAACAACATCATCATTATGGGAATGTACATGCAGTAGAAAAATTACGCCAATCCATTGAGATATGGTATGCTACAAGTGAATATTTTCGACAAGAAATGAATCCTAATTTTAGGATGACCGACCCCTTTAATCCAGTCCATATAATGTCCTTTTCGGGAGCTAGAGGAAATGCGTCTCAAGTACACCAATTAGTGGGTATGAGAGGATTAATGTCGGATCCACAAGGACAAATGATTGATTTACCTATTCAAAGCAATTTGCGCGAAGGGCTTTCTTTAACAGAATATATAATTTCTTGCTACGGAGCTCGTAAAGGGGTTGTAGATACTGCTGTACGAACATCAGATGCTGGATATCTTACACGCAGACTTGTTGAAGTGGTTCAACACATTGTTGTACGTCGAACGGATTGTGGTACCATTCAAGGAATTTCGGTGAATACCCAGAATGGAATGATGCCGGAAAGAATATGGATACAAACATTAATTGGTCGTGTATTAGCAGACGATATATACAGAGGTTCACGATGCATTGCCGTTAGAAATCAAGATATTGGAATTGGACTTATCAATCGATTTAAAACCCTTCAAACCCAACCAATATCTATCCGAACTCCCTTTACCTGTAGGAATACATCTTGGATCTGTCGATTGTGTTATGGCCAAAGTCCTACTCATGGTCACTTGGTGGAATTAGGAGAAGCTGTAGGTATTATTGCGGGCCAATCCATTGGAGAACCGGGCACTCAACTAACATTAAGAACTTTTCATACTGGCGGAGTCTTCACTGGAGGTACTGCAGAACAGGTGCGAGCACCTTATAATGGAAAAATTCAATTCAATGAAGATTTGGTTCATCCTACACGTACACGTCATGGGCATCCTGCTTTTCTATGTTATATAGATTTGTATGTTACTATTGAAAGTGGTGATATTATACATAATGTGACTATTCCACCAAAAAGTTTTCTATTAGTTCAAAACAATCAATATGTAAAATCAGAACAAGTAATTGCCGAGATTCGCGCAGGAACATACACTTTTAATTTAAAAGAAAAAGTTCGAAAACATGTCTATTCTGACTTAGAAGGAGAAATGCATTGGAGTACCGATGTGTACCATGCATCAGAATTTAGATATAGTAATGTCCATATCTTACCAAAAACAAGTCATTTATGGATTTTATCAGGAAAATCATACAGGTCCGGTTCAGTCTCTTTTTCAATCCGAAAAGATCAAGATCAAATGAACATTCATTATCTTTCTACTGGAGAAAGAGATTTTTGTAACCTTTTAGCAAGTAAAAAAAAAGTAAGACATAAATTGTTTCGTTTCAATCCTTCTGATAAAAAAGAAAGAAGGATTTCAGATTATTCAATATTTAATCAAATCATATCTATAGATCATTGTCATTTTACACATCCTACTATTTTCCATGATACTACGGATTTATTAGCAAAGAGGCGGAGAAATAGATTAATTATTCCATTTCAATTCCAATCGATTCAAGAACGAGACAAAGAGCTAATGTTAGCTTCCAGTATCTCGATTGAAATACCAATCAATGGTATTTTTCGTAGAAATAGCATTCTTGCTTATTTCGATGATCCTCAATACCGAACACAGAGCTCGGGAATTACTAAATATAGGACTATAGGTATAAATTCCATTTTTAAAAAAGAGGATTTTTTAATTGAGTATCAAGGAGTTAAAGAATTTAAGACAAAATACCAAATTAAAGTAGATCAATTTTTTTTCATTCCCGAGGAAGTGCATATTTTACCAGAATCTTCTTCCATAATGGTACGGAACAATAGTATCGTTGAAGTAGATACACTAATCACTTTAAATATAAGAAGTCGAGTAAGGGGATTGGTCCGATTGGAGAAGAAAAAAAAAAAGATTGAATTAAAAATATTTTCCGGGGATATCTATTTTCCCGGAGAAATGGATAAGATATCCCGACACAGTGCCGTGTTGATACCACCAAGAACGGTAAAAAAAAATTCAAAAG------AAAAAAAAATGAAAAATTGGATCTATGTCCAATGGATCACAATTACGAAAAAAAAGTATTTTGTTTTGGTTCGACCGGTAATTTTATATGAAATAGCGGATAGGATCAATTTAGTAAAACTTTTTCCCCAAGATATGTTCCAAGAAAGAGATAATCTGGAACTTAAAGTTATTAATTATATTCTTTCTGGAAATGGAAAATCCATTCGGGGAAT------TTCTGATACAAGTATTCAATTAGTTAGGACTTGTTTAGTCTTAAATTGGGATCAAGACAAAAAATTTTCTTCTATAGAAAATGCGCATGCTTCTTTTGTTGAAATAAGTATAAAAGGTTTGGTTAGATATTTCTTAAGAATTGACTTAGTGAAATCCCATATTTCATATATAAGAAAAAGGAATAATCCGCCCGGTTCAAGATTTATCTTGGATAATGAGTCGGACCGCACCACCATCAATCCATTTTTTTCTATTGATTCGAGGGAAAAAATTCAACAATCACTTAGTAAAAATCATGGAACTATTCGTATGTTGTTGAATAGAAATGAAAAATGCCGATCTTTGATAATTTTGTCATCATCGAATTGTTTTCAAATACGATCATTCAACCATGGAAAATATTACAATGGGATAAAAGAGGGAATTAATCAAATTCAAAGAGATGCTATGATTCCAATTAAAAATTCGTTAGGTCCTTTAGGAATAGCCCCTCAAGTTGCCCATTTTGATTTTTACCGTTTAATAACTCATAATCAGATCTCGATAATTAAAAATGGGCAACTTGACAAATTAAAAGAAACTTTTCAAGTATTCCAATATTATTTCCTGGACGAAAACGAGAGAATTTATAAACCTGATCTGTGTAGTAACATCATTTTAAATCCATTCTATTTGAATTGGCATTTTCTCCACCATAATTATTGTG---AAAAAACGTTTACAATAATGAGTCTTGGTCAATTTATTTGCGAAAATGTATGTATAGTTCAAACGAAAAATGCACCACACCTAAAATCGGGTCAAATTCTAACAGTTCAAATGGATTCTGTAGGAATAAGATCGGCTAACCCTTATTTGGCGACTCCTGGAGCAACGGTTCATGGCCATTATGGGGAAATACTTTCTGAAGGAGATATATTAGTTACATTTATCTATGAAAAATCGAGATCGGGTGATATAACACAAGGTCTTCCAAAAGTAGAACAGGTATTAGAAGTTCGTTCGATTGATTCAATATCGATGAACCTAGAAAAGAGAGTTGATACTTGGAATGGGCGTATAACAAAAATTCTTGGCATTCCTTGGGGATTCTTGATTGGTGCTGAGCTAACGATAGCGCAAAGTCGTATTTCTTTGGTTAATAAAATTCAAAAAGTTTATCGATCCCAGGGAGTTCACATTCATAATAGACATATAGAAATTATTGTGCGTCAAATAACATCAAAAGTCTTGGTTTCCGAAGATGGAATGTCTAATGTTTTTTTGCCCGGTGAACTAATTGGATTGTTGCGAGCCGAACGAGCAGGGCGTTCCTTAGAAGAGGCGATTTGCTATCGAGTTCTATTATTGGGGATAACAAAAACATCTCTGAATACTCAAAGTTTCATATCTGAAGCAAGTTTTCAAGAAACTGCTAGAGTTTTATCAAAAGCCGCTCTCCGGGGGCGCATAGATTGGTTGAAAGGTCTGAAAGAGAACGTTGTTTTAGGGGGAATGATACCTGTTGGTACCGGATTCAAAAGAATAATGAACCGTTCAAAGCAAAGGCAATATAACAAGATGACCTCGGAAACAAAAAAAAAGAATTTATTTGAGGGCGAAATGAGAGATATTTTGTTTCACCACAGAGAATTCTTTTTTTTTGTTTCAAAGAATTTATGCGATACATCGCAGCAATCTAGTATTTAATAATTCCTAAAATAATGATTCTTAAGAGCGGATTCATCTTCGGTCATTT-----------TATTTTGTATAATAAAAGAAAGATAATAAAGAGAATAATCATATTAAATATTAAATAGAAAAAATGGCCCGATC----ATTTATCAAAGGCCAATCTTCGGTAGAAGAGAAGGTTCCTTTGGAACAC----TTATTTCTATTTCAGTATACCGGGTCTCTTTCTTTCATTTCAAAAAATTTATAGAATTTCGATTTTGAAATGAAAGAAAAGTGTGGGGATAAATATAAATGACAAAAAGATATTGGAACATAATCTTGGAAGAGATGATGGAAGCAGGAGTTCATTTTGGCCACGGTACTAGAAAATGGAATCCTAAAATGTCACCTTATATATCTGCAAAGCGTAAGGGTATTCATATTACAAATCTTATTAGAACTGCTCGGTTTTTATCAGAAGCTTGTGATTTAGTTTTTGATGCAGCAAGTGAGGGAAAACAATTCTTAATTGTTGGTACAAAAAAAAAAGCAGCGGATTCAGTAGCACGGGCTGCAATAAGAGCTCGGTGTCATTATGTTAATAAAAAGTGGCTCGGCGGTATGTTAACGAATTGGTATACTACAGAAACACGACTTCAAAAGTTCAGGGACTTGAGAATGCAACAAAAGACGGGGAGACTCAATAGTTTTCCAAAAAGAGATGCCGCTATATTGAAGAGACATTTAGCTCATTTGGAAACATATCTTGGCGGCATTAAATATATGACGGGGTTACCTGATATTGTAATAATCGTCGATCAACAAGAAGAATATACGGCTCTTCGAGAATGTATAACTTTGGAAATTCCAACAATTTGTTTAATCGATACAAATTGTGACCCGGACCTCGCCGATATTTCAATTCCAGCTAATGATGATGCTATAGCCTCAATTCGATTAATTCTTAACAAATTAGTATTTGCAATTTGTGAGGGCCGTTCTAGCTATATACGAAATTCTTGATTAATAATAAAATAAAAAAATTATTGGATTTAGTTGGAGGGGTTCATAGATTTAGGGAATCGATTACTATACTAGTAATAAATTGTACAAAAAATAAAAATATAAATAATATAAATATAAAAAGAACAAACACAAATTTTATGTGATTAGTCGCGGTATTTAAAATAAAAAATGAAAGTAGACAAATAAAAAAGGAAAGGAGATGTTTGAATAAAAATAATTCCCCTTCAAGTTCTTATTTTTTGAGAGGACAGGACAATATGAATGTTTTATTATGCTCTATCAACACATTAAAAAGATTATATGATATATCTGCTGTGGAAGTAGGTCAACATTTCTATTGGCAAATAGGGAGTTTCCAAGTACATGCCCAAGTACTTATTACTTCTTGGGTTGTAATTGCTCTCTTATTGGTTTCAGCCATTCTAATTATTCGAAATCTGCAAACCATTCCCGCTTTCGGTCAGAATTTCTTTGAATATGTTCTTGAATTCATTCGAGACGTGAGCAAAACTCAAATTGGAGAAGAATATGGTCCGTGGGTTCCTTTTATTGGAACTTTGTTTCTATTTATTTTTGTTTCTAATTGGTCGGGGGCTCTTTTACCTTGGAAAATCATACAATTACCTCACGGGGAGTTAGCTGCACCCACAAATGATATAAATACTACCGTTGCTTTAGCTTTACTTACATCAATTGCATATTTCTATGCGGGTCTTTCAAAAAAAGGATTAGCTTATTTTAATAAATACATCCAACCAACCCCAATCCTTTTACCGATTAACATCTTAGAAGATTTCACAAAACCCTTATCTCTTAGTTTTCGACTTTTCGGAAATATATTAGCTGATGAATTAGTAGTTGTTGTTCTTGTTTCTTTAGTACCTTTAGTAGTTCCTATACCTGTCATGTTCCTTGGATTATTCACAAGCGGTATTCAAGCTCTCATTTTTGCTACTTTAGCTGCGGCTTATATAGGTGAATCCATGGAAGGCCATCATTGACCAGTTTTCTACAAAATAGTCCTTTTCGTTTAGCTTGCCGCACATATATTGCGGCTCAATATAATCTACTTAGTAAACATCTATATCTATCTACCTATATCTATATAGATATAGGTAGATAGATATAGATAGA--TATTCGATTAGCATATATTAGCATATATTAGTATATATTGGATATTCAAAAAAAAAATAATAAATAAAAA---------AATTAAGAGCCATAATTAGAATTCTGTATGATATTTACGTTTACGGCGTGTGATAAAAAGATACTATATAGAACTAAAGGAGATTCCCGTTTCAGTTACATTCAATTCAACGATTGACCAAAAGAGAATTC---AAAAAATAACATTTAGATCACCCAAATTCCAATATTTCTATGAAACAATAATTAAATCTAACGAATTTATTTCGATTGATTGTATCCATATGGGGT-----AATAATAAAAGGGGGAGGAGAGCTTAAAAAAACAAGATA-ACAAATAAAGTATAAGTGCGGGGGGTCAAACTGGGTGTATATAATCGGATCACTATAAGACAACTCTTTC-----TTTTGAGGTTTCAAA-----GAATGATTTTCGAATTCGATTGAATCTAAAACACAAA-ATAATTGGTTTACAGGATAGAAGAAACCCACGTATATGTGATAGGATATTCTATATGAACTAGTTATATATGAACTAACCATATCCATATATATTATATAAAATAACTAATATTTTATATCTAAAATTGCCCCGCTACTACTGTAAATTTCGATAGGGATTAAAAAACAAAGCCTTTCCGTTTCATCTCGAATTGTGAATTGAATATTCAATGACTAAAAAAATGGAAT-AAAAAAACGAAGAATTCAAAGAATGATTCCAAATTGAAGGTAGGATAAGAACAAAGGTTCTACATATTCACAAAAAAAAACTATGTATGTAGGTAGAGACGAAAAAATAAATCTCGAAGTAATTCGTAGAGTTCAATAAC---TATTATTATTTTCAATTCGGAATTCTTATTA-----------ATTACTTTAAACCGAATAAATCTTGATAATTGAAAAATTAAGTCATAATTTATTGGTTGATTATATCATTAACTATTTCTTTATTTTATATTTAGGTTACGAGGAAATTATCATGAATCCAATTATTTCTGCTGCTTCTGTTATTGCTGCTGGGTTGGCCGTAGGGCTTGCTTCTATTGGACCTGGGGTTGGTCAAGGCACTGCTGCAGGGCAAGCTGTAGAAGGGATTGCACGACAACCGGAGGCAGAGGGAAAAATACGAGGTACTTTATTGCTTAGTTTGGCTTTTATGGAAGCTTTAACAATTTATGGACTGGTTGTAGCATTAGCACTTTTATTTGCTAATCCTTTTGTTTAATCCTAAAAAAATAGAAATACATATCCTTTTTTCCGTGGACTTGCTTTACCGGTCTTGCTTTTTCGAATTCTATTTATATTAATATTTCACTCCTATAATTATTTATCCGTTCGGACAAGAACACAGGGGAAGGACTAATTGAAAGGTGAAGAATTCACATACTGATTCGCCCTCTTTCTTCTCTTT-TTTAGTCCAATGACCCCCCC---------TTTTTTTTAAGATAATTTTTCTCAAGTGTTAAAACTTGAGAGATTTTGCAATGGATATAAGAACTGGTATCTAATTCGAATAAGTATCATTCTTTTAGGGAATCTTCCAATTGATTGACCAATCCAAATAATA--------TATGGATATATATATATAGATAGATCTATCTATATATATATCTAACTAATATAGGAATCTTAGAAAGATAATTAGTCTATTCATAAGAGGAGATGAGATCATATGAAAAATATAACCGATTCTTTCCTTTGTTTGGGCTACTGGCCATCCGCCGGAAGTTTCGGGTTTAATACCGATATTTTAGCAACAAATCCAATAAATCTTAGTGTAGTGTTAGGTGTATTGGTTTTTTTTGGAAAGGGAGTGTGTGCGAGTTGTTTATTTCAAAGAATAGATTGGATCCAACCAAACTGCACTT-----TTTAGTTATAACTAAGAAAATGTGCATAATCCCGCGAATTACTTCTGAAAATTACTTCTGAATTAATGAAATTTTTTCAATAATTTAAGAAAAAATATTTAAGAACTATAGCATTTCGCGATTTATTGGTAATCCACTTTGATTCTCTATTAACCAATAATTTTGGACTATTACCATGGTTAAAGTGAATAGTTTGAAGTCTAGACGCAGTGTAGTACTCTTTCTACCACTATGTTAATACAG------AAATGAAATGGTTTCGATAAAATTATTAGA-----TTTTTTTTTCGATATAGAACACTCATGTCGAT----AAAATGGCTTGAATCCTATTTACTTACGGCAAGAAATTGAAAAACGGGTTAATTTAACCCTCCCTTTTGTACAATGCGTAATC----GATGACCTATGTATAAATGAATAAGAATTCTTTGGATTTGAAG--AAAAAAAACAACTTTGCTGACATATATTTGTTTGGTCAGAAGAGTCCTCCGAATATTCTGGTCTTATATTGGTAATTGTTTTCAATATTTT-------AAAAATAAAAATAGCGAAGAGAGGATAGGCTCATTACATAAAAAATTGGTAAATTTCCCATAAGTAATTGAGTGTGAGAGCCAAATGAATCGAAAGATTCATGTTTGGTTCGGGAAGAGATCCTAGACATTTTGAAATGAATGGAAAGAGAGTCTACTTTCATTAAGTGATTTATTAGATAATCGAAAACAGAAAATCTTGAGAACTATTCGAAACTCAGAAGAATTACGGGAAGGGGCCATTGAACAGCTGGAAAAAGCCCAAGCCCGCTTAAGGAAAGTCGAAACGGAAGCAGATCGTTTTCGGGTGAATGGCTATTCTGAGATCGAACGAGAAAAATTGAATTTAATTAATTCAATTTATACGACTTTGGAACAATTAGAAAATTACAAAAACGAAGCCATTCATTTTGAACAACAAAGAGTGATTAATCAAGTCCGACAACGGGTTTTACAACAAGCCTTACAGGGAGCTCTAGGAACTCTAAAGAGTTGCTTGAACAACGAGTTACATTTACGTACTGTCAGTGCTAATATTGGCATGTTTGGGACGATGAAA-GAAAAAATAACTGATTAGTCTTTCTATTATAAAATAGAGTATAGGCATTATTTTTTTCTTCTAAAAAAATAAAATTAAGAAATTTTCATGGTAACCATTCGTGCAGATGAAATTAGTAAAATTATCCGTGAACGCATTGAGCAATATAATACGGAAGTAAAAATTGTAAATACGGGTACCGTACTTCAAGTAGGCGACGGTATTGCTCGTATTTATGGTCTTGATGAAGTAATGGCGGGTGAATTAGTGGAATTTGAAGAGGGTACTATAGGCATTGCTTTGAATTTGGAATCCAAAAATGTTGGTGTTGTATTAATGGGTGATGGTTTGATGATACAAGAGGGAAGTTCAGTAAAAGCAACAGGAAGAATTGCTCAGATACCTGTAAGTGAGGCTTATTTGGGTCGTGTTATAAATGCCCTGGCTAAACCAATTGATGGTCGAGGAGAAATTTCAGCTTCGGAATCTCGATTAATCGAATCTCCTGCTCCCGGTATTATTTCGAGACGTTCCGTATATGAGCCTCTCCAAACAGGACTTATTGCTATTGATTCGATGATCCCCATAGGACGTGGCCAACGAGAATTAATTATTGGAGACAGACAAACGGGTAAAACAGCAGTAGCCACAGATACTATTCTCAATCAACAGGGACAAAATGTAATATGTGTTTATGTAGCTATTGGTCAAAAAGCATCTTCTGTGGCTCAAGTGGTGAATACCTTACAAGAAAGAGGAGCAATGGAATACACTATTGTAGTAGCTGAAACAGCGGATTCTCCAGCTACATTACAATACCTCGCCCCTTATACAGGAGCAGCTCTGGCTGAATATTTTATGTACCGTGAACGTCACACTTTAATCATTTATGACGATCTCTCCAAACAAGCACAGGCTTATCGCCAAATGTCTCTTCTATTACGAAGACCACCTGGTCGCGAAGCTTATCCAGGGGATGTTTTTTATTTACATTCACGTCTTTTGGAAAGAGCCGCTAAATTAAGTTCTCAGTTAGGCGAAGGAAGTATGACTGCTTTACCAATAGTTGAAACTCAATCGGGAGATGTTTCAGCTTATATTCCTACTAATGTAATTTCCATTACAGATGGCCAAATATTCTTATCTGCCGATCTATTCAATGCTGGAATCAGACCCGCTATTAATGTAGGTATTTCCGTTTCCAGAGTTGGATCGGCGGCTCAAATTAAAGCCATGAAACAAGTAGCTGGTAAATTAAAATTGGAATTAGCACAATTCGCAGAATTAGAAGCTTTTGCCCAATTCTCTTCTGATCTCGATAAAGCTACTCAAAATCAATTAGCAAGAGGTCAACGATTGCGCGAGTTGCTTAAACAATCCCAATCAGCTCCTCTTACCGTGGAAGAACAGATAATAACTATTTATACTGGAACGAATGGTTATCTTGATTCATTAGAAATTGGACAGGTAAGGAAATTTCTTGTTGAGTTACGTGCTTACTTAAACACGAATAAACCTCAATTCAAAGAAATCATATCTTCTACCAAGACATTCACTGGGGAAGCAGAAGTCCTTTTGAAGGAAGCTATTCAAGAACAGATGGAACTCTTTTTACTACAGGAACAGGTAGAAAAAAATTGATTAATCATTTAATAACTTTATAATTTCACTTTCAAATTCTTATAATTAGTATCTTTTAATATC-----------------TTTTTATTTCATTTGAATATAATATTAATATATAAATAAAATGAATTCGAATGAAAATAGAAAAAAAAAAAAAAAAAATAGAATAAAT------AAAATAGAAGGACAAGGTATAAATTGCATATATTTGCATATATATGCAAATATATGCAAACAATTTGCGTCCAATAGGATTTGAACCTATACCTAAGGTTTAGAAGACCTCTGTCCTATCCATTAGACAATGGACGCTTCTA---TTTTTTTTTTTTTCTTTTATTCTTT--------------AACCTTATTAACTAAAAAAGGTTAAAGAA----------TAAAAGAATTCTATATTCTATA----TATAGGAATTCTATATTCTAT--------ATATAGAAAAGATATAGAAAATTTATAGAAAATAAATAAAATTCAATTTGTTATAAATACCTAAAATAAATACCTAAAACTAAATTAAGAAATTAAAAAAAAGAATTGACAAATTCATTTAAAATTC-------------TAGATTCATTCTATAAGAAAAAAGATAGATTCAAATAG----AATAAATAGAGAATATAAGCGGGTAGCGGGAATCGAACCCGCATCGTTAGCTTGGAAGGCTAGGGGTTATAGTCGACGTTGATTCATCATTTTGATTTCAATTTAACGTCTCTAATTCAAAACCGAACGTGAAACTTTTGTTTCATTCGGCTCCTTTACAGAAAAAATTAAGAGATGGAAAAT-CAA-AAAATTGACCCATAACATCTATGTCAGCCT---TTTTGTTTTGTATGAATAAGTTTAAAACATCTTGCTTTTTAGATGATCCCTCTAGAAGAGCAGTATTATAATAATCTATGTTTTTTTTCTAGTTACTTCGTTCTCTATTTCTATTTAATAGAATCTTTAGGAAAAGCATAAAATTTCTGTCGAGCTAAAAAAATGTAGATGTCTCTAGTAAACTAAAAGAATCGTTTAATAGCTATTTTGCTTCAATCTCTACTATACAAAAAAATGGAAGATTTAGTTACGATTAGAAAGAAACTTTCTATATATCTCTCCATAGATCCTTTCGTCATACTCAAAAAAATTCGGATTATAGATCCAATTCCAAAAACTTATGTTTCATAATTTTAGAACTCAAGTTGTCAATTTAGAATTGATTCTTCTTGTATACAAATTACGATAATGTATATTATACCGCAAATCATTCATTGAG-GGTATAAAGGATTCCCTTTAA--GTAAGAAATAAAGTTTTTGATCGGAATATGAATCAAACGGGGGATCCCTTAACTATTTAGGGGTCCATGGAACGAATCGCACTTTTACCACTAAACTATACCCGCTACAATACAATTATTGTATCTTTTGTCGAACAAAGCAATCAGACAAAATCAATAAAGAAATAGAGGGGCATAATATTCAATATTCTAATAATTCGAGTATTGACATGTTTAATTAGAGTATCTTCTAATGAAATTTGAAAAACGGGGTGAATTA-CATTTTTGGATTTTGTTTTTGCTGAAGGTA---------------------------------------------------------------------------------------------------------------------------------TTTTTTTT-----------------------------------------------------------------------------------------------TCGAATAAAGTACATTCAATTCAAATAAATCATTGTTATTCAATATTCATGGGAAT-----AAAAAGAGCCCGACTAGGTACTGGCCGGGCTCTTTGGCTGTAGAAAAAGAAAAAAGGAAAC-TAAAAAATAGAAGAATATAGAATATAATAATGAATCGAAATCAAATAGAAAAAAAAGAGATAAGATAAAAAATAAGATAAAAAGAAGTC----------------------------TTTTTTTTTCAAGCTCCATTTTTTGCTCTTCTTGTTTATGTGATATAACATAAACAAAGTAATTC----TATTTTTCAATTGGGGAGAGATGGCTGAGTGGACTAAAGCGTCGGATTGCTAATCCGTTGTACAAATTTTTGTACCGAGGGTTCGAATCCCTCTC------TTTCCGTTGATAATTTGATATTTTTTGTTGAACTTC-TTTGTTTTCCTTGTTTGTTTGATTTTTTTTTATTTACTAGTTAAAGATGTTAAAATAAAGAAAATCC---TAAAAATATTTTAAAATCCAGCACAAGCAAGAAAAACACAGAATCCACCTTTTTCT-----TATTCTTCACGCCCTGGATTACGTCCTGGATCGTTAGATAGGAATCCGAAGATGAAAAGAGAAACGAAGAATATCACTACCGTGTAAACAAATAGTTTTAGAGTAAGCATTATAAAATCTCCAAGATAATTAAAAAACGACAAAGAAAGAGAATAGATTCTCTTATATTACAACAAATTTTGTTTCTTTTAATACTAAGTTTCT--------AAAAAATTAAATTTT-------TGTGAGGAGATATATAAGATAAGTTTCGAAAATGGATTTGTAGTAAGAGTCGAGTCTTTTATTACAAATTATCAATAATTACTTTTACCAAAAATATTCTTTCATATCTATAATCTAGGTATTCTATTGGTGATGGGTTCAAATCGAATAATAGGATTAGGATTTCTCAATTGGCAAAACGTAGATGATGAGATGGTCCGTATTTTTTCGTATATATCCAAAAATTTCAATATTGGAATCGATAATTCACACTGTAAGACTTA------------------------TTTGATCTTTTAAATTGTTAAAATGTTCGAATTTTAGTTTTCTGATAAATTCTTAATTTTTTTTTAAGACATTACTCAAATTACAGATATCATCGAAAACTTACAGCAGCTTGCCAAACAAAAGCTAAAAGAAAAAAGAGTAAGGGTATTACTGGCATAATATCCACAATTGGATTCAAGAAAGCGTAGGCTTCGGGCAATTTCGCCGAGAAAAAACTACTTGAATAAAGGACGGAGTGAATACAAATACAGACCAAATTAAAGATATTAAGCATAACAAACATTTTGTTCTTTAAGAAAATATAAATTATTTTTG---TTTTTTTTTTAATTAGAATTTTCATTTTTATTGTATTTTATATATATATAAAATACAATAAAAAGG---AAAAGAAATTAATATTAATTTATGAATAAAACTAAAAAAAAATGAATAAAATAAGATAAAACCCTCC-AAAATCCTTCTTTGATTTGAACTTATCTAG-TTCAAAATCTTTTT----------TTATTCTGAAAT-AAAAAAATCGAATAAATCACACTTCTAT----ACAATATCTTAATAGAATTGTACGTAATGATCAATAAATTGAGTCTTATCCTATCTATATCTA------GATAGATATAGATAGATATGTAGATACGCATATAAAAATACTAGCAACAAA--TTTTTCTATAGAAATTTTTGAACTGGAATTGACGAACAACCAATATAAATAATAGTGTTTATTAGTATAAAATCG-----------------------AAAATGGGGCGTGGCCAAGTGGTAAGGCAACGGGTTTTGGTCCCGCTATTCGGAGGTTCGAATCCTTCCGTCCCAGAGCATATCCATTCATGATGTATATCATATTGGAATACAGATTGTATATCAGAATTAAAATTATCCCCCTT----TTTGAATTATTCGTCTCTAATCTAAATCGACTTGCTTTCGAATATGTGGATTCAAAAACAAGTCGAGTTTTTGTTACTTTCTTTTTTGTATCAAAATTGTTTT------AATGTAATCATTTCATTAT---------------------ATATATCTATTATAATTTTATAATTTTTTCAATTTTTTTTTTT--CTTTTTTTCTAATATTTTTAAATTCCCATTTTTCTACTTT-ACAAATTCTAAAAAG------AGAGTAGAAAATAGATTGATAAAATACCGAGTTAATTTTCATTTACGTCTTTACTTTA-----AAAAAAGTTTTCGTTATATAGAAGAAAAACCCTGACCT---AAAAAGGATAGATTATTATGTATCGATTGAATCAATGACTATTCATGATTCCATAATTGAATCAATTACATACTGGATCCAAGCTAAAGGAATGTTATGGTAAAACTTCGTTTGAAACGATGTG-----GTAAAAAGCAACGTGCGACTTG-AAAGACATGATTAGATTAGCTGTGGATTCTTACATCCGCCATTTTTTCT----AGTA-TATAGAAATGAACATGCTCTTGACTCGACATCGTTTGTTCTGTTCCACTAGAACTTATTGTTTTGGGGACGGGAAAGCAGTTGATGATGTAAGTTGATGATGTAAATAGTACATGATGGAGCTCGAGTTTATTCATTTATCAGGGGCAAGTATCTAAGGTTAGTAAAAATTAATAAGTTAGAAAAACTTCGTAAGTTTATTTTTGATAGAAAAATAGAAAGGATCCAATTTGAGCAAGGTTC--AAAAAAATGGTTGGAATTAGTAAAACTGTTTTGATCAAAAGTGTAGCCGCAGGAATTAACCTTCTATTTGTATGATTCTTTCATAGAAAGAAAAAATGGTATGTTGCTGCCATTTTTGAAAAGATTGAAGATTCCCGAAGTAATGCCTAAACCCAATGATTCAAAGAAAAGCTAAAAGATCATGGAA------CAAGTAAATACCATTTTCAAATTGTCTCATCAATTCTATTATCAAAAATTAT------AAAAAATAAATTATAAAGAAACGAAACACGGGCAAGAAAGGGGAGTAGAGACCACTCAATAAATGAAATAGCTACTAAAGGCTTTGTTCTCTTTTTAGTTATTTGAT-----------------------AATTATCCAATTTGAGTTATGGAGTTATAAATATGAGGAG--TTTTTTTTCAAAAAGAAAATACGAAAGAAAAATACTTAAGTCATAGTTTAATTGATTTGATGATTTTATTGATCTATTTGACATCATAATTTTCTACATACATTATAATTTTTTATTTTCTCGAGCCGTACGAGGATAAAACTTCTTATACGTTTCTA-GGGGGGGGGTGCATTATTTATCTATCTCTATCCCAATGAGCCGTTTATCGAATCGTTGCAATCGATGTTCGATCTCGAAGAGAGGGAAGAGATCTTCGGAAAGTGGGTTTTTATGATCCAATAAAGAATCAAACCTATTTAAATATTCCTGTTATTCTAT-ATTTCCTTGAA-----CGAGGCGCTCAACCTACAGGAACTGTTCAGGACATTTCAAAAAGGGCTGGTGTTTTTATGGAACTTAGCTCGAATCAACAAACGAAATTCCATTAATGAAATAAAAAAAAGGGGGTGTGGATGACTTGTATATAGATTTCTAAAACTCTTTTCTCTTTTATCCCCCCGCTCTCTTGTTCTA-----------TTCATACCTAATTTTTCTTATTTCTTGTTGTTTATATAGAATGATAGGATGTAGTTTTCTATAGCCAGAAAAAGAAATGAAATTTGCATCGATCTTCAAAACAAAATGAAAAAATGTATAGAGATAAAAGATAGAATATAGGAAAAAGAAAAAAA---ATAGTCACTAAATGAAGTAATTGGACTTATAAATAGATAAATAGATTACCCCTATTGAGGTACTTTTTTTTTTAATGTTTCTTA--TTATTTTTGATTTTATTATCATTTCTTTTTAATACCAACTCGCTCTTTATTATTTTCAGTTACTAATCCTAGTTATTTGATTTATATACTTTTTTT-----------------ATAGTAAATACATG--------------------------------AGATAGAATATTCAAAATGGAATATTTCTATTATTTTATTCTTCATCCAATGACTATACA-----TTCATTATATTTTTGTGTAAATAGAGG-AAAAACTCGATGGAAAAATGGTGGTTTAATTCTATGTTGTT------------TAATAGGAAGTTAGAATACAGGTGTGAATTAAGTAAATCAATGGATAGTCTTGGTCCTATTGAAAATACCAGTCTAAGGGAAGACCCTAAAATTTTAACCGATATAGAAAAAAAAAT---------------------------------------------------------------------------TCACAGGGATTTGGATTATTTA------------------------------------------------------------------------------------------------------------------------------------------------------------------------------GAAATGGAAGGTTTTTTTTCTAGCGATCTGAATACTGTTTCTAAGAATGATGATGATCATTACATGTATGAGACTCAATTTAGTTTTAACAATAAT------------ATTACTAGTTTCATTGATAGT------------------TGCATTGAGAGTTTCAATTTAGGTGATATTGACAAATACAATGATATTTATTTTTATAGTTACATTTTTTTGAAGGGCAGAAATTGTAGTGAAAGCGATAATTCTAGTACTAGTATAATAACTAGTACGAATGATACAAATGATAGTGATTCCACTATAGGAGAAAGTTCTAATAATCTCGATGAAAGTCAAAAATATAAGCATTTGTGGCTTGAATGCGAAAATTGTTATGGATTAAATTATAAAAAATTTTTTAAATCAAAAATGAATATTTGTGAATACTGTGGATATCATTTGAAAATGGGCAGTTCAGATAGAATCGAACTTTCGATTGATTCGGGTACTTGGAATCCTATGGATGAAGACATGGTTTCTCTGGATCCTATTGAATTTCATTCCGAAGAGGAACCTTATAAAGATCGTATTGATTCTTATCAAAGAAAAACGGGATTAACTGAGGCTGTTCAAACAGGTACTGGTCAACTAAATGGTATTCCTGTAGCTATTGGAATTATGGATTTTCAGTTTATGGGGGGCAGTATGGGATCCGCAGTAGGTGAGAAAATCACCCGTTTGGTAGAATATGCTACTAATCAACTTTTACCTCTTATTCTGGTATGTGCGTCCGGAGGAGCGCGTATGCAAGAAGGAAGTTTGAGCTTGATCCAAATGGCTAAAATCTCTTCTGCTTTATATGATTATCAAAAAAATAAAAAGTTATTCTATGTATCCATACTTACATCTCCCACTACTGGGGGGGTAACTGCTAGTTTTGGCATGTTGGGGGATATCATTATTGCCGAACCAAATGCTTATATTGCATTTGCTGGTAAAAGAGTAATTGAACAAACATTGAATAAGGCAGTACCTGAAGGTTCACAAGCAGCTGAATATTTATTCCATAAGGGCTTATTTGATTCAATCGTACCGCGTAATCTTTTAAAGGGCGTTCTGAGTGAGTTATTTCAATTCCATAATTTCTTTTCTTTGACTAAAAATGATAA--------------------------------------------------------------GGCATAGCCATAAAT--------TCTTTGAATAAGAAAAGGGTATATTATATTATG--ATATATATTGGCTTAGCTATAATCACTAGAATTATTATATACTAAGTATAAATATATAGAAATTCTAGTGATTATAGACTATCTTTATATAATAATATAAATAAGAATAAAAAAATAAAAAAAAAAAAGAATCTATATAAATATCAA---------------------------------------------------AATA-ATATATATA--------------AGGTACAAATAGTAAATCGAGGTACCCAT-TTTATGATAAACTTTCCTTCCATTTTTGTTCCTCTAGTAGGCCTAGTATTTCCGGCAATTGCAATGGCTTCTTTATTTCTTCATGTTCAAAAAAACAAGATTTTTTAGATACAG----------------------------------------------------------------------------------------------------------------------------------------AAAACAAAGTAAAATTCTGGGGTTTTTTATTCCCCAATTAT-------AATACTAAATTCAAAAAAAGGAGAGTAATGAGTA---TAATCTTTCGCTCAGACGATGTACTGATATATTCTATGGCGGAGGTTCGAAGAACAAGCAATTTATTTTGGGCCGTTTTCACTTTGTTAGGTTCATTGGGGTTATTGTTCGTTGCAATTTCCAGTTATCTTGGTATGGATTTGTTCTTTATTTCTGAGAAAATTAGTGATTTTTCTTTTATTCCGGACTTTATTTATTTTCCATTTATTCCACAAGGGGCCACGATGGCTTTTTATGGAATCGCGGGTCTCTTTAGTAGTTTTTATTTTGGGTCGATTATTTTTTGGGATATAGGTGGTGGTTTTGATATCTTCAATAAAAAAGGGAAAA---AGGTACGTTTTGTTCGTTGGGGATTTCCTGGAAAAAATCGTCGTATTATTCTCGAAATACCTATGAACGAGCTTCACTCCATCAGAATAATAACAGAAGTTAAAGAAGAGGGTATTTTTACTCGTACCAGTACTTTTGAGAGTATCGTTTATCTGGAAACCATAGAACAGGGGTTTATTCCCTTGACTCGTATTGAAGATAATTTGAATGGGACACAAATTGCACATAAAGCTGGCGAATTATCTGTATTTTTGGGTGTACCACTTTTTTACTGATGAGAATTGAACTTAATTAGAAATTAAATTGCACAAAAAGCTTCAGAATTGTCCTATT---TATTTTGTGTACCTTTTGAAATATTTTGAAAAAAAAAAACGTTTTTTTTTTTCAAAATATTTCCATTTTTATAGATGAGGCGTTATTTGATTTAGAAATCCGATTATTATATTCCTAACCCGAAGTGCTCCTTGGTGTATTCATAAAAAGTAATAA-----TTTTTCTTCGAATCTTAGCAATTGATA------TCCTTTCGAAACACCATTTT-TTTCTTC-----ATTTGAATTGACAGTGAATTCTTTCGATTTCTTATTCGATTTATGTATTCTTTTTTCTAAATTAAACAAGGCAAGGACTAACTCCCGAACTGCAAGT-AAAAAAAATGATAGAATAGAATATAGATTTATCTATAAGCTCTATGACTTGTAATAGAACTTATGCTTGATAGAAAGGTTATTATCATATAGAG-TTGACGAATGAGATGAAGTTGAGTTCATTAAATAAAGACGAAAAATGACAAAAAAGAAAACATTCATTCCCCTTCTATATCTTACATCTATAGTCTTTTTGCCCTGGTGTATCTCTTTCACATTTAAGAAAAGTCTCGAATCTTGGTTTATTGATTGGTGGAATACTAGGCAATCCGAAATTTTCTTGAATGATATTAAAGAAAAGAGTATTCTAAAAAAATTCATAGAATTTGAAGAACTGTTTTTCTTAGATGACATGTTAAAGGAATGTCCGGAAACACATCTACAAAACCTGCGTACTGGAATCTATAAAGAAACAATCCAATTAATCAAAACGCACAACGAAGATCGTATGAATACGATTTTGCACTTCTCGACAAATATAATTTGTTTCTTTATTCTAAGCGGTTATTCTATTCTTGGTAATCAAGAACTTGTTCTTATTAACTCTTTGGTTCGAGAATTTATATATAATTTAAGTGACACAATAAAAGCTTTTTCTATTCTTCTATTAACTGATTTATGTATAGGATTCCATTCAACCCATGGTTGGGAACTAGTGATTGGTTTCGTCTATAAAGATTTTGGATTTGCTCAAAATGATCAAATTATATCTGGTCTTGTTTCCACTTTTCCAGTCATTTTAGATACAATTTTAAAATATTGGATTTTTCGTTATTTAAATCGCGTATCTCCATCACTTGTAGTGATTTATCATTCAATGAATGATTGACTGACAAAATGATTCACTTATCAAATTTTAATTTAAAG--TTTTTTAGCTAAAAAGAAAATAACTTTGCTTTTTCCCTTCTTTTTAACCCCCTTAAATG-----------AAAAAAGGGGTTCCCCGACTTGGATAGGGAACTATGCGAGTGACCTACCTAATCTTATTGTAGAAATTTTCAGGATCAATGATTAGACCATGCAAACTAGAAATGCTTTTTCTTGTATAAAGGAAGGGATTACTCGATCCATTTCCATATCGATCATGATATATATAATAATTCGAGCACCCATTTCAAACGCATATCCAATTTTTGCACAGCAGGGTTATGAAAATCCCCGAGAAGCAACCGGTCGTATTGTCTGTGCCAATTGCCATTTAGCTAATAAGCCCGTGGATATTGAGGTTCCACAAGCGGTACTTCCTGATACTGTATTTGAAGCAGTTGTTCGAATTCCTTATGATATGCAAGTGAAACAAGTTCTTGCTAATGGTAAAAAGGGAGCTTTGAATGTGGGGGCTGTTCTTATTTTACCGGAAGGTTTTGAATTGGCACCCCCCGATCGTATTTCGCCTGAGATTAAAGAGAAGATAGGCAATCTGTCTTTTCAAAACTATCGTCCTACAAAAAAAAATATTCTTGTGGTAGGCCCTGTTCCTGGTCAAAAATATAAAGAAATCACCTTTCCTATTCTTTCCCCGGATCCCACTACTAAGAGAGATGTTCATTTCTTAAAATATCCTATATACGTAGGTGGGAACAGGGGAAGGGGTCAGATTTATCTTGACGGGAGCAAGAGTAATAATAATGTGTATAATGCTACAGCAGCGGGTATGGTAAAAAAAATCATACGAAAAGAAAAAGGGGGATACGAAATAACTATAGTGGATGCATTGGATGGGCGTGAAGTGATTGATATTATACCTCCAGGACCAGAACTTCTTGTTTCAGAAGGTGAATCTATCAAACTTGATCAGCCATTAACAAGTAATCCAAATGTGGGTGGATTTGGTCAGGGGGATGCGGAAATAGTACTTCAAGATCCGTTACGTGTCCAAGGTCTCTTGTTCTTCTTCGCATCTATTATTTTAGCACAAATCTTTTTAGTTCTTAAGAAGAAACAATTTGAGAAGGTTCAATTGTCCGAAATGAATTTCTAGTCCCGCATATTTATCAACATATTAAACTCATAAAAATAACTCAATTTTTTTGTTGATAATTTATGTAATTCTATTCAGTATAATATCAGTATAATAGAATAAA---------------AAAATTATGAAAAGATCTTTGGTTCTGT----ATAGTCTTTTTATACTATATTTAAAGAGTTACTTGTAACGTAATACAAATAAACTCGAGTATGGATATTGTCAGGAAGACTATTTGACTTTGTTTTTTCAACCCCCCAAAAAATTCGAATATTATGGTTATGACACTGTTTTTTTCAGATTTCATTTTTCTATAATAGAGAGTTCTATTATAGAAA----TTTCGATTGTAAAATACAATAAAATTGGATTCGATACTAAACATAAAATAGATATCTATATAGATAGATAATTTGAAACAAAATCAATTAAAATATGGAAAAGGTACTCTAGGGGGGATTT---------------TTTGTCTTTTCCTAGAGTCCGATTCCTATTCCTTCTTGTTTGTGTCGAAATAGAAATATTCTAAAAATATCAATAAAATAATCTTTTTTAACCCCTTCCTGAAAAATCCTATATCTTAGTTTCTATTTTTTCCAACTTAGAATATTTCTGCCATATAATAT--------------TTTATTGCATATAATACGTAGTGAACAAATAAAAAGAGAGGGGGTTGGGGAATTTGATTAAACAAATTGAATTTCTTCAATTAACTTGTAA-AAAAAAAAAAGAATGAAATGGAGTTTTTTGAAACATCGGAAAAAGTAGTCGTTTATATGAAT---AAAAAAAGATTAGAATTATTAATAACTCACCTGGGATCCACTC--TTTCTTTGACGAATTCGAGTGGATCCCAGGTGAGTTATTACGCTTTCATTTC-AAAAAAAAAACAAATTCTAACACGATTACTACAGAGATGAGCCCAATCCGGAATATGAACCATAAAAGAAAATACCAATTAAACCGATCACAGTAATACCAGTTACAGTACCTATTATCCAAAGAGGAATCCTTCCAGTAGTATCGGCCATTTATCCCACTTTCCTCCACATTTAATCAAGTAGTCAGTCATGCTAAAGACAT----AAACAGTCATAGATAATTATGAAACGATATCCTTCCGAATGGGATAAAATAATTCCTTAT-------------------ATATTTTTTACTATTCCTATTTCTTCTATTAATTG-----------------------AAGAAATAATTTGAAAATAAAACAGCAAGTACAAAAATGAGTAATAACCCCCAGTAGAGACTGGTACGATTCAATTCAACATTTTGTTCATTTGGGTTTGATTGTGTCGTAGCTCTATAATTCAAATTAGGTTTATCGTTGGATGAACTGCATTGCTGATATTGATCCCAAAAAAGAAACAGTGGGTACCGCTAGTCCGTGAACAGCCAACCATCGTACTGTAAAAATTGGATAGGTCCTATCTATGGTCATTGGAGCCTCCTAAAAAGATCTACTAAATTCATCAAGTTGTTCCAAAGGATCAAAACGGCCAGTTATTAATGGAATTCCTTGTCGGCTCTCTGTAAAATATTCGTTTGGGCGGGGGCTTCCAAAAACATCGTAAGCTAGACCCGTGCTGACAAATAACCAACCTGCAATGAATAGGGAGGGTATAGTAATGCTATGAATAATCCAGTATCGGATACTGGTAATAATATCAGCAAAAGAACGTTCTCCTGTGCTTCCAGACATGTTGAACTCCACATATTCTTGTACAGTCAAAA--GGGGGATCGATTCCATAAA-------ATCAGTAAGTAGAAATTTACTGAAATGTAATCCTTGTTAGATCGTCCATTTTGTACCAACGGTGTCTTTTGAGTATACCGAATCAGTATAGCTATCCTTCTTCTAACAGAGCAATGAAATTTCACAATC------GAAATCTAGGACTAGATAAGTTCTTTCTTCTTTCTTCATTGATTGTCTCGATGTATTCAAAAATCCGATAG---------------------------AAAATTTTTTGATAGTACATTTTTATAGTAATAGTATAAAATGAAGGTTCTTCACATTTCACATTATTAGTTTCGGACTAAAAACTAAGTATCAATTAAAATCGGAATATGGTAAATTGGTTTCTTAGAATTCATAAAGGAGATTTTATATTTCTAGAATTCAATTAGATGCCAAATCTATAAATATACTTTTTGTGGTTGTTGAAGATATTTTTTCT--ATTTTATTCTATATTAATTCAAAATTAAAGAAATTGAAATAACAATTGAAATAACAAAGTTATTTTTCTTTGTTTTTGTTTTAATATTCA-----TTTTTCTTTCTAATAGAAATAGAATTCTATTCTAGAATAATATATA--AAATAATACGAAAGATTTTCATTATCATTAGATTA-GTTTACTCAATTCATGAGTTGATTAATAAGTCTGTTGATTTGGAATCACAGGATGAGTAGATGTCACAGATGATGAATTTATTTCTAAATTATGTCATTCTATTTCTCTTTTTATTCGTCTGTAATAATTTATTGATGAATCTCCAATTTTCAATTGTATCTTTTAAGTAGTATTTT-TTCTTATCTTCTTTTTTCTCTCAAAAATGGAAATTTAGGGAAGTGCTTTATAAACAGATGTATAAAAATAAC----ATATTTCATTTAGCTTCTATATGCTCACTATAACTAGTTATTTCGGTTTTTTACTAGTGGTTTTAATTATAACCTCATCTCTATTTATTGGTCTGAGTAAAATACGACTTATTTGATTTGTAATTTT-----GAGAGGAATAGTCAATTTTGGAATAAGACATTCTATAGTTCCTTACTGTGTCAATTTACAATTCTCGGTCGTTGAGATTCATGATCAATACAGATTAATGGTTAAGGATAGATATTACCTTTCTTTTTACCTTTCGAACAAATAAAAATGATTGAAGTTTTTCTATTTGGAATCGTGTTAGGTTTAATTCCCATTACTTTGGCTGGATTATTTGTAACTGCATATTTACAATACCGACGAGGTGATCAGTTGGATCTTTGATTAATTAATGTCTCTTTTTTTGCGGATTCCCTATTT-TTTTGTTTTAATCCTAATCTACAAGGATTAAATTCAGACTTTTT----AATGTTCAATTATTTCAGTGTAATTATCATTCGAAAAATACAAGAATCACGTTCTGTAGGATTTGAATCATCACGCTCTGTA------------------------GGATTTGAACCTACGACATCGGGTTTTGGAGACCCGCGTTCTACCGAACTGAACTAAGAGCGCTTTGTTTTCATAAA----TTATTTT---ATATGATCCAAATCCATTTTACATGTATATACTATATCA------ATATATATACATATAGATATTCGGTATGTATGTCCAATTGGAATTCGTCTTCAAT-------TGGTCCCGTTTTATTGCTCATCTCATATAATAAATATATAATACGGA----------------------ATATAATACGGAATATCATATGATAAGTAATAGT------TAGGGATAGGGATGACAGGATTTGAACCCGTGACATTTTGTACCCAAAACAAACGCGCTACCAAGCTGCGCTACATCCCTTTTCCATTTGTTTCTAGTGTTATTGTAAAGAATCTTTGTCTTGTTTTCCACATTTTTATCTGTTGATATATAGATATATATA--TAATATATATCTATCATTTTTCTAATTTTCTGCCATTTTTTTTAGTTTCCTATAC------TATAATATAGAATATAATATGAAAAAGAAAAAAAAGATTCTAAAGAAATATAACTAATATTCTTTAGAATAATCAAAAAGAATATTAAATTCAAATAAATTTTAGATAGAAAAAAGACTTAAAAAGGAGGATTTGAAATGCGAGATCTAAAAACATATCTTTCCGTGGCACCAGTAGTAAGTACTCTATGGTTCGGGGCTTTGGCGGGTCTCTTGATAGAGATCAATCGTTTTTTTCCAGATGCATTGATATTCCCTTTTTTTTCATTCTAGTTATTGACACGGAAAGGGGTGAAGAAGATTATAGATCCAATTAAGTATTAAATATATGTAATTAATATGTAATTAATCTCCTCTTCTTTATTTCGTCTTTTATTTCTTCTTTTTTTTACAATTGTAATAGAATAAGTTAGGAAAGAGAAAGAATAAGGGTTAATTTGGCCTAATTGAAATTCGGAGTGAAACTCGGGATCTCGTCCAGGCTTCCATGGAATTGAATTAATAATTCAATTCCATTTCTATTAATAAAAGAGTGAAAGCAGAAATTTAAATGGAATGTATAGGGTGGGGGCAACAATATCATAAAAAATACTTAGTTAAAAAAACGAAAATACTGTATTGCAATTGTATTGCAATTCGAAACGAAATATAGTTCGAGATCATTGTATTATTTTTGTACTATATTAATC--------TTAATCTTAATTGGAACGAAATCTTTCAAAATTGGATTTCGAATTCTTAATTTATATTTTCGTT-TTTTCGTTCTTTTCTTTTTCTTAGATTATAATCCGAAAACAAAAGAGT--TAAGTGAATTAAAAACCCAAGGGAGGTTCATGGCCAAAG-----GTAAAGATATCCGAGTAATTGTTATTTTGGAATGTACCGGTTGTGATAAAAAGAGTGTTAATAAGGAATCAACGGGTATTTCTAGATATATAACTAAAAAGAATCGACAGAATA----CGCCTAGTCGATTGGAATTGAGAAAAT------TTTGTCCCCGTTGTTGCAAACATACAATTCACGCAGAAATAAAGAAATAGATCAAATTGATCGCTTGTGTGTTACCCTTCGAACCAAAGAACTTAACATGTAAAATGATCTATTTTTCTTATCTATATAGATAGATCTATCTGTATTCTATCATTTACAGTTGAATATATACAAATATCAGTATATAACAACATATATTAAAAAAATAACAACATATATTAA-----AAAAGTCAGAATAAAAAAACAAATCCTTT------ATAGTATTTCTTGTAATAAATGTGATTTTTGGAATAGGGATAAATAAACCATGGAAAAATCTAAGCGACTCTTTATGAAATCCAAGCGATCTTTTCGTAGGCGTTTGCCCCCGATCCAATCGGGGGACCGAATTGATTATAAAAACATGGGTTTAATTAGTCGATTTATTAGTGAACAAGGAAAAATATTATCCAGACGCGTAAATAGATTGACCTTAAAACAACAACGATTAATAACAATTGCTATAAAACAAGCTCGTATTTTATCTTCGTTACCTTTTCTTAATAATGAAAAACAATTTGAAAAAAGCGAGTCAACCGCTAGAACTACTACTTTAAGAAAAAAAAAATATAGAAATTA-----AGAATTCGAAATCCAATTTTGAATTGAGATTTGAATGAAATATTGATTGATGTTTTGTTTGAAAATTACGACAATTCAATTTGGGTTTTTATGTTGTA--AGAAAAAAGATAATAGGTAACAAAGAATCATTTTTTTTTATTCAGCGTGGTTGTTTATTTTGATAGCTTTATCATATGATAAAAATTCATATGATAAAGCTATCAAAATAAACAAATTTATATTCTATACCTTCCCGGAGTAAAGTCTAAGGGGATTTTTGGTTTTTATGATATCATTGGCAATCATAAAAAGACAATTCTGTTTTAATATAGCTATTTGTGCAACTATTTTACGATTAAGAAGCAATTGCCCCGTGTATAGACTATATACTAAATTACTATAAATATAATATACTTTAATATTCCCGCGAATTACTGCATTTATTCGACTAATCCATAAACCACGAAAATCTCTTTTTTTCCTATCTCTATCCCGATGAGCCGAAACCAAAGCTTTTATTTTCTGTTGAGTAATCGTTCGAGTAAGTCTTGAATGAGCTCCTCGAAAACTTGATGTAAATAAACGAATTTTTGTCCTTCGTTTCCGAGCTATATATCCTCGTTTAATTCTGGTCATTGAATAATTGAGACTTTGATGAATAACTATTTGATTTTTCAGTTATTCTTTTCTTCTTACTAGTCTATTAATAACAAAAATGGATTCTTCCAATGTAT-AAAAAAAAAATTCCAATGGCTCTTGCTACTATAACCTCCCCAACCACGATTTTATATATATATTTTTTTTTCTAAATATTCAACCTCAAAATAATAAATTGTATTGATACTAGATATC----AAAAAACATAGTAAGTAATAGTAAATAAATTAGGACATA------TATAAAAAATGGGTGGGTTCCATCGTTTCTATGA-TTTTTTTTAGAAACGGGCAGGTCCTTTCTATACACCGGAGCCTTTCTTTCTTTTCATTTTTTATTAATTTAATTAATGTTATTGTTAACTTGTACAGTTCACACTCTTTGGCTCTACCCATC---CAATATTTAGTTTAGTAAGTAGATTTTTTCACAATGAAATCTAGTTATACAGTAACGGTATTTAATTATGAAAATTTGCTGGGTAGCTGACCTTCTTATTCCGTTCGTCCAAAATCCATCAAAATTCATTCA------------TTAAGGACATACTTTATCTTTAATTGAAATAGTATTTTCTCCGCTTAACGGGTAACTTTATATTTGTTTTGTTACCGATGGGAAAGTCCTTCTCATCTTAAATTGTAAATTAAGACTATTGGGTTTGCACCAATCGAAACCATAAATTTGATACAAGATAGAAGAATGTAAAGAA---------TGTATATATA-----------------TAAGTTAAGATAGTCTGAATGGGAAAACTACATTCACACTATCTTAACCGATCAACAATAC----TGAAAAAATGA--AATTGGTTTTTT-CTTCTTAGTATATGATCTGAACGAGTCGCACATACACCCTGGTACACGTTCCTCGGCGCTGAGGGCATCCCCGAAGAGCTGGGGATTTTGTGACGTTTCGGATTGGCTGTCTTGTGTTTCTAATAAGTTGTTTCATAGTTGGCATAGTAAGTTGTA--ATATATA------------TATAATGAGCTGGTTTAGATCTATCCTAACCGTGAATTACTTAGATT----------------CTATATTACTTATATTCTATTAATAGATTAACTAATA--GATATTAATAGATTAACTAATAGAGATATTATATTAAAAT-GAAAGTAAGAAGATTCAAAAATGAAATTTCAAATCCTGTATTTTTTTAGAATAATCCTTGCCACTTATTTTTTATTCAACGGCTACAAGATCTACAATTCCGTGAGCTTGGGCTTCTGCTGCTGACATAAAAACATCCCTTTCCATGTCTTCGGATATAACCCATAAAGGTTTGCCCGTTCTTTGTACATAAACCCTTGTGATAGTTTCACGCATTTTCAGTAGCTCTTCCGCTTCCAGGATAAATTCTCCCGTTTGTGCCTCATAAAAAGAACTAGCGGGTTGGTGGATCATTACCCTGATTTTATAACTTAATAAGTATTTCCCTTATCTTGATAAAGATTTTGATAATGATTTCTCCTATATTGG--------TAAAGATTATCCTTATTCCCAA-ATAAAGGTAA-AAGGGATAAATACAAATAAGAAAATAAAAAAATGGGCAAAAATAATATTAAATAACCGTACAAGCATTTTCTGCGTATTGATGCATACGGCTTTTCCATCCCTGCAATTCATTTTTTTCCTCTACTATGG---------------------ATAGAGTATTTTCTTTGATGAATTTT-TTTCTACGTTTACGAATTTATTTTTTTTTC-----------ATCAAAGAAAAACGAAGTACAAAATCTACCGGGTCTTTTGGATCCAGATCCTTAATTAATAAACAATCCAATAACCAACTTTCTTTTTTATTTTTTGAATCGCTTTAATTAAAAATACTACGATGGTTCCGTTGTTTTTTATATCATTTTGTTATTCAACAATCCGAAAGTTTC----TTTTTTTTTCATATGTTATGTTTTCTTCTAATTAAAATAAAAATTGTTAAAAGTTTTCTGGTATG--AAAAAAAAAACAAAAAGTCTGTGACACTAAAATTAAACTAGGTTCCTGATAGATCAGATAAAATTGTAAATACCCTCTTTTTCATACTACTCTTTCTATATATAATCGAATGATTTAAAAAACAAAAATTTTCATATGGAATTCACAATACCATGCTATTATTACTTATAAAATGTTTTTATTAACTGTTTTTATGGCGAAGGTATAGTCT-----------------TTATATATATTCTCAAATAAAAGAATCATTGGCGCCAAGCGTGAGGGAATGCTAAACGTTTGGTAATTTCTCCTCCTGCCAAAAGAAAGGATCCCATTGAAGCGGCTAATCCCATACATACTGTCTGTACATCTGGTTGTACAAATTGCATAGTATCATAAATAGCTATTCCGGGTATTACCCACCCCCCCGGAGAATTTATAAACAGATACAAATCTTTATTCTCTTCTTCTATACTAAGATATACCATAAGACTAATTAGTTGATTCGATATTTCACTATCAACCTCTTGACCTAAAAAAAGTAATCTTTCTCGATAAAGTCGATTGATTAGGATTCCATTTTTTTCCTTAAGAGCCGTACATGCACCTTTTGATGCATACAGTTCACCAAAAATCATATAAGCAAAAAAGGAATCAATGTGTCAATTTTAAACCTCTTTCTCTTTTCATAATGGACTTCTTCGAACTTTTAAAGAAAAATAGAATAATATACATACTCAATTTATTGAACTATCTTCTCATTGATGTATTGCTTTCATTGAGATCGAAGCCCAATCACAATGTAATTTTCTTGTTTCTGAATGGACTTTTTCAATTCTTTTAGGTTTCTTTTCTACTCTGAGTAAAGATCTGCCCGATTTTGATTTGCACATATAGGACAAATATTACAATACTACGTATTTTTGTTAAAACTTCTTCCTTTTCTGAATTTCTTATTTAATATTTTCTGTAA-----AATATACGGATATGATAGAAGTGGTGATCGTAGATATATTACCAATTGGTTTTTTCTAAACAGAGCCTGGGTACTTTATTTTATTGGTTCAATCAAGCCAACCATAAATTATTCATAATTTCGAGTAATAATCTGGATA-CCACCTCTAAAAATAAAAAAATCGATAGAATTTTATTTCATTACACTTCACGCTCCAAATTT-------TTTATGATTCAATCATTCTTCTTTTGGGGGTGAAAGAGAGGATATCTCGATCGGGGGAGAAAACGGGGAAATCCCATATGACCTACTATATCTGACAAGTCGCACTATATATCAACCCAAGATGCATCTTCTTCCCCAGGGCTTCGAAAGGGTACTCTTGGAACACCAATGGGCATAAAATGGAGAAATAATAAAATCATATATCTAACTTTAGTGTGGAAACGTAAGAATTAGCTTATCGTGTTAAAAATGATTTATTTTTATT-------ATATTGCATTTTTTTTTTTAGGAATACTAAATATAAAAAAAGGAATACTAAATAAAGTAAAGTTGTTACGAATGGGTCATTGGGGTGATAAGTGAGTATGTCTGCATTTACTTATTTAAATATTCATAGAGAAAATTGTAAACCCCTCTCGTCTCCCCACCATTGCGTATTGTTACTTATCGGGTATAGAATAAATCTGTTTCTTTTTATTTCTACAAATATGATTGTTCCATTTTACGAGAAAATCTAATGAAAGGCTAGAGTCCATAATATAAATTTTTCAAGTGCAATAAAGTTACATAGTGTCTATTTTTTGTTGATATAAGGGGTA--TTTTCATGGGTTTACCTTGGTATCGTGTTCATACTGTTGTATTAAATGATCCAGGCCGTTTGCTTTCTGTTCATATAATGCACACAGCTCTGGTTGCTGGTTGGGCCGGTTCGATGGCTCTATATGAATTAGCAGTTTTTGATCCCTCTGACCCTGTTCTTGACCCAATGTGGAGACAGGGTATGTTCGTTATACCTTTCATGACTCGTTTAGGAATAACCAATTCGTGGGGCGGTTGGAATATCACAGGAGGGACTATAACGAATCCGGGTATTTGGAGTTACGAAGGTGTGGCCGGAGCACATATTGTGTTTTCGGGCTTGTGCTTTTTAGCGGCTATTTGGCATTGGGTTTATTGGGATCTAGAAATCTTTTGTGATGAACGTACTGGAAAACCTTCTTTGGATTTGCCCAAAATTTTTGGAATTCATTTATTTCTTGCAGGGGTGGCTTGTTTTGGTTTTGGCGCATTTCATGTAACAGGATTGTATGGTCCTGGAATATGGGTGTCCGATCCTTATGGACTAACTGGAAGGATACAATCCGTAAATCCCGCGTGGGGCGTGGAAGGTTTTGATCCTTTTGTTCCGGGGGGGGTAGCTTCTCATCATATTGCAGCAGGAACGTTGGGCATATTAGCAGGTCTTTTCCATCTTAGTGTGCGTCCACCCCAACGTCTATATAAAGGATTACGGATGGGAAATATTGAAACTGTCCTTTCCAGCAGTATTGCTGCTGTCTTTTTTGCAGCTTTTGTCGTTGCTGGAACTATGTGGTATGGTTCAGCAACAACCCCTATTGAATTATTCGGTCCTACTCGTTATCAATGGGATCAGGGATACTTTCAGCAAGAAATATATCGAAGAGTTGGTGCTGGACTAGCCGAAAATCAAAGTTTATCAGAAGCTTGGTCTAAAATTCCCGAAAAATTAGCTTTTTATGATTATATCGGAAATAATCCAGCAAAAGGGGGGTTATTTAGAGCAGGTTCAATGGACAATGGAGATGGAATAGCCGTCGGTTGGTTAGGACATCCTGTCTTTAGAGATAAAGAGGGGCATGAACTTTTTGTACGTCGTATGCCTACTTTTTTTGAAACATTTCCGGTTGTTTTGGTAGATGGGGATGGAATTGTTAGGGCCGATGTTCCTTTTCGAAGGGCAGAATCTAAATATAGTGTGGAACAAGTAGGTGTAATTGTTGAGTTCTATGGTGGCGAGCTTAATGGAGTCAGTTATAGCGATCCCGCTACTGTGAAAAAATATGCTAGACGTGCTCAATTGGGTGAAATTTTTGAATTAGATCGTGCTACTTTGAAATCAGATGGTGTTTTTCGTAGCAGTCCGAGGGGTTGGTTTACTTTTGGACATGCTTCTTTTGCTCTGCTATTCTTTTTCGGGCACATTTGGCATGGTGCTAGAACTTTATTCAGAGATGTTTTTGCTGGTATCGACCCAGATTTAGACGCTCAAGTAGAATTTGGAGCATTCCAAAAACTTGGAGATCCAACTACAAAAAAACAGGTAGTCTAACA----TTCTTTTGTTCTTTTTCGACTTTTTTTATGATTTTAAATTTCACATAGAGAACTAGATAAATCTTTATTTCAATCATTGCAGTTACTCTTTTTATTTTATTTGTTGGGAAATGATCCCCAATAAACAGGTATGAAAGCTATAATTGTAAACCACAATCAAATCTATGGAAGCATTGGTTTATACATTCCTCTTAGTCTCGACTTTAGGAATTATTTTTTTCGCTATCTTTTTTAGAGAACCCCCTAAAGTTCCGACGAAAAAAGGTTAAATAATTTTTTATTATCTTAATTGAAGTAATGAGCCCCCAATATGGAGGGCTCATTACTTCAACTAGTCCCCATGTTCTTCAAATGGATCTCTTAGTTGTTGCGAGGGTTGCCCAAAGGCAATATATAAGGCATACCCAGTAAAACTTACAAGTAAACCAGATATAGAGATGGCAATTAGGGTTGCTGTTTCCATTATTAGAATTCTAAAGTTTCAAGATCACAATA----GATCTATAGGATAAGATCCTTATATTTACAGCGAAATGGTATACAAAGTCAACAGATCTAAATGAATAAAAAATAGTATTTATGGCTACGCAAACCGTTGAGGATAATTCTAGATCTGGTCCAAGACGAACTGTTGTAGGGGATTTATTGAAACCATTAAATTCAGAATATGGTAAAGTAGCTCCGGGGTGGGGAACTACTCCTTTGATGGGTGTTGCAATGGCTCTATTTGCGATATTTCTATCTATTATTTTGGAGATTTATAATTCGTCCATTTTACTCGACGGAATTTCTATGAATTAGATTCACAAGAATCGGGTAATTAGTTTTTCAATAGAAAGGAAAGTTAAGCATTTTGGTTTCTTATTGTTTGTTAGTCTATTTCATTTGGATTTGGTAGTTTGATCGTGGAATTTCTTTGTTTCTGTATTTCCGGAATATGAGTGTGCGGCTTGTTTTAATGGATCCTATTGAAAGTACAGAACATAAAATGGATCTGTC-----ATCTTGATAGAGATGGTTTTATCCCGTCAGATATTTCTTCTAGTATCTGGAGCACGGAATATAGAAAATGGATTCTAAAAATATTAGAACTATGATTCATACTAAATATTTAGACCTCGCAACCGGACTTAAAAAACTTTTCAAAGAGTTTTAAAAATAAATTGAATAATTTGCATTCTTTTAAGTTTCCGGAGCTTATCTTTATTTTGATCAAAGGACAAACGTTTCCTTTAA---TTTTTTTCATTA-----------------TATCTATTCATTGAATAAGTGATGATCCAACAGTTCTTACTCAGGGAATTTTTGGACTTCGATTTAAGGTTTTTT------TGAATCATCGTGGTTATAGTATGAATCTGATG-TTTTTTTAATTGATTCATAGGGTCCTAACAAGAGAATTCCTATCAATAATAAAAATTCAATAATAATAAAGAAGACAACAGTAAAATCATATTATACACAATAAAAAAATG----AAGTAA-ATAGTAGAATATTCAAGAGGCCTTAAAAGATCAAGATAAAGACGAAGGAGCCGACTTGATATTTTAGCATT------ATAACCAAAAAGAATAGCTTTCGGATCTCTATTTTTTATTATCGTCAAAGAAAATTAGAATCATA---------GGATTAAATAAAGAAATTTCAAACTTTCTATTACACATATCTGTTTTCGTTACAAGCAGTATTTGGGTATTTTTGTTTGAGCCGTACGAGATGAAATTCTCATATACGGTTCTCAGGGGGGG-TCCGTTGGTTTACCTATCTCAATAAAGTCTATGATTGGTTCGAAGAACGTCTTGAAATTCAGGCGATTGCCGATGATATAACCAGTAAATATGTTCCGCCTCATGTGAATATATTTTATTGTTTAGGAGGAATTACACTTACTTGTTTTTTAGTCCAAGTAGCAACGGGATTTGCTATGACTTTTTATTATCGTCCGACCGTTACTGAAGCTTTTGCTTCTGTTCAATATATAATGACTGAAGCTAACTTTGGTTGGTTAATCCGATCCGTTCATCGATGGTCGGCAAGTATGATGGTCTTAATGATGATCCTACACGTATTTCGTGTGTATCTCACAGGCGGTTTTAAAAAACCTCGCGAATTAACTTGGGTTACGGGTGTAGTTTTGGCTGTATTGACTGCATCTTTTGGTGTAACCGGTTATTCCTTACCTTGGGATCAAATTGGTTATTGGGCAGTCAAAATTGTAACAGGCGTACCCGACGCTATTCCTGTAATAGGATCGTCTTTGGTAGAGTTATTACGCGGAAGTTCCAGTGTGGGACAATCTACCTTAACTCGTTTTTATAGTTTGCATACTTTTGTATTACCTCTTCTTACTGCTGTATTTATGTTAATGCACTTTTCAATGATACGTAAGCAAGGCATTTCTGGTCCTTTATAGTGAATATGGATCATAGATATTTGTAATCACAATCATTTTTTATTTTGGGGAGGAATTTATTTCATTGCTACAAATATGGATTATTTAAAAGAATAAGACATGTATTTGGATATTTCCCTTCAACTTAACAAAAATTGAA-------TTTTTTTCCATACACGCACGAATAGTTGAAGGGAACTCTCCGAAGAAAAAATGGATTATGGGAGTGTGTGACTTGAACTATTTATTGGGCCACGCAGATATCTGACTTTATCTTATCTGCCACATTTGAATTTATAATTAAATGTGTCTTTTTTCCAACCACCAAGTAAGGCTCTTACAGAGAGGGTAGGCTGGTTTTACTTGAAAAGAATCTTTTCTATGATCAGACTCGATTATATTCTACATGAACAGGCTCCGTAAGATCCAGTAAAATAAGTAATGTAGTATAGTCTGAATTATATCATATGTATTTCAGTAAACTTAATAGTATGACAACGCATTCATTTCCTATGCATTGATTCGATTTCTGATACTATCGGAGTGAAAAAAGTAGATCTAAAGAAAAACGCGGGTTGGATTATATTAGTAACAAGTAAATTCTTTGTACGTAAAAAGTTCCAAGA--TTTTGTTGGACAGAATAACAATTGCAAAGTTTGAGATCACCCAGAAAGCATTATCAATTTTAAAAGCCTACTCGGGTATTGAGCGTTTATCAAAGTTTACTTAATAAGAACTTAATTTTTTTTTTTTTCAATAAAGAATTGTTTGTAACTTCGGAAAAAG-----AGAATCTAGTTTATTTTCTTACATAGAATCCTCATATATGTGTGAATAACACATACATTTT-----------TTCTATAGATACATTCGAAATCTTTGATTAGTGCTCGAGCCGGATGATGAAAAATTATCATATCCGGTTCTTTCGGAGGATGGATCTATAAGAATTCACCTATCCCAATAACAAAAAAACCTGACTTGAATGATCCTGTATTAAGAGCTAAATTGGCTAAGGGAATGGGTCATAATTATTATGGAGAACCTGCATGGCCCAACGATCTTTTATATATTTTTCCAGTAGTAATTCTAGGTACTATTGCCTGTAACGTAGGCTTAGCGGTTCTAGAACCATCCATGATTGGGGAACCCGCGGATCCATTTGCAACTCCTTTGGAAATATTACCCGAATGGTATTTCTTTCCCGTATTTCAAATACTTCGTACAGTGCCCAATAAGTTATTGGGCGTTCTTTTAATGGTTTCGGTACCTACAGGATTATTAACAGTACCCTTTTTGGAGAATGTTAATAAATTCCAAAACCCATTTCGCCGTCCAGTAGCAACCACCATCTTTTTGATTGGTACTGTAGTTGCCCTTTGGTTAGGTATTGGAGCAACATTACCTATTGAGAAATCCCTAACTTTAGGTCTTTTTTAAACTTAT-----AAAATTGATTCCATTTTGA--------AATAAAAAAAAATAGAATGCCATGTGTATTGTGTATCTAGGGAGAATTCTTTTTGAAACGACTAATCCCTAGATACATCTATTCCATTTTAGGTCTATTCCGAACATATGGATTTTTTTTTAAAGATCTAAATTACATATTTTCATCCC-----TATCGTAAGTTTAGAAAAAAAAAAAAAAAGAAATCTGAAAAAATCCTATGCCAATGGATTTCAAATTTATGCAAAATGCTTTTCTATTTCTAAAAAGTCCAATATATATTTGACATCTTCTACGCGAAAATGTTCAATTTTCAGAAGGTCTTCTTGACTGTTATTCAAAAGTTCTAATAATGTATGAATATTGGATCTTTTGAGACAATTATAGATCCTGGGAGGCAATTCTAATTGGTCAATAAAAATGGATTTCAATGCTATTTCTTTTTTCTTTTTCCTTAGTTTTTCCTTAGCCAATATATCATGAAAAGTAAAAAGGGGCAAAGTAACTTTGTGTTGATTGTTTTCTAAATTAAAGTTATCTTCTTCTGCGTGTAAAAAGGGAATAAATAAATCAATCAAATTCCGGGAGGCTTCATAAAGCGCTTCCTTAGGAGTTAAACTTCCATTTGTCCATATTTCGAGAAAGAGTATCTCTTGTTTTTCATTCCCATTCACATAAGAATGAATACTATGATTTACATTTCGAACAGGCATAAATGTGGCATCTATAGGATAACTTCCATCTTGAAAGTTTTTTAGTGTTTTTATACGATACCCACGATTCCTCTCAATTTTTAATTCAATACACAAATTAACGGGTTCTGTTACGTTGGCTATATGTTGTGTATTATCAACGATTTCCACAGAGGGTGGTAAAATGATGTCTTGAGCGGTTACATATCCAGGACCTTTGAAACAAATAGACGCGTCCCGAGTTCCATACAGATTACTTCTCAATACAATTTCTTTCAAATTCATTAAAATTTCATGTACTGATTCTTCAATACCTATTATGGTAGAATATTCATGTGGTATTTTTTCTGATTTTACACGTGTGATACATGTTCCCTCTATTTCTCCGAGTAAAACTCTTCGCATTGCAATGCCTATTGTATCGGCTTGACCTTTCATAAGTGGAGACAGAATAAAGCGTCCATAATAAAGACGTTTACTGTCTATTCTTGATTCAACACATTTCCATTGTAGTGTCCGAGTAGATACTCTTATTTTCTCTCGAACCATAGTAATATATTATTTTGATCAAACCCTTGACTTGTTTATTTCTCTTGAAATCTTTTCAATGTTTCTTT-TTAGTTTTACACACGTCTTTTTTTAGGAGATCTACATCCATTATGTGGCATAGGAGTTACATCTCGTATAAAATTTAATAGTATACCACTTCTACGAATAGCTCTTAATGCCGCATCTCTTCCGAGACCAGGACCTTTTATCATGACTTCTGCTCGTTGCATGCCTTGATCCGATACTGTTCGAATAGCATTTCCTGCTGCAGTTTGAGCGGCAAAAGGTGTCCCCCTTCGTGTACCTTTGAATCCGCAAGTACCGGCGGAGGACCAAGAAATCACCCGACCTCGTACATCTGTAACAGTTACAATAGTATTGTTGAAACTAGCTTGAACATGAATAACTCCCTTTGGTATTTTACGAGTATGCTTACGCGAACCAATACGTACATTTTTACGCGAACCCTTTTTAGATATAGGTTTTGCCATATTTAATTATTTCA--------TAAAAATAAATCCAAGATATATGGTATGGATATATCCATTTCGTGTCAAAAAAGGGGGATCCTTTATTAAATTAATTATATCCTTTATTAAATTAATTATTTTATAACTAGAATTAATATTCTA-TTTTTCTAT------ATTAATTCTATTTTAGTTCGATTAAT----------ATAAAATTTTTGAAATAAAATTTCAAATTTGAAATATCAATCAATCA-TTTTTCTTATAAAA--------------TAAAAATTGGATATTTGATAGAATAA--TATATATATAATAAGATAAAAT----------ATAAATTATAAATTTCTATA-TTAGAATTCTATTTTTTTTAGAAAGCCTCTGTTTGTTAAAATATTATCCTTGTCTTTGTTTATGTCTTGGATTGGAACAAATTACTATAATTCGCCCTCGTCTTCGAATCAATCGACATTTTTCACAAATTTTACGAACGGAGGCTCTTATTTTCATATTTGCCATTCCTTAACTTAATAAGTTAATCCAAAATTGATTTATTGGAAGAAAATAAGGTTTGCTTACGTTTTGAACTTCTAATTGTGGTCTTCCCCATAAAAA-AATGTTGAGGTTGAAAAACACCCAAATTAAATTGAATGACTTATATTTTTTTTCTTTCCTTATCGTATACCCATAA-AAAGTACGTTGAATCTTTTTGGAAACATATCCTATAAT------CAAAATCCAATTTGCATTAATTATATAAGGGAACTTGAAACATACCCCGGGGAAATGATTCATGGGTAAGTTATTCATTTAGTAATTAAATCTTCGTGAATCC-------CCCCTTTTTTTAATTCCAGTTAAATCCCTTATCACATTCACAAA-----------------------------TATACATAA-AGGGGGAAGTTCTATTAGAAACTTGCGTTTTCTC-TTTCTT-TTTTTTTTTACCAA----AAATGGATCGAAGTTTCTCATATAATTCGGGTGTTAGAAAGATTACCATATATAACATAAAACTTCTCCGCCAATTCTTTCTAATCGAGCCTCTCGATCTGTCATTATACCTCTAGAAGTTGAAAGAATTACAATCCCCATGCCCCCTAAAATTCGAGGGATTCGTTGATAATTAGAATATATTCGTAGACCGGGTGTACTGATCCGTTTTAAATTTAAAAAACTTTTATATGATCCTTTTCTATTCCTTCTATACCGTAGAGTTAAAACTAAAAAATATTTGTCGTTTTCTCTATGTTTTCTGACGTTTTCAACAAAACCCTCGCGTAAAAGTATTTTTACAATGTTTTCTGTTATGTTAGTAAATGGTATTTGAACCATTCCTTTTTTATTCATGTCAGCATTTCTTATATAGGTTATTATGTCAGCGATGGTGTCCTTACCCATGGTAAACAAAAATGATTGTTGCCCTTTACTTTCTATATAATCAACATGCTCC-TTTTTCTATTT------ATTATTCTTTTTTTT-TTTACGTTCTATTATATATATATCTATCTATATTCTATATATAGATATATTGTTTAGGTTATCAAGTATTAATCTGAAATAAATAAGAATTGCTGCTTCTAATACTTATAATAATTACTACAAATTCTAATAATTACTACAAAAGGGATATATGTTAGATAAAATAGATTAATTAATCTATTTCACAAAAAAATAATGTATCCATAGCACAGTTTCGTCTTATAATACCTCGGGTGCTAATGAAACTATTTTAGTGAAATTTAACTGTCTCAATTCCCGGGCGATTGCACAAAAGATTCGAGTTCCTTTTGGATTTCCTTCTTGATCAATGACAACTGCAGCATTATCATCATACTGAATTATTATACCGTTGCTACGTTTGAGTTCTTTACAAGTACGTACAATTACAGCTCTGATCACTTCTGATCTTTCTAAGTTCGTATTTGGTACTGCTTGTTTGATTACAGCAACAACAATGTCACCAATATAAGCATATCGTCGATTACTAGCTCCTAGGATTCGAATACACATCAGTTCGCGTGCTCCGCTATTATCAGCTACATTCAAATGAGTTTGAGGTTGAATCATATCATTTTTTTATTCTTTCAGTCAAAAAATGGAAGTAAAAATATTTTGTGTTCAAAAAAAGGAACCTACATTTGCATTTTTTGTTTTCATCTTAAAGACCTCTTTCCTTTGGTTCTAATTTATTACCCTGAAATAATGAATTGAGTTCGTATAGGCATTTTGGATGATGCTATTGAAATAGCCTTTCTTGCTATATTTTCTGGTACCCCACCCATTTCATAAAGTATTTTCCCAGGTTTAACGACAGCTACCCAATATTCGGGAGAACCTTTTCCTGAACCCATACGTGTTTCAGTAGGTCTTACTGTAACCGGTTTGTCTGGAAATATGCGTACCCATATTTGTCCACCTCGGCGAACATTTCGTGACATTGCCCGCCGTCCCGCTTCTATTTGTCTAGATGTTATCCAAGCTGGCTCAAGTGCTTGAAGAGCATATCTTCCGAAGCAAATATGATTCCCTCGATAGGATATTCCTTTCATTCTTCCTCTATGTTGTTTACGAAATCTGGTTCTTTGGGGGTTATAATTGATGGTTGTTTCTCAATTCCATCTTTATTACAGAACCGTACATGAGATTTTCACCTCATACGGCTCCTCGCGAATGAAGCAATTCAAATAGATATCTATC------TATATATATAGATAATCTATTTAATCTAATCGATAAAATAATATGCACTAATATTCATATGTTTAATGAATAATTGAATAGCGGGATTTTTTGAGATTTCATAGAATCTATTCCAAATTTTTATATTTTGTTTTGATATAGAATGGAATATGTATTCTTATAAATAAACCATTTTTGTTTTACATATATAACTAAAGAATCTTGTTTTGTTCTA----------------TTATTTGTTATTTTATAATATTCTAATGAATCTTTATTTTCCTTTTTATTATTAGTTATTAGAATATTTTTGATTATTAGAAAGAATAA-ATAGAATTGGCAAAAATAAAAAAAAAAATTCAATAAAATCAAAATTATCGCGGGCGAATATTTACTC----------------TTTTATTATCAATCAAATTCAGATGTAATGTAGGGCACAACTCCTAAAAAAAGGATTGCTTTTTGGTTTCTTCCGCCATCCCACCTAATGAATCATTAAGATTTGTTTTTAATAAAATCTTAAGTATTTGCAGGTTTCGTCGTTCCCATCACTTCTCGATTAATGGTTAGGTCTGAATTCGACAATGGAGCCTTTCTCATATCTTAAAATTAATAATCTTTTT-TTTTTTCGAATATTGATTTGTTTTTTCGTGAATCAATATTCTCAGTTTTTATTGATTCAGAGCTCTTAATTTGTTTACGTTATAAATTAATTCATATATAAATAGATATGAATTGATTTAGATTGATGCTTTATTACACTACCTTTTATGAGATAACCCATAGACCTTTACATATTAGAATTCTATATCATTGATTT-TTTTTCTCTCTTTCTTTCACCTCTTCATTTATCTGTATATTTTTATTGCTTTACAACTAAATAAGATTTTTGTTCTTTTATGCTTC-----ACAATAGTTCAGTTGCTATAATATATCTTTTTTTATATTTTTTTTTGTTTTGACTAGTTCTTTAGATCTAGATAATCCGAAGCGATGCGTTGGTTATTAGTTCTTTTTT----AATTCATTTATACGATGAACCGGTTTATAAATTTGTTAAATTGGAACCGTTCTAAAAAACTAACGAGTCGCACACTAAGCATAGCAATACTATCAATATGAAATGATTCATTTCATTTTTTAGTCGATTCAATCTTATAAAATTGATCATTTTGGATAAATAAAAATCGAGTAATTTTTCATTTTTTGTTTTCTAAAAAAAAATATAGCACATTTAAGATAAAATATAGCACATTTAAGATAAAGAATAATATATTTTTCTTTATTTAGAAAATATCCAAACTTTGATCCCTAAAACCCCATAAATAGTTCGAACTGTATAGCAACAATAATCTATTTTCGCTCGAATGGTTTGTAGAGGAACTCTACCTTCTCTGATCCATTCAACACGTGCAATTTCTTTTCCGTCGATACGTCCTGCAATTTGTACTTGAACTCCTTTTGTACCCGCCTGTTCAGTTAATTCAATAGCTTTTTTCATTGCTTTACGAAACGAAACTCTATTCTTTAATTGTCCAGCTATAAATTCTGCAATAATATTAGGGTGTTTATAAGCATTTGCAACTTTTACAATAGCAATGTTTAGTTTTCGATTCACACAATTCAGTTTTTTTTGCATATTCGTCTGTAATTCTTCGATTTTTTGAGACTTACCCTCTATTAATAACTTTGGAAATCCCATATATATTATAACTTGAATAAGATCAATTCTTTTTTGAATCTTTATCTGTCCAATTCCCTCAACACCAGAGGATATTCTTATATTTTTTTGTATATA---ATTTTTGATACAATCTCGTATTTTTTTATCTTCTTGTATATTCTCGGAATAATTTGTTGGTTGAGCAAACCAAATAGAATCATGACTTTGAGTTGTACCAAGTCTGAAACCAAGCGGATTTATTTTTTGTCCCATAATTCCCCACTACTATACATAAAATGATACGTCTTATTTGTTTATTTTC----TTTTTTTTTTTTCTAAAGATATCTATAGATAAATATATCTATATATA----------TCTATAGATATCTTTATAACCCATTCTAGCTCATTGACTAAGTTCGGTGACTAGCATTAGCTACTGTAAAAAAAAACCAATTCAAAAAATCGAATAAAACACGAATAATTTTATTAATTTAAATATTTAATTT--AATTAAATATTTAATTAAAGAATTTTTTTTTTTTT---------TATAAAAGAAATGATTTGAATTTCATTTTAATAAGAATTCCA---TTTTGTAATATTT----AGTTATAAATTACGATTTAAAAATTTATGTTAAAATTAACGTTAACGACGAGATCTATTATCATTTTTCGCATGTCCTCGGAAATTTAGAGTAGGTGAAAATTCTCCTAATTTATGGCCTACCATACGATCTGTTATATAAATAGGTAAATGCTCTTTTCCGTTGTGGATAGCAATGGTATGGCCAATCATTGTAGGTATAATGGTAGATGCTCTGGACCAAGTTATTATTATATCTTTTTCCGCTTTTGTGTTAAGTTTATTTATTTTTCTTAATAAATGATTCGCTACAAAAGGATTTTTTTTTAGTGAACGTGTCACAGTTAATTACTCCTTTTTCTTGTAAAGACGAAGAAACAATTTCTATTT------------------------------------------------------------------TCTCTACTATTTAGTACGACGACGAAGAATCAAATTATCACTATATTTCTTCCTTTTTCTACTTCTTCTTCCAAGTGCAGGAAAACCCCAAGGAGTTGCGGGTTTTTTTCTACCAATTGGGGCCCTCCCTTCACCACCCCCATGCGGATGGTCTACGGGGTTCATAACTACTCCTCTTACTACAGGACGCTTACCTAGCCAACATTTAGATCCGGCTCTACCTAAATTTTTCTGGTTTACTCCAACATTTCCCACTTGTCCGACTGTTGCCGAGCAGTTTTTGGATATCAAACGGACCTCCCCAGAAGGTAATTTTAATGTGGCCGATTTCCCCTCTTTTGCAATTAGTTTCGCTACAGCACCTGCTGCTCTAGCTAATTGTCCACCCTTTCCGAGTGTGATTTCTATGTTATGTATTGCCGTGCCTAAGGGCATATCGGTTGAAGTAGATTCTTCTTTTTGATCAATCAAAACCTCTTCCCAAACTGTACAAGCTTCTTACAAAGCATACGGCTTTCTGGATGTAGATGATGATATCTATACAGATGGATCTTATATATCTATATATCTATAGATAGATATATAGATATAGATATATAGATATAGATCATACAATGAAGTACCGCACGAGTGGGTATATAGGAATCCAAATCTGCCGAATCACTCATGTTATGATCTTCTACATCCTAGGTCTTCCCGTTCCTTCATCTGGCTTATGTTCTTCATGTAGCATTCAGACTGAATGACTCTATGAAATTACGTCGCTACTTCCACATGGTACGGGTAACGTAGGAGACATCTCTATTTTTCCCGGGGGGAATCCTTAGAATTACCACAGCTTAGCTTTCAATTCGCCTCTGACCATCAAATGAAATGTGAATAACCCGTCCTCCCCT--------CTTTGAAACTTTGAAACAAAGGGTGCTTCCGGTTCTGTCGGTGCTTGAAACAATTTTGTCTTCTCCATATTACTATATCTCGAGAGTCAATAATTTTATATGAGGAACTACTGAACTCAATCACTTGCTGCCGTTACTCTTCAGTTTTCTGTTGAGGTCTATCCTGTAGAGGTACTCCAATTGGATCAGTGATCGATTTCTAGGTTTCGCCGTAAACCTAGTTGGTTACTTCCAATTACGTAAATCAATAGTTCAAACCGCACTCAAAGGTAGGGCATTTCCCATTTTTATAGGAACTTCTGTACCAGAAACAATGGTATCTCCAATTATAGCCCCTCTGGGGTGTAAAATATATTTTTTCTCACCATCCCCATAGTGTATGAGACAAATGTATGCATTTCGATTAGGGTCATATTCTATGGTTACGATTCTACCATATATGTTTTTTTCATTCCGTCGAAAATCAATTTTACGGTATAGACGCTTATGACCTCCCCCTCTATGCCCTGCGGTAATGATTCCTCTGGCATTACGGCCTTTACCACAACGATGCTGTCCATAGATCAAATGATTTCGTGGATTGGATTTTACTTGACTGTCTACGGCTCCATTGCGTGTGCTTGGGGTAGAAGTTTTGTATAAATGTATCGCCATGCTATTAAGTATTTTGATTTAAGTTTTTTTCTTTCTAAGAGGTGGAATAGAATAACCCGGTTGAAGCGTAATAATCATACGTCTGTAATGCATTGTATGTCCCATAATAGGTCGTACTCTTCTACCCTTTACCGGGAGTCGATGACTATTCATAGCTATTACTTTGACATCAAAGAAGAGTTCGACCCAATGCTTGATTTCTGTCCTAGTTGATCCCGATTCGACATTAAAAGTATATTGATTTTTCCCCAATAACCGAATACTTTTGTCTGTAAATACTGCATATTTTATTCCATTCATAAATCTATTTTCTTCCCTATGAGTTCTAGTCTCAATTAAAATACTAGTTTTTACTGTTCATATGTTATGATTTGAATATACCACACCAATTCGTTATGTATGGATGATGAGATTCCATTGATACAGAGCTACTCGTTCTTTTTTCTCTGACAGATGGTCAGAACTTCATCTGAGTTCGAATCCTACTGAGAGGTCTACTAGAGATCAGAAATTGTTGAAGAAAGAACAAAAGAAACATCTTGTTCTTTCCAGGCGATCGGAAAATAAAGAAATAGTGAATTTATTCAAGATAATTATGTACTTACAAAATACCGTCTCAATTCATCCTATTTCATCATATCCGGGATGTGATATGGTTCCAAAGGGTGAACTGGACAGTTCCAATAAGATTTCATTCTTGAACAAAAATCCGATAGACTTATTGGAGGGAGGGTCCCATTGGCGTGCATCCAGTAGGAATTGAACCTACGAATTCGCCAATTATGAGTTGGGCGCTTTAACCATTCAGCCATGGATGCTTAGCGGGAATCCTCGTACATGGTGAATAACCAAATTCCAATTGAAGTGAAATCTTTCGGATAAATCAATGCAATTAGGAGGATTCGATGAAAGGACATCAATTCAAATCCTGGATTTTCGAATTGAGAGAGATATTGAGAGAAATCAAGAATTCTCGCTATTTCTTAGATTCATGGACCCAATTCAATTCAGCGGGATTTTTCATTCATATTTTTTTCCATCAAGAGAGTTTTATAAAACTCTTGGACTCCCGAATTTGGAGTATCCTACTTTCACGCAATTCACAGGGTTCAACAAGCAATCGATATTTCACGATCAAGTATGTAGTACTCTTTGTAGTAGCGGTCCTTATCTATCGTATTAACAATCGAAAAATGGTCGAAAGAAAAAATCCCTATTTGACAAGGCTTCTTACTATACCTATGAATTCCATTGGACCCAAAAATGATACATTGGAAGAATCATCTGAGTCTTCCAATATCAATAGGTTGATTGTTCCGCTCCTGTATCTTCCAAAAGGAAAAAAGATCTCTGAGAGCTATTTCCTGGATCCGAAAGAGAGTACTCGGGTTCTCCCAATAACTAAAAAGTATATCATGCCTGAATCTAACTGGGGTTCGCGGTGGTGGAGGAACTGGATAGGAAAAAAGAGCGATTCTAGTTGTAAGATATCTAATGAAACCATTGCTGGAATTGAGATCTCATTCAAAGAGAAAGATATCAAATATCTGGAGTTCCTTTTTGTATATTATATGGATGATCCGATCCGTAAGGACCATGATTGGGAATTTTTTGATCGTCTTTCTCCGAGAAAGAGGCGAAACATAATCAACTTGAATTCGGGACAGCTATTCGAAATCTTAGTGAAAGACTGGATTTATTATCTCATGTTTGCTTTTCGTGAAAAAATACCAAAGGAAGTGGAGGGTTTTTTCAAACAACAAGGGACTGGGTCAATTATTCAATCAAATGATATTGAGCATGTTTCCCATCTCTTCTTGAGAAACAAGCGGGCTATTTCTTTGCAAAATTGTGCTCAATTTCATATGTGGCAATTCCGTCAAGATCTCTTCGTTAGTTGGGGGAAGAGTCCGCACGAATCGGATTTTTTGAGGAACAACATGTCGAGAGAGAATTGGATTTGGTTAGACAATGTGTGGTTGGTAAACAAGGATCGGTTTTTTAGCAAGGTACGGAATGTATCATCAAATATTCAATATGATTCCACGAGATCTAGTTTCATTCAAGTAACGGGTTCTAGCCAATTGAAAGGATCTTCTGATCAATCCAAGGATTATTTCGATTCCATTAGGAATGAGGATTCGAAATATCACACATTGATCAATCAAAGAGAGATTCAACAACTAAAAGAAAGATCGATTCTTTGTTGGGATCCTTCCTTTCTTCAAACGGAACGAACAGAGATAGAATCAGAGCGATTCCCTAAAATCCTTTCTGGATATTCCTCAATGTGCCGACTATTCATGGAACGTGAGAAGCAGATGAATAATCATCTGCTTCCGCAAGAAATCGAAGAATTTCTTGGGAATCCTGCAAGAGCTACTCGTTCTTTTTTCTCTGACAGATGGTCAGAACTTCATCTGAGTTCGAATCCTACTGAGAGGTCTACTAGAGATCAGAAATTGTTGAAGAAAGAACAAAAGAAACATCTTGTTCTTTCCAGGCGATCGGAAAATAAAGAAATAGTGAATTTATTCAAGATAATTATGTACTTACAAAATACCGTCTCAATTCATCCTATTTCATCATATCCGGGATGTGATATGGTTCCAAAGGGTGAACTGGACAGTTCCAATAAGATTTCATTCTTGAACAAAAATCCATTTTGGGGTTTATTTCATCTATTCCATGACCGGAACAGTGGGAGATACACGTTACACCACGATTTTGAATCAGAAGAGATATTTCAAGAAATGGCAGATCTATTCACTCTATCAATAACCGAGCCGGATCTGGTGTATCATAAGGGATTTGCTTTTTCTATTGATTCCTCCGGATTGGGTCAAAAACATTTCTTGAATGAGTTATTCAACTCCAGGGATGAATCGAAAAATCACTCTTTATTGGTTCTACCTCCTCTTTTTTATGAAGAGAATGAATCTTTTTATCGAAGGATCATAAAAAAATGGGTCCAGACCTCTTGCGGGAATAATTTGGAAGATCCAAAACCTAAAATAGTTGTATTTACTAGCAACAACATAATGGAGGCAGTCAATCAATATAGATTGATCCGAAATCTGATTCAAATCCAATATAGCACCCATGGTTACATAAGAAATGTATTGAATCGATTCAATTGCAACTTCGAATATGGAATTCAAAGGTATCAAATAGGAAATGATACTCTGAATCATCGAACTATAATGAAATACACGATCAACCAACATTTATCCAATTTGAAAAAGAGTCAGAAGAAATGGTTCGATCCTCTTATTTTTATTTCTCGAACGGAGAGATCCATGAATCGGGATCCTAATGCATATAGATACAAATGGTCCAATGGGAGCAAGAATTTCCAGGAACATTTGGACTATTTCATTTCTGAGCAGAATAGCCGTTTTCAAGTAGTGTTCGATCGATTCCATATTAATCAATATTCGATTGATTGGTCTGAAGTTATCGACAAAAAAGATTTGTCTAAGTCACTTTGTTTCTTTTTGTCCAAGTTACTTCTTTTTTTGCCCAAGTTTCTTCTCTTTTTGTCTAACTCACTTCCTTCTTTTTTCTTTGTGAGTTTTGGGGGTATCCCCATTCATAGGTCCGAGATCCACATCTATGAATTGAAAGGTCCGAATAATCCACTCTGTAATCAGTTATTAGAATCAATAGGTCTTCAAATCTTTCATTTGAAAAAATGGAAACCCTTATTATTGGATGACCAAGATACTTCCCAAAAATCGAAATTCTTGATCAATGGAGGAACAATATCACCATTTTTGTTCAATAAGATACCAAAGTGGATGATTGACTCATTCCATACTAGAAAGAATCGCAGGAAATCTTTTGATAACACAGATTCCTATTTCTCAATGATATCCCACGATCCAGACAATTGGCTGAATCCCGTGAAACCATTTCATAGAAGTTCATTGATATACTCTTTTTATAAAGCAAATCGACTTCGATTCTTGAATAATCAATATCACTTCTGCTTCTATTGTAACAAAAGATTCCCTTTTTATGTGGAAAAGGCCTGTATCAATAATTATGATTTTACGTATGGACAATTCCTCAATATCTTGTTCATTCGCAACAAAATCTTTTCTTTTTGCGATGGTCAAAAAAAACATGCTTTTTTGAAGAGAGATACTATTTCACCAATCGAGTCACAGGTATCTAACATATTGATACCTAACGATTTTCCACAAAGTGGCGACGAAGGGTATAACTTGTACAAATCTTTCCATTTTCCAATTCGATACGATCTATTCGTTCGTGGAGCTATTTACTCGATCGCAGACATTTCTGGAACACCTCTAACAGAGGGACAAATAGTCCATTTTGAAAAAACTTATTGTCAACCTCTTTCAGATATGAATATACCTGATTCAGAAGGGAAGAACTTGCATCAGTATCTCAATTTCAATTCAAACATGGGTTTGATTCACACTCCATGTTCTGAGAAATATTTACCATCCGAAAAAAGGAAAAAACGGAGTCCTTGTCTAAAAAAATGCCTTGAGAAAGGGCAGATGTATAGAACCTTTCAACAAGATAGTGTTTTTTCAACTCTCTCAAAATGGAATCTATTCCAAACATATATACCATGGTTCCTTACCTCGACAGGGTACAAATATCTAAATTTCATATTTTTAGATACTTTTTCAGACCTATTGCCGATACTAAGTAGCAGCCAAAAATTTGTATCCATTTTTCATGATATTATGCATGGGTCAGATATATTATGGCGAATTCGTCAGATTCCATTGTGTCTTCCACAATGGAATCTGATAAGTGAGATATGGAATCTGATAAGTGAGATTCCGGGTAATTGTTTACATAATCTTCTTCTGTCCGAAGAAATTATTCATCGAAATAATGAGTTACTATTAATATCGACACATCTGAGATCGCTAAATGTTCAGGAGTTCTTCTATTCAATCCTTTTCCTTCTCCTTGTTGCTGGATATCTCGTTCGTACACATCTTCTCTTTGTTTCTCGAGTCTATAGTGAGTTACAGACAGAGTTCGAAAAGGTAAAATCTTTGATGATTCCATCATACATGATTGAGTTGCGAAAACTTCTGGATAGGTATCCTACATCTGAACTGAATTCTTTCTGGTTAAAGAATCTCTTTCTAGTTGCTCTGGAACAATTAGGAGATTCTCTAGAAGAAATACGGAGTTTTGCTTTTGGTGGCAACATGCTATGGGGTGGTGGTCCCACTTATGGGGTCAAATCAATACGTTCTAAGAAGAAATATTTGAATCTCATCGATCTCATAAGTATTATACCAAATCCCATCAATCGAATCGCTTTTTCGAGAAATACGAGACATCTAAGTCATCCAAGTAAAACAATCTATTCCTTGATAAGAAAAATAAAAAACGTGAATGGTGATTGGATTGATGATAAAATAGAATCCTGGGTCTTGAACAGTAATTCGATTGATGATAAAGAAAGAGAATTCTTGGTTCAGTTTTCTACCTTAACGACAGAAAAAAGGATTGATCAAATTCTATTGAGTCTGACTCATAGTCATCATTTATCAAAGAATAACTCTGGTTATCAAATGATTGAACAACCGGGAGCAATTTACTTACGATATTTAGTTGACATTCATAAAAAGTATCTAATGATTTATGAATTCAATACATCCTGTTTAGCAGAAAGACGTATATTCCTTGCTAATTATCAGACAATTACTTATTCACAAACCTTGCGGGGGGCTAATAGTTTTCATTTCCCATCTCATGGAAAACCCTTTTCGCTCCGCTTAGCCCTACCTCCCCCTAGTAGGGGTATTTTAGTGATAGGTTCTATAGGAACTGGACGATCCTATTTGGTCAAATACCTAGCGACAAACTCCTATGTTCCTTTCATTACAGTATTTCTGAACAAGTTCCTGGATAACAAGCCTAAGGGTTTTCT------------------TATTGATGATAGTGACGATATTGATGATAGTTACGATAGTGACGATATCGACCGTGACCTTGATATGGAGCTGGAGCTTCTAACTATGATGAATACGCTAACTATGGATATGATGCCAGAAATAGACCGATTTTATATCACCTTTCAATTCGAATTAGCAAAAGCAATGTCTCCTTGCATAATATGGATTCCAAACATCCATGATCTGGATGTGAATGAGTCGAATTACTTATCCCTCGGTCTTTTAGTGAACTATCTCTCCAGGGATTGTGAAAGATGTTCTACTAGAAATATTCTTGTTATTGCTTCGACTCATATTCCCCAAAAAGTAGATCCGGCTCTAATAGCTCCGAATAAATTAAATACATGCATTAAGATACGAAGGCTTCTTATTTCACAACAACGAAAACACTTTTTCACTCTTTCATATACTAGGGGATTTCACTTGGAAAAGAAAATGTCCCATACTAATGGATTCGGGTCCACAACGATGGGTTCAAATGTACGAGATCTTGTAGCACTTACCAACGAGGCCCTATCGATTAGTATTATACAAAAAAAATCCATCATAGACACTAATATAATTAGATCTGTTCTTCATAGACAAACTTGGGATTTCCGATCTCAGGTAAGATCGGTTCAGGATCATGGGATCCTTTTCTATCAGATAGGAAGGGCTGTTTCACAAAATGTACTTCTAAGTAATTGCTCCATAGATCCTATATCTATCTATATGAAGAAGAAATCATGTGACGGGGGGGATTCTTATTTGTACAAATGGTACTTCGAACTTGGAACGAGTATGAAGAAATTAACGATACTTCTTTACCTTTTGAGTTGTTCTGCCGGATCGGTCGCTCAAGACCTTTGGTCTCTACCCGGACCTGATGAAAAAAATGGGATCACATCTTATGGACTCGTTGAGAATAATTCTGATCTAGTTCATGGCCTATTAGAAGTAGAAGGCGCTCTGGTGGGATCCTCACGTACAGAAAAAGATTGCAGTCAGTTTGATAAGGATCGAGTGACATTGCTTCTTCGGTCCGAACCAAGGAATCCCTTAAATATGATTCAAAATGGATCTTATTCTATCGTTGATCAGAGATTTCTCTATGAAAAATATGAATCGGAGTTTGAAGAAGGGGGGGGAGTCCTCGACCCACAACAGATAGAGGAGGATTTTTTCAATCACATCGTTTGGGCTCCTAGAATATGGAGCCCTTGGGGCTTTCTATTTTATTGTATTGAAAGGCCCAATGAATTGGGATTTCCCTATTGGGCCAGGTCATTTCGGGACAAGCGGATCATTTATGATGAAGAGGATGAGCTTCAAGAGAATGATTCAGAGTTCTTGCAGGGTGGAACCATGCAGTACCAGACACGAGATAGATCTTCCAAAGAACAGGGCTTTTTTCGAATAAGCCAATTCATTTGGGACCCCGCGGATCCACTCTTTTTCCTATTCAAAGATCAGCCTTTTGTCTCTGTGTTTTCACATCGACAATTCTTTACAGATGAAGAGATGTCAAGGGAACTTCTTACTTCCCAAACAGATCTTCCTACATCTATATATAAACACTGGTTTATCAAGAATACGCAAGAAAAGCATTTTGAATTGTTGATTCATTGCCAGAGATGGCTTAGAATCAATAGTTCATTATCTAATGGATTTTTCCGTTCTAATACTCTATCTGAGAGTTATCAATATTTATCAAATCTGTTCCTATCTAACGAAGCGCTATTGGATCAAATGACAAAGACATTGTTGAGAAAAAGATGGCTTTTCCCAGATGAGATGGTTGTTGCTATCTGCTCCAATAACGAATCATTGGTTTAACTGAATAACT---AAAAAAAAAAAAAAAATAGATAGACCTTTCTTTCTCTTCGTCTCAGGTCGATGGATCTTCTCAATTGAAAGATCCCCTATATCGATAATACACATTCCAG-----------------------------------------------------------------------------------------------------------------------------------------------------------------------------------------------------------TTTGGGAACGTCCGGTGCCAAAGTCATTGAATGGGTAAGTCGCCAATTCCTAAAACGGACTATTTAATGTACTTTATCCGCCCGCTGGGTTACGGGTGGGTATTTTACCAGAGGTTTTGATTGTATCAAATCTACCCCTGTGTGATTTTTGTTGAAGCATATACTCCTCGGGG-----AGGGTGCAGGGCGGACGATTTCAAAACAGATTACCCATTCATTCGATAGAGAAGATCACCAAGATTTCGTGATTCGCTGCCGAACTTATTCCAATTCAATAAGAGATCTCAATATTATGCCTTGAAGAGGACTCGAACCTCCACGCTCTTTAGCACGAGATTTTGAGTCTCGCGTGTCTACCATTTCACCACCAAGGCATCTTGAAAGCGAATCGTATTCCATGAATATGATATCTATCTAGTGTGATGTATGGAATATATGACAAAGGTAGAGTGTTAGAGTCTTTTTATTGATTGGTCATGTCATATAGGCCCGAGTCGGACATCCAATTGGTTCGATTTGAATTATTCAGAGGATATATTATCTATCTAT----ATCTATATAG------ATAGATATTCTATCAAAA---AAAAAATGGACTAATTAAACCTATTTCTCGATTCAATAGAAGCCCAAAGAGGTGAATTTAATAGGGTCCTAAATAATGAGATATATGTAAAAAACAGGTCCGATTACGCCTATTCCTAATCCTAAATAGAATGGAACAACGCAGGGATCTATATGTAAACATAGTATCTATTTAGATACGCTCGAATGACCCCTTCTTATAATGAGAATGTATATAACCCCATTTCGGTCGGGTCCGGTATGGAATGAACTTATAATCATGGAATTGACTCGATCATCAGATTTTCGATTATAAGTTCATAACCCTAGCCCATTCCCATTTTGGGCGGAGCAGATCTACTAATTCTTTGATTCCAGTTAGTAAGGTAAGAGTTGAACTAAGAAATAGATTCTAGAAGCTAAAAAAGGGTATCCTGAGCAATTTCAATAATAGGGTTCATTGATATTCCTGGTATAGTAGATGCTATCACACATACAATCATACTTAATTCGATGGAATTGTTTGATCTTAAAGGGGGCCTTCGATAATTTCGCACGTGAGGAGTTATTTCTTGGTTTCGTCCAGTCATTAATAACTTGATTATTTTTAAATAATAGTAGATAGAAACAACACTCGTAAGGAGTCCTATTGAAACTAAGAAATATAAGCCTGCCTGCCATCCACACCAGAATAAATGAAGTTTTCCGAAAAAACCTGATAGTGGAGGAAGACCTCCTAAGGATAAGAGACATAGGGCTAAAGAGAGAGCCAAATAAGGATCTTTCGTGTATAATCCTGCATAATCTCGAATGTTATCAGTTCCGGTACGTAGACCAAATGATACAATGCAAGCAAAAGTTCCTAGATTCATCGAGATATAGAACAGCATATAAGTTATCATGCTTGCATATCCACCATTTGAGTCTCCAACAATTATTCCAATAATTACATATCCGATTTGACCTATGGACGAATACGCAAGCATACGTTTCATGCTTGTTTGGGTAATAGCAATGAGATTCCCCAATATCATGCTAAGAATAGCTAGGATTTCCAGAAGAAGATGCCATTCGTTTGATGAGAAATAAAAAGGGATATCGAAAATTCGAGTGGCTGAAGCTGAAGCAGCTACTTTCGAAGTAACAGAAAGAAAAGCAACGACTGGAGTGGGAGAGTCAGAGTCGAAAAGAGGATTCCTCACTTCTTTCTCTCATTCAAAACCGTGCATGAGACTTTCATCTCGCACGGCTCCTAAGTGATAAAAGAAAGAGGATGAGTTCTTCTTTCTTTTTTGATTACTTTCCTCGCGTATGTATAAGACCGAATCCTTTCTATTTTTAATTTTCAAAAGGATTACTAATCCTTAACTTTTCGAGGAATCCTTCATCAGTGGTTGTGAATGATCTATTTTTCTCAATCTCTATGACTTGTTCCTACGGAACCGAGATCGAAAACATTAAGAATAAGAAATAGAACCATCTGATTTGATTCGTTCTCAATAGCCACGAGATGATCATCTTAGGGTGATCCTTTTGTTGACGGATGCTCCTATTATACTCGTAGTCTCTGAAGGATGAGAACCAACTATGTAGCATCTACATCGAGAATTCAAGTATTGTATACGTCATTAGTCCGATCCTTTGTAGGAACTACCCGTAATAACGAACTTGC-AAAATGAATCTGTTTATCATAAAGGGATTCGTTGTTCCTGACTCTGCTTCACCTTAATTGTTATTTGAACAAGTAAAGTTATGTCTTGGTCCGAGTGGGAATAGCATTTCTCTTCTGCATGTCCATGGAGTTTTGAAAAATCCAAACATCTCAGAAATAGATAAAGAGATAGGAATTTATCGAACGAACCGCACTCCTTCGTATACGTCAGGAGTCCATTGATGAGAAGGGGCTGGGGAAAGCTTGAACCCAATTCCTACAGTGATGAATAAAAGTGCAATTAAAATTCCTGGGGAGTTATACATTTGTGTATTGATAAGACCGTTCACTATTTCTTGAAGCTCGATCTCTCCCCCGGATGAACCATATAGCCAAGAGAAACCATGAACCAGAATAGAAGAGCTTGCCCCACCCATGAGTAAATATTTCGTAGTAGCCTCATTAGACCGTACATCTTTCTTGGTATATCCAGATAGTAGATAGGAACATAAACTGAAACATTCTAGAGCTACAAAGATAGTTATTAAATCGTTAGCGCCGCATAAAAACATTCCTCCTAGAGTAGCTGTTAATATGAATAACAGAAACTCTGTTATAGCCATTTCTGTACATTCAATGTACTCTACGGATAGAGGAATACATAGAGTTGAACATAGTAAAATAAGAAATTGAAAGATTTCGTTGAAATTGTTCGTTTGGAAATTTCCCGAAAAGCTAATCATAGGTTCTTCTCTCCATCGGAACAATAGGGCCGTTATGCTCATTACTAAACTTGTTGAAGAGATAAAATAGAACCAAGATATATCTTTTTGATCAGAGGTTGAATCAATCATCAGAAGAAGAATTAGGCCAAAAATTAGGATACATTCTGGGAAAATAAAACTTCCATCGAAGAGAGGCAAATGAAAGGCTTTCATAAAAATTCTTGTAGAATCGAGAATGAAGTTTTCATTCTGTACATGCCAGATCATGAATTAGTAACTGCATCCAATCTCCAAAAAATCCCAATTGTTTCGAATTTTTTC-TCTTTTTGGAATGGAATATTTACAGAATCCCCATGAATAGGACCAAACCTTATTCTGTGGTATTTACATAAGATTCCTCTTTCTCATTCTTAAGCAAGT-CCCGAGAGGGCTTAATTGATCCATGATTTATGTTTTTGTTTTTCGTTTCCTTTTCGTTTGTTTCGAGAGATATATTCATCAATTTCGATTCTTTTTCGATCGAGATGTATGGATTCATGGGTCTATGTGTCTATATAGATCCTGTTCATGGATTAACGAAAATGTGCAAAAGCTCTATTTGCCTCTGCCATTCTATGAGTCTCTTCCTTTTTGCGTATGGCATCGCCACTACCTTTGGCAGCATCCACTAATTCGGAACTTAATTTGAAAGCCATATTTCGACCCGGACGTTTTCGGGATGCCCCCAATAACCAACGAATGGCAAGTGCTTTTCCTTGTGTGGATCCTATTTCAACGGGAACTTGATGAGTTGATCCGCCTACGCGTCTTGCTTTTACTGCTATATCGGGAGTTACTCCACGTATTGCTTGACGTAAAACAGATAGTGGATTTGTTTCTGTCTTTTGTTGAATCTTTTTCATAGCTCGATAGATAATTTGATAAGCCAATGATTTTTTTCCGTGTTTCAGAATACGGTTAACCAACATGTTAACTAATCGATTACGATAAATTGGATCGGATTTTGCGGTTTTTTCTTCTGCAGTACCTCGCCGTGACATGAGCGTGAAAGGAGGAATCCGTTTTTTTATAACTTTTATAAGGGCTAAAATCATTTATTTTGGCTTTTTGGCCCCATATTGTAGGGTGGATCTCGAAAGATATGAAAGATCTCCCTCCAAGCCGTACATACGACTTTCATCGAATACGGCTTTCCACAGAATTCTATATGTATCTATGATATCTAGTATGGAATTCTGTTTACTCACTTGAAATTGAGTATCCGTT--CCCCCCCTTTTCCTGCTAGGATTGGAAATCCTGTATTTTACATATCCATACGATTGAGTCCTTGGGTTTCCAAAATAGTGTAAAGTGCTTCGAATCATTGCTATTTGACTCGGACCTATTCTAAAAAAGTCGAGGCATTTCGAATTGTTTGTTGACACGGACAAAGTCAAGGAAAACCTCTGAAATTCTTTCCATATTGGACCTTGGACATATCGTAGTTCCGAATCGAATTTCTTTAGAAAGAAAATCTTTTGTCTCATGGTAGCCTGCTCCAGTTCCCTTACGAAACTTTCGTTATTGGGTTAGCCACACACTTTACATGTTTCTAGCGATTCACATGGCATTTTCAAATGATACAAGTCTTGGATAAGAATCTACAACGCACTAGAACGCCCTTGTTGACGATCCTTTACTCCGACAGCATCTAGGGTTCCTCGAACAATGTGATATCTCACACCGGGTAAATCTTTAACCCTCCCCCCTCTTACTAAGACTACAGAATGTTCTTGTAAATTATGGCCAATACCGGGTATATAAGCAGTAATTTCAAATCCAGAGGTTAAGCGTACTCTGGCAACTTTACGTAAAGCAGAGTTTGGTTTTTTGGGTGTAATAGTGGAAAAGTTGACAGATAAGTCACCCTTACTGCCACTCTACAGAACCGTACATGAGATTTTCACTTCATATGGCTCCTCGTTCAA-TTCTTTTGAAGTCATTGGATCCGTTTCCTAGTTCGGTTCGAGAATCTCTCCCCTTCTTCTATTCCGTTCCGAAGAGTAACTAGGACCAATTCTGTCACGTTTTCATGTTCCAATTGAACACTTTCCTTTTTTATTATTCTCAAAGAAGAATA-TTTTTCTTTCTTTTTACCAAACATATGTGGATCCAATCACGATC------TTCTAATAAGAACAAGAAATCTTTTTCGCGATCAATCCTTTTGTCCCATTCTTCAATAATCAGAAAGATCCTTTTCAATCAAGTTTGAATTTTTTCGTTTGGAATCAGGACTCT--------TCTACTGCATTTTTATTTACTTTTTTTTATTTCTTTTCTTCCATCATTCCTTAACTCCCACAAGGTTTGGTCCTGTAGAATCTGACCCATTTCATCATTGAGCGAAAAGTACGAAAAAAATCAGATCGATTTTTCGACCAAAAGTACTATGTGAAATCCTCGGTTTTTTCCTCTTTCTCTATCCCTATCTCGTAGGTAGAGCGTTTGAATCAATAGAGAACCCTTTCTTCTGTATCTGTATGAATCGATATTATTACATTCCAAAATTCCTTCCCGATACCTCCTAAGGAACCGAATTGGATCCCAAATTGACGGGTTAGTGTGAGCTTATCCATGCGGTTATGCACCCTTCGAATAGGAATCCATTTTCTGAAAGATCCCGGCTTTCGTGCGTTGGTGGGTCTTCGAGATCCTTTCGATGACCTATGTTGTGTTGAAGGGATATCTATATGAAAAGACAGTTCTATTTCTATTCTATTAGTATTTTCGATTAGTATTAAATTCGTTTTAGTTAGTGATCTCGGCTCAGCTAGTCCTTTCTTTCGTGATGAACTGTTGGCACCTGTCTTACATTTTGTCTCTGTGGACCGAGGAGAAAGGGAGCTCAGCGGCAAGAGGATTGTAACATGAGAGAAGCAAGGAGGTCAACCTTTTTCAAATATACAACATGGGTTCTGGCAATGCAATGTGGTTGGACTCTCATGTCGATCTGAATGAATCATCCTTTCCACGGAGGTAAATCTTTGCCTGCTAGGCAAGAGTATAGCAAATTACAAATTCTGTCTTGGTAGGGCATGTATTTTTATTACTATTAAATTGAAGTAGTTAATGGTGGGGTTACCATTATCCTTTTTGTGGTAACGAATA----TGTGTTCCTAAGAAAAGCAATTTGTCCATTTTTTCGGGGTCTCGAAGGGGCGTGGAAACACATAAGAACTCTTGAATTGAAATGGAAAAATAGATGTAACTCCAGTTACTTCGGAAATGGTAAGATCTTTGGCGCAAGAACGCAAGAGGAGGGGTTGATCCGTATCATCTTGACTTGGTTCTGATTTCTCTATTTTTTAATAAAATCGAGTCGGGTTCTTCTCCTACCCGTATCGAATAGAACATGCTTAGCCAAATCTTCTTCATGGAAAACCTGCTTTATTTAGATCGGGAAAATCATATGGTTTTATGAAATCATGTGCTATTGCTCGAATCCGTGGTCAATCCTATTTCCGATAGGAGCAGTTGACAATGGAATCCAATTTTTCCCATAATTTTCGTATCCGTAATAGTGTGAAAAGAAAGCCTAACTCCAAGAAGTTGTTTAAGAATAGTGGCGTTGAGTTTCTTGACCCTTTGCCTTAGGATTAGTCAGTTCTATTTCTCGATGGAGGC-----AAGGGATATAACTCAGCGGTAGAGTGTCACCTTGACGTGGTGGAAGTTATCAGTTCGAGCCTGATTATCCCTAAACCCAATGTAAGTTTTTCTATTTGTATGCCGTGATCGA------------------------ATAATAATTGAGAATGGATAAGAGGCTCGTGGGATTACACGAGGGGTGGGGGGGCTATATTTCTGGGAGCGAACTCCAGTCGAATATGAAGCGCCTGGATACAAGTTATGCCTTGGAATGGAAGAGAATTCCGAATCAGCTTTGTCTACGAACAAGGAAGCTATAAGTAATGCAACTAGGAATCTCATGGAGAGTTCGATCCTGGCTCAGGATGAACGCTGGCGGCATGCCTTACACATGCAAGTCGGACGGGAAGTGGTGTTTCCAGTGGCGGACGGGTGAGTAACGCGTAAGAACCTACCCTTGGGAGGGGAACAACAGCTGGAAACGGCTGCTAATACCCCGTAGGCTGAGGAGCAAAAGGAGGAATCCGCCCGAGGAGGGGCTCGCGTCTGATTAGCTAGTTGGTGAGGCAATAGCTTACCAAGGCGATGATCAGTAGCTGGTCCGAGAGGATGATCAGCCACACTGGGACTGAGACACGGCCCAGACTCCTACGGGAGGCAGCAGTGGGGAATTTTCCGCAATGGGCGAAAGCCTGACGGAGCAATGCCGCGTGAAGGTAGAAGGCCTACGGGTCATGAACTTCTTTTCCCGGAGAAGAAGCAATGACGGTATCCGGGGAATAAGCATCGGCTAACTCTGTGCCAGCAGCCGCGGTAAGACAGAGGATGCAAGCGTTATCCGGAATGATTGGGCGTAAAGCGTCTGTAGGTGGCTTTTTAAGTTCGCCGTCAAATCCCAGGGCTCAACCCTGGACAGGCGGTGGAAACTACCAAGCTGGAGTACGGTAGGGGCAGAGGGAATTTCCGGTGGAGCGGTGAAATGCGTAGAGATCGGAAAGAACACCAACGGCGAAAGCACTCTGCTGGGCCGACACTGACACTGAGAGACGAAAGCTAGGGGAGCGAATGGGATTAGATACCCCAGTAGTCCTAGCCGTAAACGATGGATACTAGGCGCTGTGCGTATCGACCCGTGCAATGCTGTAGCTAACGCGTTAAGTATCCCGCCTGGGGAGTACGTTCGCAAGAATGAAACTCAAAGGAATTGACGGGGGCCCGCACAAGCGGTGGAGCATGTGGTTTAATTCGATGCAAAGCGAAGAACCTTACCAGGGCTTGACATGCCGCGAATCCTCTTGAAAGAGAGGGGTGCCTTCGGGAACGCGGACACAGGTGGTGCATGGCTGTCGTCAGCTCGTGCCGTAAGGTGTTGGGTTAAGTCCCGCAACGAGCGCAACCCTCGTGTTTAGTTGCCAACATTTAGTTTGGAACCCTGAGCAGACTGCCGGTGATAAGCCGGAGGAAGGTGAGGATGACGTCAAGTCATCATGCCCCTTATGCCCTGGGCGACACACGTGCTACAATGGACGGGACAAAGGATCGCGATCCCGCGAGGGTGAGCTAACTCCAAAAACCCGTCCTCAGTTCGGATTGTAGGCTGCAACTCGCCTGCATGAAGCCGGAATCGCTAGTAATCGCCGGTCAGCCATACGGCGGTGAATTCGTTCCCGGGCCTTGTACACACCGCCCGTCACACTATGGGAGCTGGCCATGCCCGAAGTCGTTACCTTAACCGCAAGGAGGGGGATGCCGAAGGCAGGGCTAGTGACTGGAGTGAAGTCGTAACAAGGTAGCCGTACTGGAAGGTGCGGCTGGATCACCTCCTTTTCAGGGAGAGCTAATGCTTGTTGGGTAGTTTAGTTTGACACTGCTTCACACCCAAAAAGAAGCGAGTTATGTCTGAGTCAAATTTGGAGATGGAAGTCTTCTTTCGTTTCTCGATGGTGAAGTAAGACTAAACTCATGAGCTTATTATCCTAGGTCGGAACAAGTTGATAGGAGCTACTTTTTTCACCCCCATCCATGTCGCCACACGGGGGCGACATGGATGGGGGTGAAAAAAGGAAAGAGAGGGATGGGGTTTCTCTTGCTTTTGGCATAGCGGGCCCCGGCGGGAGGCCCGCACGACGGGCTATTAGCTCAGTGGTAGAGCGCGCCCCTGATAATTGCGTCGTTGTGCCTGGACTGTGAGGGCTCTCAGCCACATGGATAGTTTAATGTGCTCATCGGCGCCTGACCCTGAGATGTGGATCATCCAAGGCACATTAGCATGGCGTACTTCTCCTGTTTGAACCGGGGTTTGAAACCAAACTTATCCTCAGGAGGATAGATGGGGCGATTCAGGTGAGATCCAATGTAGATCCAACTTTCTCTTCACTCGTGGGATCCGGGCGATCCGGGGGGGACCACCACGGCTCCTCTCTTCTCGAGAATTCATACATCCCTTATCAGTATATGGACAGTTATCTCTCGAGCACAGGTTTAGGTTTGGCCTCAATGGAAAAAAACGGAGCACCTAACAACGTATCTTCACAGACCAAGAACTACGAGATCGCCCCTTTCATTCTGGGGTGACGGTGGGATCGTACCATTCGAGCCTTTTTTTCATGCTTTTCCCGGGGGTCTGGAGAAAATTGCAATCAATAGGATTTTACTAATCCTTCCTTCCCGAAAGGAAGAACGTGAAAAATTCTTTTTCCTTTCCACAGGGACCAGGAGATTGGATCTAGCCATAAGAAGAATAGAATGCTTGGCTGATAAATAACTCACTTCTTGGTCTTTGACCCCCTCAGTCACTACGAACGCCCCCGATCAGTGCAATGAGATGTGTCTATTTATCTATCTC----TTGACTCGAAAT----GGTGGGAGCAGGTTTGAAAAAGGATCTTAGAGTGTCTAGGGTTGTGCCAGGAGGGTCTCTTAATGCCTTCCTTTTTCTTCTCAT----CGGAGTTATTTCACAAAGACTTGCCATGGTAAAGAAGAAGGGGGAACAAGCACACTTGGAGAGCGCAGTACAACGGATAGTTGTATGCTGCGTTCGGGAAGGATGAATCGCTCCCGAAAAGGAATCTATTGATTCTCTCCCAATTGGTTGGACTGTAGGTGCGATGATTTACTTCACGGGCGAGGTCTCTGGTTCAAGTCCAGGATGGCCCAGCTGCGTCAAGGAAAAGAATAGAAAACTGACTTGACTCCTTCATGCATGCTCCACTCGGCTCGGGGGGATATAGCTCAGTTGGTAGAGCTCCGCTCTTGCAATTGGGTCGTTGCGATTACGGGTTGGATGTCTAATTGTCCAGGCGGTAATGATAGTATCTTGTACCTGAACCGGTGGCTCACTTTTTCTAAGTAATGGGAAAGAGGACCGAAACATGCCACTGAAAGACTCTACTGAGACAAAGACGGGCTGTCAAGAACGTAGAGGAGGTAGGATGGGCAGTTGGTCAGATCTAGTATGGATCGTACATGGACGGTAGTTGGAGTCGGTGGCTCTCCTAGGGTTTCCTCATTTGGG---ATCCTGGGGAAGAGGATCAAGCTGGCCCTTGCGAACAGCTTGATGCACTATCTCCCTTCAACCCTTTGAGCGAAATGTGGCAAAAGGAAAAAGAATCCATGGACCGACCCCATCGTCTCCACCCCGTAGGAACTACGAGATCACCCCAAGGACGCCTTCGGCATCCAGGGGTCGCGGACCGACCATAGAACCCTGTTCAAAAAGCGGAACGCATTAGCTATCCGCTCTCAGGTTGGACAGTAAGGGTCGGAGAAGGGCAATCACTCATTCTTAAAAACCAGTATTCTTAAGAGCAAAGAGTCGGGCGGAAAAAAAAGGGGGGCGGGGGAAGCTCTCCGTTCCCGGTTCTCCTGTAGCTGGATCCTCCGGAACCACAAGAATCCTTAGTTAGAATGGGATTCCAACTCAGCACCTTTTGAGATTTTGAGAAGAGTTGCTCTTTGGAGAGCACAGTACGATGAAAGTTGTGAGCTGTGTTCGGGGGGGAGTTATTGTCTATCGTTGGCCTCTATGGTAGAATCAGTCGGGGCCTGAGAGGCGGTGGTTTACCCTGTGGCGGATGTCAGCGGTTCGAGTCCGCTTATCTCCAACTCGTGAACTTAGTCGATACAAAGCTATATGATAGCACTTCCATTTTTCCGATTCGGCAGTTTGATCTATGCTATGATTTATCATTCATGGACGTTGATAAGATCCTTCCATCTAGCAGCACCTTAGGATGGCATAGCCTTAAAGTTAAGGGCGAGGTTCAAACGAAGAAAGGCTTATGGTGGATACCTAGGCACCCAGAGACGAGGAAGGGCGTAGTAAGCGACGAAATGCTTCGGGGAGTTGAAAATAAGCGTAGATCCGGGGATTCCCGATATAGGTCAACCTTTCGAACTGCTGCTGAATCCACGGGCAGGCAAGAGACAACCTGGTGAACTGAAACATCTTAGTAGCCAGAGGAAAAGAAAGCAAAAGCGATTCCCGTAGTAGCGGCGAGCGAAATGGGAGCAGCCTAAACCGTGAAAACGGGGTTGTGGGAGAGCTATACAAGTGTCGTGCTGCTAGGCGAAGCAGCAGAGAATGCTGCACCCTAGATGGCGAGAGTCCAGTAGCCGAAAGCATCACTAGCTTACGCTCTGACCCGAGTAGCATGGGGCACGTGGAATCCCGTGTGAATCAGCAAGGACCACCTTGCAAGGCTAAATACTCCTGGGTGACCGATAGTGAAGTAGTACCGTGAGGGAAGGGTGAAAAGAACCCCCATCGGGGAGTGAAATAGAACATGAAACCGTAAGCTCCCAAGCAGTGGGAGG--------AGGCTCGG-----GACTCTGACCGCGTGCCTGTTGAAGAATGAGCCGGCGACTCATAGGCAGTGGCTTGGTTAAGGGAAACCACCGGAGCCGTAGCGAAAGCGAGTCTTCACAGGGCAATTGTCACTGCTTATGGACCCGAACCTGGGTGATCTATCCATGACCAGGATGAAGCTTGGGTGAAACTAAGTGGAGGTCCGAACCGACTGATGTTGAAGAATCAGCGGATGAGTTGTGGTTAGGGGTGAAATGCCACTCGAACCCAGAGCTAGCTGGTTCTCCCCGAAATGCGTTGAGGCGCAGCAGTTGACTAGACATCTAGGGGTAAAGCACTGTTTCGGTGCGGGCCGCGAGAGCGGTACCAAATCGAGGCAAACTCTGAATACTAGATATGACCTCAAAATAACAAGGGTCAAGGTCGGCCAGTGAGACGATGGGGGATAAGCTTCATCGTCGAGAGGGAAACAGCCCGGATCACCAGCTAAGGCCCCTAAATGACCGCTCAGTGATAAAGGAGGTAGGGGTGCAGAGACAACCAGGAGGTTTGCCTAGAAGCAGCCACCCTTGAAAGAGTGCGTAATAGCTCACTGATCGAGCGCTCTTGCGCCGAAGATGAACGGGGCTAAGCGATCTGCCGAAGCTGTGGGATGTAAAAAAGAATCGGTAGGGGAGCGTTCCGCCTTAGAGGGAAGGACCCGCGCGAGCAGTGCTGGACGAAGCGGAAGCGAGAATGTCGGCTTGAGTAACGCAAACGTTGGTGAGAATCCAATGCCTCGAAAACCCAAGGGTTCCTCCGCAAGGTTCGTCCACGGAGGGTGAGTCAGGGCCTAAGATCAGGCCGAAGGGCGTAGTCGATGGACAACAGGTGAATATTCCTGTACTACCCTTTGTTGGTCCCGAGGGACGGAGGAGGCTAGGTTAGCCGAAAGATGGTTATCGGTTCAAGGACGCAAGGTGCCCCTGCTTTTTCAGGGTAATAAGGGGTAGAGAAAATGCCTCGAGCCAAAGTTCGAGTACCAGGCGCTACAGCGCTGAAGTAATCCATGCCATACTCCCAGGAAAAGCTCGAACGACCTTCAACAAATGGGTACCTGTACCCGAAACCGACACAGGTGGGTAGGTAGAGAATACCTAGAGGCGCGAGACAACTCTCTCTAAGGAACTCGGCAAAATAGCCCCGTAACTTCGGGAGAAGGGGTGCCTCCTCACAAAGGGGGTCGCAGTGACCAGGCCCGGGCGACTGTTTACCAAAAACACAGGTCTCCGCAAAGTCGTAAGACCATGTATGGGGGCTGACGCCTGCCCAGTGCCGGAAGGTCAAGGAAGTTGGTGACCTGATGACAGGGGAGCCGACGACCGAAGCCCCGGTGAACGGCGGCCGTAACTATAACGGTCCTAAGGTAGCGAAATTCCTTGTCGGGTAAGTTCCGACCCGCACGAAAGGCGTAACGATCTGGGCACTGTCTCGGAGAGAGACTCGGTGAAATAGACATGTCTGTGAAGATGCGGACTACCTGCACCTGGACAGAAAGACCCTATGAAGCTTCACTGTTTCCTGGGATTGGCTTTGGGCTTTTCCTGCGCAGCTTAGGTGGAGGGCAAAGAAGGCCTCCTTCTGGGGGGGCCAGAGCCATCAGTGAGATACCACTCTGGAAGAGCTAGAATTCTAACCTTGTGCCAGGACCTACGGGCCGAGGGACAGTCTCAGGTAGACAGTTTCTATGGGGCGTAGGCCTCCCAAAAGGTAACGGAGGCGTGCAAAGGTTTCCTCGGGCCAGACGGAGATTGGCCCTCGAGTGCAAAGGCAGAAGGGAGCTTGACTGCAAGACCCACCCGTCGAGCAGGGACGAAAGTCGGCCTTAGTGATCCGACGGTGCCGAGTGGAAGGGCCGTCGCTCAACGGATAAAAGTTACTCTAGGGATAACAGGCTGATCTTCCCCAAGAGCTCACATCGACGGGAAGGTTTGGCACCTCGATGTCGGCTCTTCGCCACCTGGGGCTGTAGTATGTTCCAAGGGTTGGGCTGTTCGCCCATTAAAGCGGTACGTGAGCTGGGTTCAGAACGTCGTGAGACAGTTCGGTCCATATCCGGTGTGGGCGTTAGAGCATTGAGAGGACCTTTCCCTAGTACGAGAGGACCGGGAAGGACGCACCTCTGGTGTGCCAGTTATCGTGCCCACGGTAAACGCTGGGTAGCCAAGTGCGGAGCGGATAACTGCTGAAAGCATCTAAGTAGTAAACCCACCCCAAGATGAGTGCTCTCCTATTCCGACTTCCCCAGAGCCTCCGGTAGCACAGCCGAGACAGCGATGGGTTCTCTGCCCCAGCGGGGATGGAGCGAAAGAAGTTTTGAGAATTCAAGAGAAGGTCACGGCGAGACGAGCCGTTTCTAATTAATGATAGGTGTCAAGTGGAAGTGCAGTGATGTATGCAGCTGAGGCATCCTAACAGACCGGTAGACTTGAACCTTGTTCCTACATGATCCGATCAATTCGATCAGGCACTAGTCATCCATTTTCATTGTTCAACTCTTTGACAACATGAAAAAACCAAAAACTCTGCCCCTCCTCTCTATCTATCCAAGGGATGGAAGGGCAGAGGCCTTTGGTGTCCCCTCCAGTCGAGAATTAGGGCCTCACAATGAATAGCCAATATATTTGCTTTTATCTCATGCCTTTCTTCGTTCATGGTTCGATATTCTGGTGTCCTAGGCGTAGAGGAACCACACCAATCCATCCCGAACTTGGTGGTTAAACTCTACTGCGGTGACGATACTGTAGGGGAGGTCCTGCGGAAAAATAGCTCGGCGCCAGGATGATAAAAAGCTTAACACCTCTCATTCTTATTACTTTTTCAATATTGAAAAAGTAATAAGAATGAAAAATGAAAAGGTCGTCTTATTCAAAACCCCAACCAATTATGAAATCCCCTATCTCCCACTTCACACCTCGGAACGCACCGTTCTTATAGA--GAGAGGCGCTTTCACATCTTCTTAGGCTGGGGAGAGGAAATGTTCCCATTTTTTAGGATACTCCGGGGAACAGATATCCAGTGGAGATGACGGGGTGGGGCCTGTAGCTCAGAGGATTAGAGCACGTGGCTACGAACCACGGTGTCGGGGGTTCGAATCCCTCCTCGCCCACAACCGGCCAAAAAAGGGAAGGATTTTTCCCTCTGGGGGTAGGAAAATCATGATCGGGCTAGCGGACCCAAAGCTATGGAACTTGTGAGTACTTTGTAGAAATGGAATGGCCTTACCTTACTGTTTTCTGTTTATTAAAAAAAAGATTCATAAATCGTGGATATTATTAAATAAATCCAGTATGTCCTAATCTTTTAATCCCCATTTTTTTTTGTTTTACGCTTCCTCAGCCAGGTTTGGGCAGAATAGCAGAGCAAGTAAAGTATTATTAGCATAG--CAAAAATGCGTTCCTCGTCATTAATATGTTTGCTAGTGGTAATTGTGGCTTCTCGGGAGAATTGATGAATGCATCAAAGATGCACTTGCTATTGCTAGTACCAGTACATCTAATAATTCTTAATTGTTTGGTTTAAATAGCCCCGGACTGTGGAACAAAGGAGTATCCCGAACCTACACCGAGGTATTGACGGCGATTCTCAAATATCGCAGAACAGAACAGAATGGGATACGATGAGATAGAATGCAATAGAAACAAAGACAAGGGAAAAACGAGTTATCTACTCTTCTTAACGGTCAAAGCGAACC----CATTCATTCCGAATTACAGATTTCGGAATCAATAAAATCTCCCCAAGTAGGATTCGAACCTACGACCAGTCAGTTAACAGCCGACCGCTCTACCACTGAGCTACTGAGGAACAACGGGAAATTCGAGCTCATAGAGTTCAATTCCCGTTCTCAACCCATGACCAATATGAGCTCGAAGTTTCCTTCGTAACTCGTAAAACTTCTTCACAGTGGCTCCGTTCCATGCCTCATTTCATAGGGAACCCAAAAGTGGCTCTATTTCATTATATTACATCCATATACTAATTCCATTCGTTTAATATCCCTATCTTTGGTGTCATTGAGATAAGAGATGTCG------TTTCTAGTCTATCTATTTCTATAAATGGAAAA-----------------TTCTGGAAAATGGAAAGTTGAAAAATCGTTATATAATAATCCAAAAATTGCAATAGAAAAAGAATCCAGAAATTGCAATAGAAAAGAAAAAGAGAGGTTTGAGATGATTTTTCAATCTTTTATACTGGATAATCTAGTATTCTTATGCATGAAGATAATTAATTCGATAGTTGTGGTCGGACTCTATTATGGATTTCTGACCACATTTTCCATAGGGCCCTCTTATCTCTTCCTTCTTCGAGCTAGGCTTGTGGAAGAAGGGACCGAGAAGAAAATATCAGCAACAACTGGGTTTATTACGGGACAGCTCATAATGTTCATATCGATCTATTATGCGCCTTTGCATTTAGCATTGGGTAGACCCCATATAATAACTGTCATAGCTCTACCCTATCTTTTATTTCAG---TTCTTCGGCAATAATCACAAAAACTTTTTGAATTATGGATACAAGAATCCAAATTCAATACGTAATTTTAGTATTCAAAGAATCTTCTTTCATAATCTTATTTTTCAGTTATTAAACCCCTTTTTTTTACCAAGTTCAATATTAATAAGATTAGTAAATATTTATTTGTTTCGATGCAACAATAAATTTATATTTTTAATAAGTAGTTTTATTGGTTGGATAATTGGTCACACTTTTTTTATGAAATGGATTGAATTTATATTAGTCCGCATACAGCAAACTAATTCGATTAAATCTAACGTACGTATTCAATCAAATAAATACATTATGTCAGAATTTAGAAATTCTATGTT----------GAAAATCTTTCTTGTTTTCTTATTTATTACTTGTTTATATTATTTAGGAAGAGTACCCCCCCCTTTTTTTAGTAAGAAATTGTCAGAAATTCAAGAAACCCATGAAATTTATAAAAAAGGAAAAAAAATAGATGTCGAAAAAAATTTGCAAAGAGTACAAACTAAACAAAAACAAAAAAGATCCAACAATAAAGAGGGTTTTCTTTCTCTTTTTTCGAAAAACGAAAATAATTTATACAAAATTGACGAGGAGAAATATAAATTAGGGTTTGTTAAAAAACCTCTCGTAAACATTCTTTTCAATTATAAACGATGGAATCGTCCATTT---------------CGATATATAAAAAATAATCGATTTGAAAATGTCGTAAAAAATGAAATTTCAGAATTTTTTTTTCATACATGTCAAAGTGATGGAAAAGAAAGAATATCTTTTATGTATCCACCAAATTTATCAACTTTTCATAAAATGA---TGGAAACCAAATTTTATCTCTTCACAAAAGATAAAATTTCCTATGATGAATTG---TCTAATTATTGGAGCTAT-----------ACTAATGAAGAAAAAAGAAACAAATTGAGCAATGAATTTGTAAATAGGGCAAAAGTAATGGATAAGGAATTAATTTCTCTGGATATATTAGAAAACCGAATTCGATTGTCTAATGATGAAACTAAAACAAAATATTTAACTAAAATATATGATCCTTTCCTGAACGGACGCTTTCGTGGACAAATCGAAAATGTTTTTTCAACCTCAATCCAATATGAAAAAAATGAAAAAAAAAATAC-------------CATTTTGATAAATAAAATTCATGGTATCCTTATTTCTAATAATACTTATAAAAAAAATAATAG------TAATTATCCAGAATTAGAGAAAAAAATAAATATATTTGATAGAAAATCTTTAGTAACTACATTTTTTTTTTTCAATCTAATCAGTAAATT-TTCAAAAAAATTAGTATCAAGCTTGAGTTTTGAAACACTTTCTTTATTTCCAGAACATGAACAAGTAAAAATAAATTATGAAGAAGAAAAAAAACAAATAATAAAAATATTATTTGATGCAATTAGAACTGATTTGAACGAAAAAACAATAGTAAATGGAAATAGAACAAAGTGTATTAGAATAAACGAAATCCGTAAAAAAGTTCCTCGATGGTCATACAAATTTATTGACGAATTGGAACAACTGGAGGGAAAA--------AATGAAGCAGAGAATTATCAAATTCGT------------------TCTAGAAAAGCCAAACGTGTAGTAATTTTGAC------------------------------------------TAATAAATCTAAATTTTTTAAGAAGTACGATACTTATAATCCTACAGGAGATACTGATAACGCTGAAAAAAAAAAAAATGAATTGGCTT--TAATACGTTATTCCCA-------------ACAATCGGATTTTCGGCGAGACATAATCAAAGGATCTATACGTGCTCAAAGGCGTAAAACAGTTACTTGGAAATTTTTTCAAAAAAGGGTGCATTCCCCCCTTTTTTTGGATAAAATTGAAAAACCTTTATTCTTTTCTTTTGATAGTTTCAAATCAATGAAAATATTTTTTATGTTCAAAATTTGGA-------TGCGAAAAAAGGAAGAATTTG-----------AAATTTCTAGTTATACAGAGGAAAGGGCAAAAGAAAGTTCGAAAAAAGAGGAGGA-------------------------AAAAAAAAAGGAAAATGAGGAAAGAAAACGTATAGAAATAGCAGAAGCCTGGGATAGCATTATATTTGCTCAAGTAATAAGAGGTATTTTATTAATAACCCAATCCATTCTTAGAAAATATATTCTATTACCTTCATTGATAATAACTAAAAATATTGCTCGTATACTATTTTTTCAATTTCCCGAATGGTCGGAAGATTTTAGGGATTGGAAGAGAGAAATGTATATTAAATGCACATATAATGGTGTTCAATTATCCGAAAGAGAATTTCCAAAAAAATGGCTAACAGATGGTATTCAGATAAAGATCTTATTTCCTTTTCGTCTCAAA--CCTTGGCACAAATCTAAGCTACGATCCAATGAAAAGAAAAAGGATCTAATGAAAAAAAAGAACTTTTGTTTTCTAACAGTTTGGGGGATGGAAGTCGACTTGCCCTTTTCTGGTTCTCCCCAAAAAAATAGATTTTCATCATTTTT-----------TGACCCCATTTTTAAAGAACTAAAAAAAAAAACGAAACAATTTCAATTTTTCACTTTTCGAGTTCTAAAAGTTTTAAGTGAAAAATTGAAATTGTTTCTAACTATCTTAATAGAAAAAGCAAAAAGGATTAGCAAAAGTATTATCGAAAGTATTCTTAAAAGTATTCTCAAAAGTATTCTAAGCCTAACGAAAATAAAACAATTTTTCAAATTGCTATTTATTAAA-------------------TTTAAATTCAAAAAGATAGATGAATTGAGCGA--------------------------AAATAAAAAAGATTCAACAATTTATAAGAATAATCCAATGATTTCTGAAACAACCATTTCAATTCAATCGATAAATTCAGTAAA--TTGTTCATTGAAAAAAAAAAAAATAAAGGATCTTAATGCTAAAAGAAAAGCAGTTATAAAAAAAATTGAAAAAATTAAAAA---GGGGCTTGTAATTTCAGAGACAAATATTCATTCAAACAAAACAA----------CTTATGAT--------------------------------------------------AGTAAAAGGGTAGAATTCGAAAAAAAAAAATTGCAGATATTACAAAGAAGAAGAAATGCTCGATTAACTCGT--------------------------------------------AAATCACATTCTTTTTTTAAATTTTTCATGAAAAGGATATACAGAGATAT--------ATTTCTATATATCAGTTGTATTCCGAGGATCAATATACAACTTTTTCTTGAATTAACAAAAAAATTTTTAAATAAATCCATTTACGATAATGAAGCAAATGCAGAAAGAATT---TATAAAACAAATCAAAGTATAATTCGCTTTATTTCAATTTTACACAAATAT---TTTCATAC---------TAGAAATCCGAATTCACATAATTCTTGTGACATCTCCTTTTTGTCACAAGCATATGTATTTTTTAATTTATTACACACCCGAATTATTAACATAAACA-TCTATAAGTTAAGATCTGTTTTTCAATATCATGGAATTTTTTTTTTTCTGAAAAATGAAATAAAGGATTCTTTTTTTGGAGCAC----AAGGAATATTTCATTATAAATTAAAACATAATAACCCTCTCAATTCTGTAAGAAATCAATGGACAAATTGGTTAAAGGATCATTATTAT---------CAATATGACTTATCTAAA----------AGTAGATGGTCCAG---------------ATTAGTACCACAAAAATGGAGAA------------ATAGAATAACTGAATATCGTATAGCTCAAAATAAAGATTTAACCAAATGCAATTCATATGAAAAAAG----CCAATTAATTCTTTA--------------------------------------------------CAAAGAACAACAAGTAAACGCA------TTAAAAAAAAAAATTAGAAAAC---------------AATATAGATACGATCTTTTATCCTATAATTTTATCAATTATGCAGATAAGAAAGACTCATATATTTATGGATATAGATCCCTATTTCAAGTAAAAAAAAACCAAGTGATTTCTTCTA---------------------ATTACAACACGTATAAAAAAGAATTATTTGATATCATAGATAATCTCTTTATCAAGAATTATATATCGGAAGATGCGATTCTAGATATGGAAAAAAATCTGTATAGAAAGTATTTTGATTGGATGGGAATCAATAGAGAAATACTAAATCGTTCCATATCGAATCCAGAATT------------TTGGTTCTTTTCAAAATTTGTGATATTTTATGACGCATATAGGGGTAACTCGCAGGTTATACCAATTAAATT----------ACTTTTTTTTTCTTCTAATGTAAATCAAAATGTTAGTGAAAATAAAAAGAACATTACTA--------------------------------------------------------------GAAAGAAAAAAAATGAATCTCTTGAATTGGAG------TTAGAGACTCGAAATCGGGCAAAAGCAGAATACCCTGATCAACGAAATCTTGAATCATCTATCTCAAACCAAGAAAAAGATATTGAAAACGATTATGTAGGATCAGACAGTGAAAAGAATAGTAAGGGTATAAAGAAAAAGAAAGACAAGAACAAGATGGAGGCAGAACTTAATTTCTTACTAAGAAATTTTTTGATTTT-----------ACATTTAAATTGGAATAATTTCTTAGGTCAAAGAATATTTAACAATGTCAAAGTATATTGTCTCCTGATTAGATTAAAAAATTTAAGAGAAATTACAATAGCC-----TCTATTCAAAGAGGAGAAC------------------TAGGTCTAGATATTA----------------TGATGATTCAAAATCAGAAGAATTTAATTCTTCTAGGCTTAAGGAAAAAGAAAAATAACAAATTTATGAAAAAAGAAATATTTG-----------------TTATCGAACCAGTTCGCCTGTCTAGAAAAAACAATAAACAATT---------------TTTTATGTATCAAACCATAGGTCTTTCATTAATTCAAAAGAATAAACGCAAAATTTATCACAAATACCCAGAAAAAATTCATGTTAATAAGAAAAATTTTTATAAATATATTACAAGAACAAGAGATCAAAAAATAACAGAAAAAAAAGAAAAAGATAATTCTGATTTACTTGTTCCTGAAAACATTTTATCCGCTAGACGTCGTAGAGAATTGAGAATTCTAATTTGTTTAAATCCAAATAATATAAATAGTATGCATAGAAACACAATATTTTATAATCCAAATAAAGTCCAAAATGGTTTTCCACTTTTGACTAAAAAAAGAAAATATTTTGAGAAAGATAAAAAAAAACTAATGAATTTCAAAATTTTTCTTTGGCCAAAATATCGATTAGAAGATTTAGCTTGTATAAATCGATATTGGTTTAATACCCATAATGGAAGCCGTTTCAGTATAGTAAGGATACATATGTATCCGCGAATGAAAATTCGTTAATCCAAATTTGTCTTCTATTTACCAT--ATTTATATGGTAAATAGAAGACAAATTAATA----TCTATATCTATCTATATAGATAGATATAGATACATAA------CATAAATAAAGACACGCATTATG-------GTATGGCATTGATACTAATTCACTGATATATACCTTAGATAAAAA---AAGAATCCACAAAATTA--TGTTTTTTTTAAGTATACCATTTTTTATGGTGAATCTATAAAAAAAGTCTCCTTTATATCTATTTAAATTGCATGGATTCCATTTTTTTTATTTATAAGAATTAATTCGATTGTAA----------AAAAATCAAGAATTCTTAAGTAAATTAAGTAAATTCAGATTTATATAAAAAATTCAAAATTAGTGTCATTACTATTACTGAT----CAATCAAAATATCTATCA-----AAAGTAAAAAGCG-------AAGAGAAGGGAAAAACTTTAATTTTTTTATGGTAAAAAATTCAATTATACCTGTTATTTCACAAGAAAAAAAAGAAAAAAACCCAGGATCGGTTGAATTTCAAATATTCAAATTTACCGATAGAATACGAAGACTTACTTCACATTTTGAATTGCACCGAAAAGACTATTTATCTCAAAGAGGTTTACGTAAAATTTTGGGAAAACGACAAAGATTGCTGTCTTATTTGTCAAAGAAAGATAGAATACGGTATAAAAAATTAATAAATCAGTTTGATATTCGAGAGTCACAAATTCGTTAAATTGAAGAGTAA-----------TTCTCAATTATTCGATTTATTAGATCTTGAATTTTGATGAACTTTTTTTTTTAAGCGATTCATAAAAAAATAAATCGAGGAAAAACCTATGAATATCTCAACTACAAGAAAGGACTTCATGATAGTCAATATGGGGCCTCACCACCCATCAATGCATGGTGTTCT-----------TAGACTTATTGTTA-------CTCTAGACGGTGAGGATGTTATTGATTGTGAACCTATATTGGGTTATTTACACAGAGGAATGGAAAAAATAGCGGAAAACCGAACAATTATACAATATT-TGCCTTATGTAACACGTTGGGACTATTTAGCTACTATGTTCACAGAAGCAATAACTGTAAATGGACCAGAACAGTTGGGAAATATTCAAGTACCTAAAAGAGCCAGTTATATCCGAGTA---------ATAATGTTGGAGTTAAGTCGTATAGCTTCTCACCTACTATGGCTAGGACCTTTTATGGCAGATATTGGTGCACAAAC---------CCCCTTCTTCTATATTTTCAGAGAAAGAGAATTAATATATGA----------TCTATTTGA-----AGCTGCGACGGGTATGAGAATGATGCATAATTT---TTTTCGTATCGGGGGGGTAGCGACTGATCTACCTTATGGTTGGGTAGA----------------------------------------------------TAAATGTTATGA---------TTTCTGCGATTATTTTTTAACAAGAATTGTTGAATATCAAA----AACTTATTACGCGAAATCCGATTTTTTTAGAACGGGTTGAGGGGGTAGGTGTAGTTGATATA--------------------------AAGGAAGTAATAAATTGGGGTTTATCAGGACCCATGCTTCGGGCTTCCGGAATACAATGGGATCTCCGTAAAGTGGATAATT----ATGAATGTTACGAAGAATTTGATTGGGAAGTTCAATGGCAAAAAGAAGGAGA---TTCCTTAGCTCGTTATTTAGTTCGAATTGGTGAAATGATGGAATCCATA-------------AAAATTATTCAACAGGCTTTGGAAGGAATTCCCGGCGGACCATA--------------TGAAAATTTAGAAATTCGCTG-----------------CTTTGATAGAGAAAAAGAGCC---------AGAATGGAATGAGTTTGAGTATCGATTTATTAGT---AAAAAACCGTCTCCGACTTTTGAATTGCCAAAACAAGAACTTTATGTAAGAATTGAAGCCCCCAAGGGAGAATTGGGAATTTT-------TCTAATAGGGGATCAAAATGGTTTTCCCTGGAGATGGAAAATTCGTCCGCCAGGTTTTATCAATTTGCAAATTCTTCCTCAATTAGTTA-AAAGAATGAAATTGGCCGATAT--------TATGACAATACTAGGTAGC-----------------ATAGATATTATTATGGGAGAAGTTGATCGTTGAAATGATAATTTATTTAACAGAGATACAA---------GATATCCATTTTTTTTTCAGATTGGAATCTTTTAAAGAGATATA--------------TGGAATTATATGGGTATTTGCCCCTAT------TTTGATTCTTATATTGGGAATTACGATAAGTGTACTAGCAATTGTATGGTTAGAAAGGGAAATATCCGCAGGGATACAACAACGTATTGGACCTGAATACACAGGTCCTTTTGGAGTTCTTCAAGCTCTAGCAGACGGAACAAAATTACTTTTCAAAGAGAATCTTATTCCATCTAGAGGAGATATTCGTTTAT--------TCAGTATAGG----ACCATCTATATCAGTCATATCGATTATAATAAGCTATTCAGTAATTCCTTTTGGCTATAACTTTGTTTTATCTGATCTGAATATTGGTGTTTTTTTATGGATTGCTAT---------------------------------TTCGAGTATTGCT-------CCCATTGGACTTCTTAT--------GTCAGGATATGGGTCAAATAATAAATATTCCTT--TTTGGGTGGTCTACGAGCAGCTGCTCAATCGATTAGTTATGAAATACCATTAACTCTATGTGTGTTATCAATATCTCT-----ACGTGCGATTCGTTGAGACAGAAATTT-------TTTGATACTATTTGCTATACCCCTCTCTTTATAGTACTTTGTAGTAAAGTAGGAAAATAAATTGAATATAT---------------ATCTATTGAATTTA--TTTTTTTTATTATTTTTCGCATTCGGATTGAAGAATTTAATCAGATAGTTATATGAGTGCAATAAAACAGCTTCTTTTGAATATAATTTATAGAATACTATATTACTTATAGTTAATAGAAAAGATGATGATTTTAAATTGCAGTAAAAATATTGAGTCTCATTTTCTATGTATAAGAATTAAGTG---AAAAAAATGAATTAA-------ATTATAGGTAGAAGTTGTTGTTTTTCCCAAGGTTGGTTGATTAG-----TCATCCTGTCTTGAAGCGGGCGTAAA----AGACCAACCCTTTTTAAATTAAATTTTCAATATCATTTGTATGAATTAGCATATATA----------------------TATTAACATAAATAACATAAATAAGGGATTAATAAAAAAT--GAATGGATGATTAGAAACACCAAAATACACAAAGGAT-------------------TAGTAACGTATATTTTTAAAAATATCCAAAAGAACATTTATA-------------------TTTATGTATAATAGAAAAAGAATACTAATTGGGGCTTTCCGTTGGTAGAAAAAATAAGGCAGT-----ACTCCCCAGAATTCCGATCCAGAGTATACTTCC--ATCCACCGATTAAATA----AATAACTATCAGAAACGAAATAATCCTTTAATTTTTGGAAGTCCC--CTTTTATTTTACTTACACAAAAAAGACTAGGATAAGAACGAAAAAAA--AAGTGATCCCCCTTTTCTTGTTTGTCTTATATCCATATTTATGGAGATAGAA-------------TTCATGTCATAATTTAAAAAATGAACATGTATAATTCTTTTTCGTAATCGAAAATGATGAGGGAGTTATTGATAATTTGAAAAGAGT--------ATTTTATGGAAGAATTAAGTTATTACTCAACAAATTTGAATTTGAATTTTTTAAAGGATGAGATCAATTCAGAAGTACTTTTTGTATTTTTTATTTATTTAAAGAAA---TGTTAAAATGTATTTTATTTTTTCTTTATTAAATGTATTTCTTTTAAAAT-------------------TTGTTTTTTTAGAA-----------------CAGACAGAATTCAATAGGTCTAATTCAGAACCGTCCGATAAAATAGAATATTATCTACCTTAGAGATGTATCAAGGGATAAATA-ATCGGACCG---------------GTCCTTAGATTTTTTTAAGGCTTTAAGGGAGCCGTATGAGGTGAAAATCTCATGTACGGTTCTGTAATAGAGATGGTAACAGTAATGTCATCACCGACTAGGATTATCTA------ACAGTTTA--AGTACAGTTGATATAGTTGATGCACAATCAAAATATGGTTTTTGGGGATGGAATTTGTGGCGTCAACCTATGGGTTTCATTGTTTTTCTAATCTCGTCCCTAGCAG-------------AATGTGAAAGATTACC-TTTTGATTTACCGGAAGCGGAAGAAGAAC--------TAGTAGCGGGTTATCAAACCGAATACTCGGGTATCAAATTTGGTTTATTTTATGTTGCTTCCTATTTAAACCTATTCATTTCTTCCTTATTTGTAACAGTTCTTTACTTTGGTGGTTCAAATATCTCTATTCCATACATATTCGTTTCTGACTTTTTTGAAATAAATCAAACATATGGAGTTTTTGTAACGATAATTGGTATCTTTATTACACTAGCTAAAACTTATTTATTCTTATTCCTTTCTATCGCAACAAGATGGACTTTGCCTAGGCTAAGAATA----------------GATCAATTATTAAATCTTGGGTGGAAATT--------------------------------------TCTTTTACC----CATTTCTCTCGGCAATCTATTATTAACAACTTCGTCTCAACTGTTTTCACTGTAAAAAAAA--GTGGACCTT-ATATATTCATAACTTGTGTCAAACAAGAGAA-AGAAAAA----AATATTCAGAGATATTCACGATATGTTCCTT--------ATGGTAAGTGGATT------------CATAAATTATAGTCAA-----CAAACAGTCCGAGCTGCAAGGTACATTGGTCAGGGTTTCACGATTACCCTATCTCACGCAAA---------------TAGGTTACCCGTAACTATTCAATATCCTTATGAAAAAATAATCTCA----TCAGAACGTTTCCGCGGTCGAATACATTTTGAATTTGATAAATGCATTGCTTGTGAAGTATGTGTTCGTGTATGTCCCATCGA--TCTACCTGTTGTTGATTGGAAACTAGAAACTGATATTCGAAAGAAACAGTTGCTTAATTATAGTATTGATTTCGGAATCTGTATATTTTGTGGTAACTGTATTGAATATTGTCCAACAAATTGTTTATCAATGACCGAAGAATATGAACTTTCAACTTATGATCGCCACGAATTAAATTATAATCAAATTGCTTTGGGCCGTTTACCAGTGTCAGTAATTGATGATTATACAATTAGAACAATTCAAATAAAATTCAATTAATTATTTATAAAATTATAAAATTCTTCTAAAAACGAAAATAATAGAATACTTATATAAAATA-----TAAAAAGAATAAAATACGGATATATATATATTCGT------TTATTTTGAAATTCTTCTTTCACTGAAAGAAAAGAATGAAATAACATTGATCCTATAACAACTGTACCTATAGCAACTCACACCTCTTATGTTAGGAGTTGGTGGAATTCAATGCGGAGATAATTTTAGTATTTAATAAGTTTTTTTCCTGGTCATATC-AATAAGGTCATGAAATTTCGATTTATTTATCTCTTATTTTA-----------------------------------------CATAGAATGGATTTGCCCGAACCGCTACATGATTTT---------CTTTTAGTCTTTCTTGGATCGGGTCTTATATTA-----------------GGAAGTCTGGGAGTAGTATTATTTACGAATCCCATTTTTTCTGCTTTTTCATTGGGCCTAGTTCTTGTTTGTATATCTTTATTCTATATTTTATCAAACTCCCATTTTGTAGCTGCATCACAACTACTTATTTATGTGGGCGCTATAAATGTTTTAATAATATTTGCTGTGATGTTTATGAATGGTTCGGAATATTACCAAGATTTTCGTCTTTGGACTGTTGGGGATGGAATTACTTTGATGGTTTGTACAAGTATCTTTGTTTCACTAATAACTACTATTCTAGATACATCATGGCACGGGATTATTTGGACTACAAGACCCAATCAGATTATAGAGCAAGATTTGATAAGTACTAGTCAACAAATTGGAATTCATTTAT------CAACAGAT--TTTTTTCTTCCATTTGAACTAATTTCAATAATCCTTTTAGTTGCTTTGATAGGTGCAATTGTCGTAGCTCGCCAATAAGAAATTTTTAGAACTAATAATATAAACCAAAACCAAAATTCAATTTTTTTTTTTTTTTAGATTTTATCACAT---TTATTTTGGTTGAATTCTATGTGAATGAAAACGAATATTTCTGTATAAAATC-TTTTTTTTATTGCGAATACTTTATTTTGTTGTAGACTTATAATATTAGTCAATCAAATCCGTTGAATTCTTCTTGTTCATATCGAAATGAATAAAAATTGATAAGGAGTTGGTCAATGATATTCGAGCATGCACTTGTTTTGAGTGCCTATTTATTTTCTATAGGTATATATGGGTTGATCACGAGCCGGAATATGGTTAGAGCCCTTATGTGTCTTGAACTTATACTGAATGCAGTTAATATAAATCTCGTAACCTTTTCTGATTTTTTTGATAGTCGACAATTAAAAGGAAATATTTTTTCAATTTTTGTTATAGCTATTGCAGCTGCTGAAGCAGCTATC-----------------GGACCGGCTATTGTTTCCTCAATTTATCGTAATAGAAAATCAACCCGTATCAAT-----CAATCAAATTTATTGAATAAATAATATTACCCATAAAAAAT-AAAAAAAGTATAATTTATATTTTGTGTGTACTATTAATGAATTCAAATTAGCATAAGCATATATGATATATAAATTAGAATCATGTTTGCGAAAACAAAGAT--------------AAGAAATC--------AAAGTATCTTGGTTCTATTCTCTTATTATTAATTAATCTATAA-------GTATATTTTGATTATCAAAATTTTTATAAATCATTGATTCATCTGGTATCTA-----ATATATATAAATTCGTTTACAAGTTTACTAGATTGAAAATGTTGAATTTTTGATGTTCAAGGATTACGATCCAATGTCACAT---TCAGTAAAAATTTATGATACATGTATAGGATGTACTCAATGTGTCCGAGCCTGCCCAACGGATGTATTAGAAATGATACCTTGGGACGGATGTAAAGCTAAACAAATAGCTTCTGCCCCAAGAACAGAGGACTGTGTTGGTTGTAAGAGGTGTGA-ATCCGCCTGTCCGACAGATTTCTTAAGTG--TTAGAGTTTATTTATGGCATGAAACAACTCGAAGCATGGGTCTAGCTTATTGATACGTTTCAAAAAGAACCACACACAAGTACGTTTTTTTACTGGTAAAAACCCGCGCTCAA------AATAAAAAAGGAAATCTTTTTTTATTTTGAGCGCGGGTTTTTCTAGTCTAAG----------TATATCTTATTTTTATCACGA----------------------ATTATTTTCCTTGGTTAACAACAGTTGTAATTTTGCCAATAGTCGGGGGTTCCTTAATTTTCTTATTTCCCCATAAAGGAAATAAGGTAATTAAATGGTATACTATTTGTATATGTTTAATTGATCTCCTTATAACATCCTATGTATTTTGTTATCATTTCGAACTGGATGATCCACTAA-----------------------------TCCAATTGA------CAGAAAATTATAAATGGATCAATTTTTTTGACTTTTA---------------CTGGAGCTTCGGAATAGATGGACTCTCTCTAGGACCCATTTTATTGACGGGATTTATCACTACGTTAGCTACGTTAGCG-GCTCAGCCGGTTACTAGAGAATCCAAATTATTCT----ATTTCCTGATGTT-AGCAATGT-------ATAGTGGTC----AAATAGGAACATTTTCTTCTCAAGACAT-----------------------------------------TTTACTTTTTTTCATCATGTGGGAATTCGAATTAATTCCCGT-TTATCTACTTTTATCTATGTGGGGTGGAAAAAAACGTTTGTATTC----------------------------------------AGCTACAAAGTTTATTTTGTACACTGCGGGAAGTTCTGTTTTTTTATTACTGGGAATTCTGGGT------ATGAGTTTCTATAGCTCTAATGAACCAACATTAAATTTC------GAATCATTAACTAATCAATCATATCCCGTGGCACTGGAAATAATATTCTATA----TCGGGTTTCTTATTGCTTTTGCTGT---------CAAATCACCAATTATACCCTTACATACATGGTTACCAGACACCCACGGAGAGGCACATTACAGCACTTGTATGCTTTTAGCCGGAATATTATTAAAAATGGGAGCA------------------TATGGGTTGGTTCGAATTAATATGGAATTCTTATCTCGCGCT----CATTCTATATTTTCTCCCTGGTTAATACTATTAGGTTCAATTCA------AATAATCTATGCAGCTTCAACATCTCTTGGTCAACGCAATTTAAAAAAAAGAATAGCTTATTCTTCAGT----------------------ATCTCATATGGGTTTCTTACTTTTAGGAATTG------------GTTCTATAAGCGATACAGGTCTCAACGGGGCTATTTTACAAATAATATCTCACGGATTTATTGGCGCTGCGCTTTTTTTCTTGGCGGGAACGAGTTATGATAGACTACGTCTTCTTTATCTCGACGAAATGGGTGGAATGGCTATCCCAATGCCAAAAATATTCACGGTTTTCACTATCTTATCGATGGCTTCTCTTGCATTGCCGGGCATGAGCGGTTTTGTTGCAGAATTGATAGTCTTATTGGGAATAATTACTAGCCAAAAATATCTTTTAATCAC-----------AAAAATACTAATAACTTTTGTAACAGCAATTGGAATGATATTAACTCCTATTTATTCATTATCTATGTTACGTCAAATGTTC------------------------------------------TATGGATACAAGCTTTTTAATACACCAAATTCTTATTTTTTTGATTCGG---GGCCACGAGAATTATTTATTTCAA-----------TTTCTATCCTTATACCCGTA----------ATAAGTATTGGCAT--TTATCCAGATTTTATTTTTTCATTTTCGGCTGACAAGGTTGAAGCTATTCTATCTAATTTTTTATAGATA-----------------------------------GTTTTCACGAATAAATAAAAACT----------------------------------AAAAAAAAAAAGAAATCCTATGCACAATACAAA------AACCTATATTTC-------------TTTTGTATTATATTAATT-----------------------------------CCATAAAAA------TGAATTTGAATTCTAATTGAATATGTT-TGTTGTTTTGAGAACCCCTTGAATCAAG--------------------------------TACTGTAGTAGTGATTCAAGGGGTTCTCA--ATCATTTTATTCGAAGTTTTCTTTGTTATTATAT-----ATATATTATGTTTTCGATATTTTTATTTGTGAAG---------------------------------TTCTTTACTTATTTTAATTCAATTAGGTG----------TAAATGAACCATAACTATGTAGTCCTATTCCTAAAAGATTTATACCTAAATAACATACCCAAATTATAAGAAAACCTATGGAGGCGACTATTGAAGAATTTAGATCTTCCAATTTTTTATTTTTTCTAGTATGTAAATAAATCGCGAATATAGTCCAAGTAATAAAAGCCCAAGTTTCCTTTGGATCCCAATTCCAATATGATCCCCATGCCTCATTAGCCCATACTGCTCCTGAAATAATACCTATCGTTAAAAAGATAAAACCT---AGACTAATAGTACGGTAACCCCAACGATCCAATTGTTGAAGAAATTGAGATCTATAATAATTTCT--------ATAAGACAAAAAAGAAGTTTTTTGTAAAACATTATTTTTATCAGTCATATTCATGTATTTGATTTC---------------------------------------------AGCAAAAGAAAATGATTCA----------------------TTTAAAAAATAGAAATTCT-------------------TGCTTTTACCAATAATTTGTATGAGTTCTTGAAATGTAATGACTAAAATAGCCACTGATAATAATGATCCGCATAA---AAGAGTTGCATAACCCAATATCATCATACTTACGTGCATCATTAACCAATGGGACTGTAAAGCAGGTACTAATATTAACGATT--------------------------------------------------------CATGCATTTTCGTTAAAAGCCCCGAAGTAGCAAAGCCTTGG---------------GTAAAAATAACACTTG--------------------------GTGTTATTATTGTATTTAAATAGTAGTTTTTAGATTTTTTGAAGTAAGGAACCATATAAAAAATGGAAAAAGTCCATGAAAGAAATATTAATGATTCATATAAATCACTAAACGGTAAATGGCCTGAAAAAACCCAACGAGTAACTAACAATCCTGTTATACAAAAAAAAGTTATTATCATGCCTTTTTTGGACGAATC------AGATAATCCTATGATTTCTTTGACAAATAATAAG------GTTATCAAATGAATTGAAATTAAAATAGATACGACCGAAAACGATATATGAGTTAATATATGTTCTAAACTTGCAAATACCATATATAATGA-AAAAAATCTAAATACTAGGAATAGAAATAAGAATGGAGTTCATTATAGGACCTATTTTTTAGAAGATAAGATGTCATGCCGCTACTCGGACTCGAACCGAGATGCTCTAGCACTGCTTCCTAAGAGCAGCGTGTCTACCAATTTCACCATAG------CGGCTTACTCGAAATCATAATAACAAATTTTTAGTCGATTGTCGAGATTCAAAGAATT-------AATTAAAATACAATATTTGTTTACTAAACATTAAATAAAAGAATTTTAAAAAAGTCCCTTAGAATCTATTAGAAATATATCTATATATCTATCTATATATCTATCTATATATAGATAGATATATAG------------------------ATATAATGTAAATATCCAAAATGAATAT-----TATACTATATTAGATTATATATGAAATTTATATTCGTATTTCTTTTTGTATTTAAAAATATTCGTTGAACCTAGTTAATTGAAATTAGTCT-------------AACGTTTGTATT-------------------TGTTACAAAAAAAGCTTTTTGAAT---TCCCCGTAAAAATAGATTGCGCTAATGAAAAAGCTTTCAATGTTGTAA-------AATATCCCTTCTTTT-----TCCATAAAG----TGTTCCGAATCCT-TTTTTTTGATATAGAAGTGCGCTTTTTTGGAACTGCCA--------------TATAATTAGTATAGCTTTTGATTGTTATAGAATTCGATGTGAAAGACATTTTTATGAAAATATATTTATCTTTAATTAGCCATATATTTTATCTATCTTAATTCCCAT-------------TTTTTACTATTTCAAGTAAAA----------------CATTGAAT-------------------ATTATAATACTTTTTCTAAAATTTTCCAAACATAGATATTGTTTATTGTAATAAAAAATACTAAATTAGTTAAAAAAACGAACTAATGTTTTTG----AAAAAAAA---------------AATATTGTACAAAGATAAAGATTCAGAATAATTAATAATAGATCATTCTATTTTAATTAATTCTATGTTTACTTTTTATTAACCGAACCCCTTCTTTACAAAAAAGATAAAATAAAAACCGACGAATAAGAAACAAAATTCATTAGAATCATAATTTTTTTGTTTATTGTATGGAATATACACATCAATATTCATGGATCATACCTTT----------TATTCCATTTCCAGTTCCTA---TGTTAATAGGAGTGGGACTTCTACTTTTTCCGACAGCAACCAAATATCTTCGCCGTATGTGGGCTTTTCCTAGTATTTTATTGTTAACTATAGTTATG--------------------------ATGTTTTCGCTTGATTTGT-------------------------------------------------CTATTCATCAAATCAATA-ATAGTTCTTTTTATCAATATGTATGGTCTT-GGACCATAAATAATGATCTTTCTTTAGAGTTTGGGTACTTGAT---CGATTCACTTACTTCTATTATGTCAATATTAATTACTACTGTTGGCATTCTGGTTCTTATTTATAGTGATAAT--TATATGTCTCATGATCAAGGATATTTGAGATTTTTTGCTTATCTGACTCTTTTTAATATTTCAATGTTGGGATTAGTTACTAGTTCGAATTTGATACAAATTTATGTTTTTTGGGAATTGGTTGGAATGTGTTCTTATTTATTAATAGGCTTTTGGTTCACACGTCCTATTGCGGCAAATGCTTGTCAAAAAGCATTTGTAACTAATCGTGTCGGGGATTTTGGTTTATT--------------ATTGGGAATTTTAGGTCTTTATTGGATAACGGGTAGTTTGGAATTTCGGGATTTGTTTCAAATAATAAATAACTTGATTTATAA-----AAATGAAGTTAATATTTTTTTTCTTACTTTGGTT----------GCCCTCTTGCTATTTTGTGGCTCAGTCGCTAAATCCGCCCAATTTCCTCTTCATGTATGGCTACCAGATGCTATGGAAGGGCCTACTCCAATTTCCGCCCTTATACATGCTGCTACTATGGTAGCCGCGGGAATTTTTCTTGTAGCTCGACTTCTTCCTC---------TTTTCATAGTTCTACCTGCAATAATGAACGGAATAGCTTTTATAGGTATAATAACGGTAGTATTAGGAGCTACCTTAGCTATTGCTCAACAAGA---------------TATTAAGAAAAATTTGG----CTTATTCCACAATGTCTCAATTGGGTTATATGATGTTAGCTCTCGGTATGGGATCTTATCGAGCCGCTTTATTTCATTTGATTACTCATGCTTATTCAAAAGCATTGTTGTTTTTAGGATCTGGATCCATTATTCATTCAATGGAAGCTCTTGTCGGATATTCTCCAGCTAAAAGTCAAAATATGGTTCTTATGGGCGGTTTAACAAAACATGTACCAATTACAAAAACTTCTTTTTTAGTGGGTACGCTTTCTCTTTGCGGTATTCCACCTTTTGCCTGTTTTTGGTCTA----AGGATGAGATTCTTAATGATAGTTGGTTGTATTCACCCATTTTTGCAATAA-TAGCTTGTTGTACAGCAGG--------------ATTAACTGCATTTTATATGTTTCGGATCTATTTACTTGTTTTTGAAGGATATTTAAACGTTCATTTTTTAAATTTC------AATGGAAAAAAAAATAGTTC--ATTCTATTCAATATCTTTATGGGGGAAGAAAGAAGTAAAACAGAAATTAAAAAACAAAAATTTTTTCTTAGCTT-----------TACTAAGAATGAAAAATAATGAAATGACTTCCTTTTTTATCCGGAAGATATATCCACATCGCATTAATCAAAATGTAAAAAACATAACTTGTCTTTTTTTTGATATTAATTATTTTGG------CACTAAAAAAACTGCTTGTTTATATCCAAATGAATCGGA---------------------CAATACTATGCGATT------TTCTATCCTTGTTTTAGTGCTCTTTACTTTATTCGTTGGG--------------------ACCATAGGAATTTCTTTCAGCTACAAAGGAATAGATTTTGATAT-----ATTATCAAAATGGTTAATTCCCTTTATAGACCTTTTACATAAAAATTCAAAAAATTTT--------------GTGGATTGGTATG------AATTTTTGACCAACGCAGCTTTTTCGGTGATTCTTACTTTTTTAGGAATATTTATAGCGTCTTTTTTTTACAAACCTGTTTATTCAGATTTACAAAATTTGAATTTATTAAATTTATTTGAAAAAAATGTTCTTAATA------------------------AAAAAGTTGCTGATTATTTTCAAAATGTCA---------TATATGATTGGTCGTATAATCGTGGTTATATAGATGTTTTTTATGA--------------------TATATCTTTAATTACGAGTGTAAGAAAATTAGTACAATTCAATTATTTTTTTGATAAAAAAA----------------------------------TAATTGATGCAATTCCGAATGGAATAGGTATTACAAGTTTTTTTA----TGGGAGAGGCCATCAAATATGTAGGAGGCGGGC----GAATTTCTTCATATATTTTATTGTATATATTCTATATAGTAATCT------TTATACTAATTTGGTATTTTTTATTTACTAA-------------------------------TATTTAAATCGAA-----ACAAATAAATATTTACTAATCTTATTAATATTGAACTTGGTAAAAAAAAGGGGTTTAATAACTGAAAAATAAGATTATGAAAGAAGATTCTTTGAATACTAAAATTACGTATTGAATTTGGATTCTTGTATCCATAATTCAAAAAGTTTTTGTGATTATTGCC---GAAGAACTGAAATAAAAGATAGGGTAGAGCTATGACAGTTATTATATGGGGTCTACCCAATGCTAAATGCAAAGGCGCATAATAGATCGATATGAACATTATGAGCTGTCCCGTAATAAACCCAGTTGTTGCTGATATTTTCTTCTCGGTCCCTTCTTCCACAAGCCTAGCTCGAAGAAGGAAGAGATAAGAGGGCCCTATGGAAAATGTGGTCAGAAATCCATAATAGAGTCCGACCACAACTATCGAATTAATTATCTTCATGCATAAGAATACTAGATTATCCAGTATAAAAGATTGAAAAATCATCTCAAACCTCTCTTTTTCTTTTCTATTGCAATTTCTGGATTCTTTTTCTATTGCAATTTTTGGATTATTATATAACGATTTTTC-----------------AACTTTCCATTTTCCAGAATTTTCCATTTATAGAAATAGATAGAC------TAGAAACGACATCTCTTATCTCAATGACACCAAAGATAGGGATATTAAACGAATGGAATTAGTATATGGATGTAATATAATGAAATAGAGCCACTTTTGGGTTCCCTATGAAATGAGGCATGGAACGGAGCCACTGTGAAGAAGTTTTACGAGTTACGAAGGAAACTTCGAGCTCATATTGGTCATGGGTTGAGAACGGGAATTGAACTCTATGAGCTCGAATTTCCCGTTGTTCCTCAGTAGCTCAGTGGTAGAGCGGTCGGCTGTTAACTGACTGGTCGTAGGTTCGAATCCTACTTGGGGAGATTTTATTGATTCCGAAATCTGTAATTCGGAATGAAT----GGGTTCGCTTTGACCGTTAAGAAGAGTAGATAACTCGTTTTTCCCTTGTCTTTGTTTCTATTGCATTCTATCTCATCGTATCCCATTCTGTTCTGTTCTGCGATATTTGAGAATCGCCGTCAATACCTCGGTGTAGGTTCGGGATACTCCTTTGTTCCACAGTCCGGGGCTATTTAAACCAAACAATTAAGAATTATTAGATGTACTGGTACTAGCAATAGCAAGTGCATCTTTGATGCATTCATCAATTCTCCCGAGAAGCCACAATTACCACTAGCAAACATATTAATGACGAGGAACGCATTTT--TGCTATGCTAATAATACTTTACTTGCTCTGCTATTCTGCCCAAACCTGGCTGAGGAAGCGTAAAACAAAAAAAAATGGGGATTAAAAGATTAGGACATACTGGATTTATTTAATAATATCCACGATTTATGAATCTTTTTTTTAATAAACAGAAAACAGTAAGGTAAGGCCATTCCATTTCTACAAAGTACTCACAAGTTCCATAGCTTTGGGTCCGCTAGCCCGATCATGATTTTCCTACCCCCAGAGGGAAAAATCCTTCCCTTTTTTGGCCGGTTGTGGGCGAGGAGGGATTCGAACCCCCGACACCGTGGTTCGTAGCCACGTGCTCTAATCCTCTGAGCTACAGGCCCCACCCCGTCATCTCCACTGGATATCTGTTCCCCGGAGTATCCTAAAAAATGGGAACATTTCCTCTCCCCAGCCTAAGAAGATGTGAAAGCGCCTCT--CTCTATAAGAACGGTGCGTTCCGAGGTGTGAAGTGGGAGATAGGGGATTTCATAATTGGTTGGGGTTTTGAATAAGACGACCTTTTCATTTTTCATTCTTATTACTTTTTCAATATTGAAAAAGTAATAAGAATGAGAGGTGTTAAGCTTTTTATCATCCTGGCGCCGAGCTATTTTTCCGCAGGACCTCCCCTACAGTATCGTCACCGCAGTAGAGTTTAACCACCAAGTTCGGGATGGATTGGTGTGGTTCCTCTACGCCTAGGACACCAGAATATCGAACCATGAACGAAGAAAGGCATGAGATAAAAGCAAATATATTGGCTATTCATTGTGAGGCCCTAATTCTCGACTGGAGGGGACACCAAAGGCCTCTGCCCTTCCATCCCTTGGATAGATAGAGAGGAGGGGCAGAGTTTTTGGTTTTTTCATGTTGTCAAAGAGTTGAACAATGAAAATGGATGACTAGTGCCTGATCGAATTGATCGGATCATGTAGGAACAAGGTTCAAGTCTACCGGTCTGTTAGGATGCCTCAGCTGCATACATCACTGCACTTCCACTTGACACCTATCATTAATTAGAAACGGCTCGTCTCGCCGTGACCTTCTCTTGAATTCTCAAAACTTCTTTCGCTCCATCCCCGCTGGGGCAGAGAACCCATCGCTGTCTCGGCTGTGCTACCGGAGGCTCTGGGGAAGTCGGAATAGGAGAGCACTCATCTTGGGGTGGGTTTACTACTTAGATGCTTTCAGCAGTTATCCGCTCCGCACTTGGCTACCCAGCGTTTACCGTGGGCACGATAACTGGCACACCAGAGGTGCGTCCTTCCCGGTCCTCTCGTACTAGGGAAAGGTCCTCTCAATGCTCTAACGCCCACACCGGATATGGACCGAACTGTCTCACGACGTTCTGAACCCAGCTCACGTACCGCTTTAATGGGCGAACAGCCCAACCCTTGGAACATACTACAGCCCCAGGTGGCGAAGAGCCGACATCGAGGTGCCAAACCTTCCCGTCGATGTGAGCTCTTGGGGAAGATCAGCCTGTTATCCCTAGAGTAACTTTTATCCGTTGAGCGACGGCCCTTCCACTCGGCACCGTCGGATCACTAAGGCCGACTTTCGTCCCTGCTCGACGGGTGGGTCTTGCAGTCAAGCTCCCTTCTGCCTTTGCACTCGAGGGCCAATCTCCGTCTGGCCCGAGGAAACCTTTGCACGCCTCCGTTACCTTTTGGGAGGCCTACGCCCCATAGAAACTGTCTACCTGAGACTGTCCCTCGGCCCGTAGGTCCTGGCACAAGGTTAGAATTCTAGCTCTTCCAGAGTGGTATCTCACTGATGGCTCTGGCCCCCCCAGAAGGAGGCCTTCTTTGCCCTCCACCTAAGCTGCGCAGGAAAAGCCCAAAGCCAATCCCAGGAAACAGTGAAGCTTCATAGGGTCTTTCTGTCCAGGTGCAGGTAGTCCGCATCTTCACAGACATGTCTATTTCACCGAGTCTCTCTCCGAGACAGTGCCCAGATCGTTACGCCTTTCGTGCGGGTCGGAACTTACCCGACAAGGAATTTCGCTACCTTAGGACCGTTAT-AGTTACGGCCGCCGTTCACCGGGGCTTCGGTCGTCGGCTCCCCTGTCATCAGGTCACCAACTTCCTTGACCTTCCGGCACTGGGCAGGCGTCAGCCCCCATACATGGTCTTACGACTTTGCGGAGACCTGTGTTTTTGGTAAACAGTCGCCCGGGCCTGGTCACTGCGACCCCCTTTGTGAGGAGGCACCCCTTCTCCCGAAGTTACGGGGCTATTTTGCCGAGTTCCTTAGAGAGAGTTGTCTCGCGCCTCTAGGTATTCTCTACCTACCCACCTGTGTCGGTTTCGGGTACAGGTACCCATTTGTTGAAGGTCGTTCGAGCTTTTCCTGGGAGTATGGCATGGATTACTTCAGCGCTGTAGCGCCTGGTACTCGAACTTTGGCTCGAGGCATTTTCTCTACCCCTTATTACCCTGAAAAAGCAGGGGCACCTTGCGTCCTTGAACCGATAACCATCTTTCGGCTAACCTAGCCTCCTCCGTCCCTCGGGACCAACAAAGGGTAGTACAGGAATATTCACCTGTTGTCCATCGACTACGCCCTTCGGCCTGATCTTAGGCCCTGACTCACCCTCCGTGGACGAACCTTGCGGAGGAACCCTTGGGTTTTCGAGGCATTGGATTCTCACCAACGTTTGCGTTACTCAAGCCGACATTCTCGCTTCCGCTTCGTCCAGCACTGCTCGCGCGGGTCCTTCCCTCTAAGGCGGAACGCTCCCCTACCGATTCTTTTTTACATCCCACAGCTTCGGCAGATCGCTTAGCCCCGTTCATCTTCGGCGCAAGAGCGCTCGATCAGTGAGCTATTACGCACTCTTTCAAGGGTGGCTGCTTCTAGGCAAACCTCCTGGTTGTCTCTGCACCCCTACCTCCTTTATCACTGAGCGGTCATTTAGGGGCCTTAGCTGGTGATCCGGGCTGTTTCCCTCTCGACGATGAAGCTTATCCCCCATCGTCTCACTGGCCGACCTTGACCCTTGTTATTTTGAGGTCATATCTAGTATTCAGAGTTTGCCTCGATTTGGTACCGCTCTCGCGGCCCGCACCGAAACAGTGCTTTACCCCTAGATGTCTAGTCAACTGCTGCGCCTCAACGCATTTCGGGGAGAACCAGCTAGCTCTGGGTTCGAGTGGCATTTCACCCCTAACCACAACTCATCCGCTGATTCTTCAACATCAGTCGGTTCGGACCTCCACTTAGTTTCACCCAAGCTTCATCCTGGTCATGGATAGATCACCCAGGTTCGGGTCCATAAGCAGTGACAATTGCCCTGTGAAGACTCGCTTTCGCTACGGCTCCGGTGGTTTCCCTTAACCAAGCCACTGCCTATGAGTCGCCGGCTCATTCTTCAACAGGCACGCGGTCAGAGTCCCGA-------------GCCTCCTCCCACTGCTTGGGAGCTTACGGTTTCATGTTCTATTTCACTCCCCGATGGGGGTTCTTTTCACCCTTCCCTCACGGTACTACTTCACTATCGGTCACCCAGGAGTATTTAGCCTTGCAAGGTGGTCCTTGCTGATTCACACGGGATTCCACGTGCCCCATGCTACTCGGGTCAGAGCGTAAGCTAGTGATGCTTTCGGCTACTGGACTCTCGCCATCTAGGGTGCAGCATTCTCTGCTGCTTCGCCTAGCAGCACGACACTTGTATAGCTCTCCCACAACCCCGTTTTCACGGTTTAGGCTGCTCCCATTTCGCTCGCCGCTACTACGGGAATCGCTTTTGCTTTCTTTTCCTCTGGCTACTAAGATGTTTCAGTTCACCAGGTTGTCTCTTGCCTGCCCGTGGATTCAGCAGCAGTTCGAAAGGTTGACCTATATCGGGAATCCCCGGATCTACGCTTATTTTCAACTCCCCGAAGCATTTCGTCGCTTACTACGCCCTTCCTCGTCTCTGGGTGCCTAGGTATCCACCATAAGCCTTTCTTCGTTTGAACCTCGCCCTTAACTTTAAGGCTATGCCATCCTAAGGTGCTGCTAGATGGAAGGATCTTATCAACGTCCATGAATGATAAATCATAGCATAGATCAAACTGCCGAATCGGAAAAATGGAAGTGCTATCATATAGCTTTGTATCGACTAAGTTCACGAGTTGGAGATAAGCGGACTCGAACCGCTGACATCCGCCACAGGGTAAACCACCGCCTCTCAGGCCCCGACTGATTCTACCATAGAGGCCAACGATAGACAATAACTCCCCCCCGAACACAGCTCACAACTTTCATCGTACTGTGCTCTCCAAAGAGCAACTCTTCTCAAAATCTCAAAAGGTGCTGAGTTGGAATCCCATTCTAACTAAGGATTCTTGTGGTTCCGGAGGATCCAGCTACAGGAGAACCGGGAACGGAGAGCTTCCCCCGCCCCCCTTTTTTTTCCGCCCGACTCTTTGCTCTTAAGAATACTGGTTTTTAAGAATGAGTGATTGCCCTTCTCCGACCCTTACTGTCCAACCTGAGAGCGGATAGCTAATGCGTTCCGCTTTTTGAACAGGGTTCTATGGTCGGTCCGCGACCCCTGGATGCCGAAGGCGTCCTTGGGGTGATCTCGTAGTTCCTACGGGGTGGAGACGATGGGGTCGGTCCATGGATTCTTTTTCCTTTTGCCACATTTCGCTCAAAGGGTTGAAGGGAGATAGTGCATCAAGCTGTTCGCAAGGGCCAGCTTGATCCTCTTCCCCAG---GATCCCAAATGAGGAAACCCTAGGAGAGCCACCGACTCCAACTACCGTCCATGTACGATCCATACTAGATCTGACCAACTGCCCATCCTACCTCCTCTACGTTCTTGACAGCCCGTCTTTGTCTCAGTAGAGTCTTTCAGTGGCATGTTTCGGTCCTCTTTCCCATTACTTAGAAAAAGTGAGCCACCGGTTCAGGTACAAGATACTATCATTACCGCCTGGACAATTAGACATCCAACCCGTAATCGCAACGACCCAATTGCAAGAGCGGAGCTCTACCAACTGAGCTATATCCCCCCGAGCCGAGTGGAGCATGCATGAAGGAGTCAAGTCAGTTTTCTATTCTTTTCCTTGACGCAGCTGGGCCATCCTGGACTTGAACCAGAGACCTCGCCCGTGAAGTAAATCATCGCACCTACAGTCCAACCAATTGGGAGAGAATCAATAGATTCCTTTTCGGGAGCGATTCATCCTTCCCGAACGCAGCATACAACTATCCGTTGTACTGCGCTCTCCAAGTGTGCTTGTTCCCCCTTCTTCTTTACCATGGCAAGTCTTTGTGAAATAAC----TCCGATGAGAAGAAAAAGGAAGGCATTAAGAGACCCTCCTGGCACAACCCTAGACACTCTAAGATCCTTTTTCAAACCTGCT----CCCACCATTTCGAGTCAA----GAGATAGATAAATAGACACATCTCATTGCACTGATCGGGGGCGTTCGTAGTGACTGAGGGGGTCAAAGACCAAGAAGTGAGTTATTTATCAGCCAAGCATTCTATTCTTCTTATGGCTAGATCCAATCTCCTGGTCCCTGTGGAAAGGAAAAAGAATTTTTCACGTTCTTCCTTTCGGGAAGGAAGGATTAGTAAAATCCTATTGATTGCAATTTTCTCCAGACCCCCGGGAAAAGCATGAAAAAAAGGCTCGAATGGTACGATCCCACCGTCACCCCAGAATGAAAGGGGCGATCTCGTAGTTCTTGGTCTGTGAAGATACGTTGTTAGGTGCTCCGTTTTTTTCCATTGAGGCCAAACCTAAACCTGTGCTCGAGAGATAACTGTCCATATACTGATAAGGGATGTATGAATTCTCGAGAAGAGAGGAGCCGTGGTGGTCCCCCCCGGATCGCCCGGATCCCACGAGTGAAGAGAAAGTTGGATCTACATTGGATCTCACCTGAATCGCCCCATCTATCCTCCTGAGGATAAGTTTGGTTTCAAACCCCGGTTCAAACAGGAGAAGTACGCCATGCTAATGTGCCTTGGATGATCCACATCTCAGGGTCAGGCGCCGATGAGCACATTAAACTATCCATGTGGCTGAGAGCCCTCACAGTCCAGGCACAACGACGCAATTATCAGGGGCGCGCTCTACCACTGAGCTAATAGCCCGTCGTGCGGGCCTCCCGCCGGGGCCCGCTATGCCAAAAGCAAGAGAAACCCCATCCCTCTCTTTCCTTTTTTCACCCCCATCCATGTCGCCCCCGTGTGGCGACATGGATGGGGGTGAAAAAAGTAGCTCCTATCAACTTGTTCCGACCTAGGATAATAAGCTCATGAGTTTAGTCTTACTTCACCATCGAGAAACGAAAGAAGACTTCCATCTCCAAATTTGACTCAGACATAACTCGCTTCTTTTTGGGTGTGAAGCAGTGTCAAACTAAACTACCCAACAAGCATTAGCTCTCCCTGAAAAGGAGGTGATCCAGCCGCACCTTCCAGTACGGCTACCTTGTTACGACTTCACTCCAGTCACTAGCCCTGCCTTCGGCATCCCCCTCCTTGCGGTTAAGGTAACGACTTCGGGCATGGCCAGCTCCCATAGTGTGACGGGCGGTGTGTACAAGGCCCGGGAACGAATTCACCGCCGTATGGCTGACCGGCGATTACTAGCGATTCCGGCTTCATGCAGGCGAGTTGCAGCCTACAATCCGAACTGAGGACGGGTTTTTGGAGTTAGCTCACCCTCGCGGGATCGCGATCCTTTGTCCCGTCCATTGTAGCACGTGTGTCGCCCAGGGCATAAGGGGCATGATGACTTGACGTCATCCTCACCTTCCTCCGGCTTATCACCGGCAGTCTGCTCAGGGTTCCAAACTAAATGTTGGCAACTAAACACGAGGGTTGCGCTCGTTGCGGGACTTAACCCAACACCTTACGGCACGAGCTGACGACAGCCATGCACCACCTGTGTCCGCGTTCCCGAAGGCACCCCTCTCTTTCAAGAGGATTCGCGGCATGTCAAGCCCTGGTAAGGTTCTTCGCTTTGCATCGAATTAAACCACATGCTCCACCGCTTGTGCGGGCCCCCGTCAATTCCTTTGAGTTTCATTCTTGCGAACGTACTCCCCAGGCGGGATACTTAACGCGTTAGCTACAGCATTGCACGGGTCGATACGCACAGCGCCTAGTATCCATCGTTTACGGCTAGGACTACTGGGGTATCTAATCCCATTCGCTCCCCTAGCTTTCGTCTCTCAGTGTCAGTGTCGGCCCAGCAGAGTGCTTTCGCCGTTGGTGTTCTTTCCGATCTCTACGCATTTCACCGCTCCACCGGAAATTCCCTCTGCCCCTACCGTACTCCAGCTTGGTAGTTTCCACCGCCTGTCCAGGGTTGAGCCCTGGGATTTGACGGCGAACTTAAAAAGCCACCTACAGACGCTTTACGCCCAATCATTCCGGATAACGCTTGCATCCTCTGTCTTACCGCGGCTGCTGGCACAGAGTTAGCCGATGCTTATTCCCCGGATACCGTCATTGCTTCTTCTCCGGGAAAAGAAGTTCATGACCCGTAGGCCTTCTACCTTCACGCGGCATTGCTCCGTCAGGCTTTCGCCCATTGCGGAAAATTCCCCACTGCTGCCTCCCGTAGGAGTCTGGGCCGTGTCTCAGTCCCAGTGTGGCTGATCATCCTCTCGGACCAGCTACTGATCATCGCCTTGGTAAGCTATTGCCTCACCAACTAGCTAATCAGACGCGAGCCCCTCCTCGGGCGGATTCCTCCTTTTGCTCCTCAGCCTACGGGGTATTAGCAGCCGTTTCCAGCTGTTGTTCCCCTCCCAAGGGTAGGTTCTTACGCGTTACTCACCCGTCCGCCACTGGAAACACCACTTCCCGTCCGACTTGCATGTGTAAGGCATGCCGCCAGCGTTCATCCTGAGCCAGGATCGAACTCTCCATGAGATTCCTAGTTGCATTACTTATAGCTTCCTTGTTCGTAGACAAAGCTGATTCGGAATTCTCTTCCATTCCAAGGCATAACTTGTATCCAGGCGCTTCATATTCGACTGGAGTTCGCTCCCAGAAATATAGCCCCCCCACCCCTCGTGTAATCCCACGAGCCTCTTATCCATTCTCAATTA------------------------TTATTCGATCACGGCATACAAATAGAAAAACTTACATTGGGTTTAGGGATAATCAGGCTCGAACTGATAACTTCCACCACGTCAAGGTGACACTCTACCGCTGAGTTATATC-----CCTTGCCTCCATCGAGAAATAGAACTGACTAATCCTAAGGCAAAGGGTCAAGAAACTCAACGCCACTATTCTTAAACAACTTCTTGGAGTTAGGCTTTCTTTTCACACTATTACGGATACGAAAATTATGGGAAAAATTGGATTCCATTGTCAACTGCTCCTATCGGAAATAGGATTGACCACGGATTCGAGCAATAGCACATGATTTCATAAAACCATATGATTTTCCCGATCTAAATAAAGCAGGTTTTCCATGAAGAAGATTTGGCTAAGCATGTTCTATTCGATACGGGTAGGAGAAGAACCCGACTCGATTTTATTAAAAAATAGAGAAATCAGAACCAAGTCAAGATGATACGGATCAACCCCTCCTCTTGCGTTCTTGCGCCAAAGATCTTACCATTTCCGAAGTAACTGGAGTTACATCTATTTTTCCATTTCAATTCAAGAGTTCTTATGTGTTTCCACGCCCCTTCGAGACCCCGAAAAAATGGACAAATTGCTTTTCTTAGGA----ACACATATTCGTTACCACAAAAAGGATAATGGTAACCCCACCATTAACTACTTCAATTTAATAGTAATAAAAATACATGCCCTACCAAGACAGAATTTGTAATTTGCTATACTCTTGCCTAGCAGGCAAAGATTTACCTCCGTGGAAAGGATGATTCATTCAGATCGACATGAGAGTCCAACCACATTGCATTGCCAGAACCCATGTTGTATATTTGAAAAAGGTTGACCTCCTTGCTTCTCTCATGTTACAATCCTCTTGCCGCTGAGCTCCCTTTCTCCTCGGTCCACAGAGACAAAATGTAAGACAGGTGCCAACAGTTCATCACGAAAGAAAGGACTAGCTGAGCCGAGATCACTAACTAAAACGAATTTAATACTAATCGAAAATACTAATAGAATAGAAATAGAACTGTCTTTTCATATAGATATCCCTTCAACACAACATAGGTCATCGAAAGGATCTCGAAGACCCACCAACGCACGAAAGCCGGGATCTTTCAGAAAATGGATTCCTATTCGAAGGGTGCATAACCGCATGGATAAGCTCACACTAACCCGTCAATTTGGGATCCAATTCGGTTCCTTAGGAGGTATCGGGAAGGAATTTTGGAATGTAATAATATCGATTCATACAGATACAGAAGAAAGGGTTCTCTATTGATTCAAACGCTCTACCTACGAGATAGGGATAGAGAAAGAGGAAAAAACCGAGGATTTCACATAGTACTTTTGGTCGAAAAATCGATCTGATTTTTTTCGTACTTTTCGCTCAATGATGAAATGGGTCAGATTCTACAGGACCAAACCTTGTGGGAGTTAAGGAATGATGGAAGAAAAGAAATAAAAAAAAGTAAATAAAAAT--------GCAGTAGAAGAGTCCTGATTCCAAACGAAAAAATTCAAACTTGATTGAAAAGGATCTTTCTGATTATTGAAGAATGGGACAAAAGGATTGATCGCGAAAAAGATTTCTTGTTCTTATTAG------AAGATCGTGATTGGATCCACATATGTTTGGTAAAAAGAAAG-AAAAATATTCTTCTTTGAGAATAATAAAAAAGGAAAGTGTTCAATTGGAACATGAAAACGTGACAGAATTGGTCCTAGTTACTCTTCGGAACGGAATAGAAGAAGGGGAGAGATTCTCGAACCGAACTAGGAAACGGATCCAATGACTTC-AAAAGAATTGAACGAGGAGCCATATGAAGTGAAAATCTCATGTACGGTTCTGTAGAGTGGCAGTAAGGGTGACTTATCTGTCAACTTTTCCACTATTACACCCAAAAAACCAAACTCTGCTTTACGTAAAGTTGCCAGAGTACGCTTAACCTCTGGATTTGAAATTACTGCTTATATACCCGGTATTGGCCATAATTTACAAGAACATTCTGTAGTCTTAGTAAGAGGGGGGAGGGTTAAAGATTTACCCGGTGTGAGATATCACATTGTTCGAGGAACCCTAGATGCTGTCGGAGTAAAGGATCGTCAACAAGGGCGTTCTAGTGCGTTGTAGATTCTTATCCAAGACTTGTATCATTTGAAAATGCCATGTGAATCGCTAGAAACATGTAAAGTGTGTGGCTAACCCAATAACGAAAGTTTCGTAAGGGAACTGGAGCAGGCTACCATGAGACAAAAGATTTTCTTTCTAAAGAAATTCGATTCGGAACTACGATATGTCCAAGGTCCAATATGGAAAGAATTTCAGAGGTTTTCCTTGACTTTGTCCGTGTCAACAAACAATTCGAAATGCCTCGACTTTTTTAGAATAGGTCCGAGTCAAATAGCAATGATTCGAAGCACTTTACACTATTTTGGAAACCCAAGGACTCAATCGTATGGATATGTAAAATACAGGATTTCCAATCCTAGCAGGAAAA--GGGGGGGAACGGATACTCAATTTCAAGTGAGTAAACAGAATTCCATACTAGATATCATAGATACATATAGAATTCTGTGGAAAGCCGTATTCGATGAAAGTCGTATGTACGGCTTGGAGGGAGATCTTTCATATCTTTCGAGATCCACCCTACAATATGGGGCCAAAAAGCCAAAATAAATGATTTTAGCCCTTATAAAAGTTATAAAAAAACGGATTCCTCCTTTCACGCTCATGTCACGGCGAGGTACTGCAGAAGAAAAAACCGCAAAATCCGATCCAATTTATCGTAATCGATTAGTTAACATGTTGGTTAACCGTATTCTGAAACACGGAAAAAAATCATTGGCTTATCAAATTATCTATCGAGCTATGAAAAAGATTCAACAAAAGACAGAAACAAATCCACTATCTGTTTTACGTCAAGCAATACGTGGAGTAACTCCCGATATAGCAGTAAAAGCAAGACGCGTAGGCGGATCAACTCATCAAGTTCCCGTTGAAATAGGATCCACACAAGGAAAAGCACTTGCCATTCGTTGGTTATTGGGGGCATCCCGAAAACGTCCGGGTCGAAATATGGCTTTCAAATTAAGTTCCGAATTAGTGGATGCTGCCAAAGGTAGTGGCGATGCCATACGCAAAAAGGAAGAGACTCATAGAATGGCAGAGGCAAATAGAGCTTTTGCACATTTTCGTTAATCCATGAACAGGATCTATATAGACACATAGACCCATGAATCCATACATCTCGATCGAAAAAGAATCGAAATTGATGAATATATCTCTCGAAACAAACGAAAAGGAAACGAAAAACAAAAACATAAATCATGGATCAATTAAGCCCTCTC-GGGACTTGCTTAAGAATGAGAAAGAGGAATCTTATGTAAATACCACAGAATAAGGTTTGGTCCTATTCATGGGGATTCTGTAAATATTCCATTCCAAAAAGA-GAAAAAATTCGAAACAATTGGGATTTTTTGGAGATTGGATGCAGTTACTAATTCATGATCTGGCATGTACAGAATGAAAACTTCATTCTCGATTCTACAAGAATTTTTATGAAAGCCTTTCATTTGCCTCTCTTCGATGGAAGTTTTATTTTCCCAGAATGTATCCTAATTTTTGGCCTAATTCTTCTTCTGATGATTGATTCAACCTCTGATCAAAAAGATATATCTTGGTTCTATTTTATCTCTTCAACAAGTTTAGTAATGAGCATAACGGCCCTATTGTTCCGATGGAGAGAAGAACCTATGATTAGCTTTTCGGGAAATTTCCAAACGAACAATTTCAACGAAATCTTTCAATTTCTTATTTTACTATGTTCAACTCTATGTATTCCTCTATCCGTAGAGTACATTGAATGTACAGAAATGGCTATAACAGAGTTTCTGTTATTCATATTAACAGCTACTCTAGGAGGAATGTTTTTATGCGGCGCTAACGATTTAATAACTATCTTTGTAGCTCTAGAATGTTTCAGTTTATGTTCCTATCTACTATCTGGATATACCAAGAAAGATGTACGGTCTAATGAGGCTACTACGAAATATTTACTCATGGGTGGGGCAAGCTCTTCTATTCTGGTTCATGGTTTCTCTTGGCTATATGGTTCATCCGGGGGAGAGATCGAGCTTCAAGAAATAGTGAACGGTCTTATCAATACACAAATGTATAACTCCCCAGGAATTTTAATTGCACTTTTATTCATCACTGTAGGAATTGGGTTCAAGCTTTCCCCAGCCCCTTCTCATCAATGGACTCCTGACGTATACGAAGGAGTGCGGTTCGTTCGATAAATTCCTATCTCTTTATCTATTTCTGAGATGTTTGGATTTTTCAAAACTCCATGGACATGCAGAAGAGAAATGCTATTCCCACTCGGACCAAGACATAACTTTACTTGTTCAAATAACAATTAAGGTGAAGCAGAGTCAGGAACAACGAATCCCTTTATGATAAACAGATTCA-TTTTGCAAGTTCGTTATTACGGGTAGTTCCTACAAAGGATCGGACTAATGACGTATACAATACTTGAATTCTCGATGTAGATGCTACATAGTTGGTTCTCATCCTTCAGAGACTACGAGTATAATAGGAGCATCCGTCAACAAAAGGATCACCCTAAGATGATCATCTCGTGGCTATTGAGAACGAATCAAATCAGATGGTTCTATTTCTTATTCTTAATGTTTTCGATCTCGGTTCCGTAGGAACAAGTCATAGAGATTGAGAAAAATAGATCATTCACAACCACTGATGAAGGATTCCTCGAAAAGTTAAGGATTAGTAATCCTTTTGAAAATTAAAAATAGAAAGGATTCGGTCTTATACATACGCGAGGAAAGTAATCAAAAAAGAAAGAAGAACTCATCCTCTTTCTTTTATCACTTAGGAGCCGTGCGAGATGAAAGTCTCATGCACGGTTTTGAATGAGAGAAAGAAGTGAGGAATCCTCTTTTCGACTCTGACTCTCCCACTCCAGTCGTTGCTTTTCTTTCTGTTACTTCGAAAGTAGCTGCTTCAGCTTCAGCCACTCGAATTTTCGATATCCCTTTTTATTTCTCATCAAACGAATGGCATCTTCTTCTGGAAATCCTAGCTATTCTTAGCATGATATTGGGGAATCTCATTGCTATTACCCAAACAAGCATGAAACGTATGCTTGCGTATTCGTCCATAGGTCAAATCGGATATGTAATTATTGGAATAATTGTTGGAGACTCAAATGGTGGATATGCAAGCATGATAACTTATATGCTGTTCTATATCTCGATGAATCTAGGAACTTTTGCTTGCATTGTATCATTTGGTCTACGTACCGGAACTGATAACATTCGAGATTATGCAGGATTATACACGAAAGATCCTTATTTGGCTCTCTCTTTAGCCCTATGTCTCTTATCCTTAGGAGGTCTTCCTCCACTATCAGGTTTTTTCGGAAAACTTCATTTATTCTGGTGTGGATGGCAGGCAGGCTTATATTTCTTAGTTTCAATAGGACTCCTTACGAGTGTTGTTTCTATCTACTATTATTTAAAAATAATCAAGTTATTAATGACTGGACGAAACCAAGAAATAACTCCTCACGTGCGAAATTATCGAAGGCCCCCTTTAAGATCAAACAATTCCATCGAATTAAGTATGATTGTATGTGTGATAGCATCTACTATACCAGGAATATCAATGAACCCTATTATTGAAATTGCTCAGGATACCCTTTTTTAGCTTCTAGAATCTATTTCTTAGTTCAACTCTTACCTTACTAACTGGAATCAAAGAATTAGTAGATCTGCTCCGCCCAAAATGGGAATGGGCTAGGGTTATGAACTTATAATCGAAAATCTGATGATCGAGTCAATTCCATGATTATAAGTTCATTCCATACCGGACCCGACCGAAATGGGGTTATATACATTCTCATTATAAGAAGGGGTCATTCGAGCGTATCTAAATAGATACTATGTTTACATATAGATCCCTGCGTTGTTCCATTCTATTTAGGATTAGGAATAGGCGTAATCGGACCTGTTTTTTACATATATCTCATTATTTAGGACCCTATTAAATTCACCTCTTTGGGCTTCTATTGAATCGAGAAATAGGTTTAATTAGTCCA---TTTTTTTTTTGATAGA------ATATCTATCTA----TATAGATATAGATAGATAATATATCCTCTGAATAATTCAAATCGAACCAATTGGATGTCCGACTCGGGCCTATATGACATGACCAATCAATAAAAAGACTCTAACACTCTACCTTTGTCATATATTCCATACATCACACTAGATAGATATCATATTCATGGAATACGATTCGCTTTCAAGATGCCTTGGTGGTGAAATGGTAGACACGCGAGACTCAAAATCTCGTGCTAAAGAGCGTGGAGGTTCGAGTCCTCTTCAAGGCATAATATTGAGATCTCTTATTGAATTGGAATAAGTTCGGCAGCGAATCACGAAATCTTGGTGATCTTCTCTATCGAATGAATGGGTAATCTGTTTTGAAATCGTCCGCCCTGC-----ACCCTCCCCGAGGAGTATATGCTTCAACAAAAATCACACAGGGGTAGATTTGATACAATCAAAACCTCTGGTAAAATACCCACCCGTAACCCAGCGGGCGGATAAAGTACATTAAATAGTCCGTTTTAGGAATTGGCGACTTACCCATTCAATGACTTTGGCACCGGACGTTCCCA-----------------------------------------------------------------------------------------------------------------------------------------------------------------------------------------------------------AACTGGAATGTGTATTATCGATATAGGGGATCTTTCAATTGAGAAGATCCATCGACCTGAGACGAAGAGAAAGAAAGGTCTATCTA---TTTTTTTTTTTTTTTTAGTTATTCAGTTAAACCAATGATTCGTTATTGGAGCAGATAGCAACAACCATCTCATCTGGGAAAAGCCATCTTTTTCTCAACAATGTCTTTGTCATTTGATCCAATAGCGCTTCGTTAGATAGGAACAGATTTGATAAATATTGATAACTCTCAGATAGAGTATTAGAACGGAAAAATCCATTAGATAATGAACTATTGATTCTAAGCCATCTCTGGCAATGAATCAACAATTCAAAATGCTTTTCTTGCGTATTCTTGATAAACCAGTGTTTATATATAGATGTAGGAAGATCTGTTTGGGAAGTAAGAAGTTCCCTTGACATCTCTTCATCTGTAAAGAATTGTCGATGTGAAAACACAGAGACAAAAGGCTGATCTTTGAATAGGAAAAAGAGTGGATCCGCGGGGTCCCAAATGAATTGGCTTATTCGAAAAAAGCCCTGTTCTTTGGAAGATCTATCTCGTGTCTGGTACTGCATGGTTCCACCCTGCAAGAACTCTGAATCATTCTCTTGAAGCTCATCCTCTTCATCATAAATGATCCGCTTGTCCCGAAATGACCTGGCCCAATAGGGAAATCCCAATTCATTGGGCCTTTCAATACAATAAAATAGAAAGCCCCAAGGGCTCCATATTCTAGGAGCCCAAACGATGTGATTGAAAAAATCCTCCTCTATCTGTTGTGGGTCGAGGACTCCCCCCCCTTCTTCAAACTCCGATTCATATTTTTCATAGAGAAATCTCTGATCAACGATAGAATAAGATCCATTTTGAATCATATTTAAGGGATTCCTTGGTTCGGACCGAAGAAGCAATGTCACTCGATCCTTATCAAACTGACTGCAATCTTTTTCTGTACGTGAGGATCCCACCAGAGCGCCTTCTACTTCTAATAGGCCATGAACTAGATCAGAATTATTCTCAACGAGTCCATAAGATGTGATCCCATTTTTTTCATCAGGTCCGGGTAGAGACCAAAGGTCTTGAGCGACCGATCCGGCAGAACAACTCAAAAGGTAAAGAAGTATCGTTAATTTCTTCATACTCGTTCCAAGTTCGAAGTACCATTTGTACAAATAAGAATCCCCCCCGTCACATGATTTCTTCTTCATATAGATAGATATAGGATCTATGGAGCAATTACTTAGAAGTACATTTTGTGAAACAGCCCTTCCTATCTGATAGAAAAGGATCCCATGATCCTGAACCGATCTTACCTGAGATCGGAAATCCCAAGTTTGTCTATGAAGAACAGATCTAATTATATTAGTGTCTATGATGGATTTTTTTTGTATAATACTAATCGATAGGGCCTCGTTGGTAAGTGCTACAAGATCTCGTACATTTGAACCCATCGTTGTGGACCCGAATCCATTAGTATGGGACATTTTCTTTTCCAAGTGAAATCCCCTAGTATATGAAAGAGTGAAAAAGTGTTTTCGTTGTTGTGAAATAAGAAGCCTTCGTATCTTAATGCATGTATTTAATTTATTCGGAGCTATTAGAGCCGGATCTACTTTTTGGGGAATATGAGTCGAAGCAATAACAAGAATATTTCTAGTAGAACATCTTTCACAATCCCTGGAGAGATAGTTCACTAAAAGACCGAGGGATAAGTAATTCGACTCATTCACATCCAGATCATGGATGTTTGGAATCCATATTATGCAAGGAGACATTGCTTTTGCTAATTCGAATTGAAAGGTGATATAAAATCGGTCTATTTCTGGCATCATATCCATAGTTAGCGTATTCATCATAGTTAGAAGCTCCAGCTCCATATCAAGGTCACGGTCGATATCGTCACTATCGTAACTATCAT------------------CAATATCGTCACTATCATCAATAAGAAAACCCTTAGGCTTGTTATCCAGGAACTTGTTCAGAAATACTGTAATGAAAGGAACATAGGAGTTTGTCGCTAGGTATTTGACCAAATAGGATCGTCCAGTTCCTATAGAACCTATCACTAAAATACCCCTACTAGGGGGAGGTAGGGCTAAGCGGAGCGAAAAGGGTTTTCCATGAGATGGGAAATGAAAACTATTAGCCCCCCGCAAGGTTTGTGAATAAGTAATTGTCTGATAATTAGCAAGGAATATACGTCTTTCTGCTAAACAGGATGTATTGAATTCATAAATCATTAGATACTTTTTATGAATGTCAACTAAATATCGTAAGTAAATTGCTCCCGGTTGTTCAATCATTTGATAACCAGAGTTATTCTTTGATAAATGATGACTATGAGTCAGACTCAATAGAATTTGATCAATCCTTTTTTCTGTCGTTAAGGTAGAAAACTGAACCAAGAATTCTCTTTCTTTATCATCAATCGAATTACTGTTCAAGACCCAGGATTCTATTTTATCATCAATCCAATCACCATTCACGTTTTTTATTTTTCTTATCAAGGAATAGATTGTTTTACTTGGATGACTTAGATGTCTCGTATTTCTCGAAAAAGCGATTCGATTGATGGGATTTGGTATAATACTTATGAGATCGATGAGATTCAAATATTTCTTCTTAGAACGTATTGATTTGACCCCATAAGTGGGACCACCACCCCATAGCATGTTGCCACCAAAAGCAAAACTCCGTATTTCTTCTAGAGAATCTCCTAATTGTTCCAGAGCAACTAGAAAGAGATTCTTTAACCAGAAAGAATTCAGTTCAGATGTAGGATACCTATCCAGAAGTTTTCGCAACTCAATCATGTATGATGGAATCATCAAAGATTTTACCTTTTCGAACTCTGTCTGTAACTCACTATAGACTCGAGAAACAAAGAGAAGATGTGTACGAACGAGATATCCAGCAACAAGGAGAAGGAAAAGGATTGAATAGAAGAACTCCTGAACATTTAGCGATCTCAGATGTGTCGATATTAATAGTAACTCATTATTTCGATGAATAATTTCTTCGGACAGAAGAAGATTATGTAAACAATTACCCGGAATCTCACTTATCAGATTCCATATCTCACTTATCAGATTCCATTGTGGAAGACACAATGGAATCTGACGAATTCGCCATAATATATCTGACCCATGCATAATATCATGAAAAATGGATACAAATTTTTGGCTGCTACTTAGTATCGGCAATAGGTCTGAAAAAGTATCTAAAAATATGAAATTTAGATATTTGTACCCTGTCGAGGTAAGGAACCATGGTATATATGTTTGGAATAGATTCCATTTTGAGAGAGTTGAAAAAACACTATCTTGTTGAAAGGTTCTATACATCTGCCCTTTCTCAAGGCATTTTTTTAGACAAGGACTCCGTTTTTTCCTTTTTTCGGATGGTAAATATTTCTCAGAACATGGAGTGTGAATCAAACCCATGTTTGAATTGAAATTGAGATACTGATGCAAGTTCTTCCCTTCTGAATCAGGTATATTCATATCTGAAAGAGGTTGACAATAAGTTTTTTCAAAATGGACTATTTGTCCCTCTGTTAGAGGTGTTCCAGAAATGTCTGCGATCGAGTAAATAGCTCCACGAACGAATAGATCGTATCGAATTGGAAAATGGAAAGATTTGTACAAGTTATACCCTTCGTCGCCACTTTGTGGAAAATCGTTAGGTATCAATATGTTAGATACCTGTGACTCGATTGGTGAAATAGTATCTCTCTTCAAAAAAGCATGTTTTTTTTGACCATCGCAAAAAGAAAAGATTTTGTTGCGAATGAACAAGATATTGAGGAATTGTCCATACGTAAAATCATAATTATTGATACAGGCCTTTTCCACATAAAAAGGGAATCTTTTGTTACAATAGAAGCAGAAGTGATATTGATTATTCAAGAATCGAAGTCGATTTGCTTTATAAAAAGAGTATATCAATGAACTTCTATGAAATGGTTTCACGGGATTCAGCCAATTGTCTGGATCGTGGGATATCATTGAGAAATAGGAATCTGTGTTATCAAAAGATTTCCTGCGATTCTTTCTAGTATGGAATGAGTCAATCATCCACTTTGGTATCTTATTGAACAAAAATGGTGATATTGTTCCTCCATTGATCAAGAATTTCGATTTTTGGGAAGTATCTTGGTCATCCAATAATAAGGGTTTCCATTTTTTCAAATGAAAGATTTGAAGACCTATTGATTCTAATAACTGATTACAGAGTGGATTATTCGGACCTTTCAATTCATAGATGTGGATCTCGGACCTATGAATGGGGATACCCCCAAAACTCACAAAGAAAAAAGAAGGAAGTGAGTTAGACAAAAAGAGAAGAAACTTGGGCAAAAAAAGAAGTAACTTGGACAAAAAGAAACAAAGTGACTTAGACAAATCTTTTTTGTCGATAACTTCAGACCAATCAATCGAATATTGATTAATATGGAATCGATCGAACACTACTTGAAAACGGCTATTCTGCTCAGAAATGAAATAGTCCAAATGTTCCTGGAAATTCTTGCTCCCATTGGACCATTTGTATCTATATGCATTAGGATCCCGATTCATGGATCTCTCCGTTCGAGAAATAAAAATAAGAGGATCGAACCATTTCTTCTGACTCTTTTTCAAATTGGATAAATGTTGGTTGATCGTGTATTTCATTATAGTTCGATGATTCAGAGTATCATTTCCTATTTGATACCTTTGAATTCCATATTCGAAGTTGCAATTGAATCGATTCAATACATTTCTTATGTAACCATGGGTGCTATATTGGATTTGAATCAGATTTCGGATCAATCTATATTGATTGACTGCCTCCATTATGTTGTTGCTAGTAAATACAACTATTTTAGGTTTTGGATCTTCCAAATTATTCCCGCAAGAGGTCTGGACCCATTTTTTTATGATCCTTCGATAAAAAGATTCATTCTCTTCATAAAAAAGAGGAGGTAGAACCAATAAAGAGTGATTTTTCGATTCATCCCTGGAGTTGAATAACTCATTCAAGAAATGTTTTTGACCCAATCCGGAGGAATCAATAGAAAAAGCAAATCCCTTATGATACACCAGATCCGGCTCGGTTATTGATAGAGTGAATAGATCTGCCATTTCTTGAAATATCTCTTCTGATTCAAAATCGTGGTGTAACGTGTATCTCCCACTGTTCCGGTCATGGAATAGATGAAATAAACCCCAAAATGGATTTTTGTTCAAGAATGAAATCTTATTGGAACTGTCCAGTTCACCCTTTGGAACCATATCACATCCCGGATATGATGAAATAGGATGAATTGAGACGGTATTTTGTAAGTACATAATTATCTTGAATAAATTCACTATTTCTTTATTTTCCGATCGCCTGGAAAGAACAAGATGTTTCTTTTGTTCTTTCTTCAACAATTTCTGATCTCTAGTAGACCTCTCAGTAGGATTCGAACTCAGATGAAGTTCTGACCATCTGTCAGAGAAAAAAGAACGAGTAGCTCTTGCAGGATTCCCAAGAAATTCTTCGATTTCTTGCGGAAGCAGATGATTATTCATCTGCTTCTCACGTTCCATGAATAGTCGGCACATTGAGGAATATCCAGAAAGGATTTTAGGGAATCGCTCTGATTCTATCTCTGTTCGTTCCGTTTGAAGAAAGGAAGGATCCCAACAAAGAATCGATCTTTCTTTTAGTTGTTGAATCTCTCTTTGATTGATCAATGTGTGATATTTCGAATCCTCATTCCTAATGGAATCGAAATAATCCTTGGATTGATCAGAAGATCCTTTCAATTGGCTAGAACCCGTTACTTGAATGAAACTAGATCTCGTGGAATCATATTGAATATTTGATGATACATTCCGTACCTTGCTAAAAAACCGATCCTTGTTTACCAACCACACATTGTCTAACCAAATCCAATTCTCTCTCGACATGTTGTTCCTCAAAAAATCCGATTCGTGCGGACTCTTCCCCCAACTAACGAAGAGATCTTGACGGAATTGCCACATATGAAATTGAGCACAATTTTGCAAAGAAATAGCCCGCTTGTTTCTCAAGAAGAGATGGGAAACATGCTCAATATCATTTGATTGAATAATTGACCCAGTCCCTTGTTGTTTGAAAAAACCCTCCACTTCCTTTGGTATTTTTTCACGAAAAGCAAACATGAGATAATAAATCCAGTCTTTCACTAAGATTTCGAATAGCTGTCCCGAATTCAAGTTGATTATGTTTCGCCTCTTTCTCGGAGAAAGACGATCAAAAAATTCCCAATCATGGTCCTTACGGATCGGATCATCCATATAATATACAAAAAGGAACTCCAGATATTTGATATCTTTCTCTTTGAATGAGATCTCAATTCCAGCAATGGTTTCATTAGATATCTTACAACTAGAATCGCTCTTTTTTCCTATCCAGTTCCTCCACCACCGCGAACCCCAGTTAGATTCAGGCATGATATACTTTTTAGTTATTGGGAGAACCCGAGTACTCTCTTTCGGATCCAGGAAATAGCTCTCAGAGATCTTTTTTCCTTTTGGAAGATACAGGAGCGGAACAATCAACCTATTGATATTGGAAGACTCAGATGATTCTTCCAATGTATCATTTTTGGGTCCAATGGAATTCATAGGTATAGTAAGAAGCCTTGTCAAATAGGGATTTTTTCTTTCGACCATTTTTCGATTGTTAATACGATAGATAAGGACCGCTACTACAAAGAGTACTACATACTTGATCGTGAAATATCGATTGCTTGTTGAACCCTGTGAATTGCGTGAAAGTAGGATACTCCAAATTCGGGAGTCCAAGAGTTTTATAAAACTCTCTTGATGGAAAAAAATATGAATGAAAAATCCCGCTGAATTGAATTGGGTCCATGAATCTAAGAAATAGCGAGAATTCTTGATTTCTCTCAATATCTCTCTCAATTCGAAAATCCAGGATTTGAATTGATGTCCTTTCATCGAATCCTCCTAATTGCATTGATTTATCCGAAAGATTTCACTTCAATTGGAATTTGGTTATTCACCATGTACGAGGATTCCCGCTAAGCATCCATGGCTGAATGGTTAAAGCGCCCAACTCATAATTGGCGAATTCGTAGGTTCAATTCCTACTGGATGCACGCCAATGGGACCCTCCCTCCAATAAGTCTATCGGATTTTTGTTCAAGAATGAAATCTTATTGGAACTGTCCAGTTCACCCTTTGGAACCATATCACATCCCGGATATGATGAAATAGGATGAATTGAGACGGTATTTTGTAAGTACATAATTATCTTGAATAAATTCACTATTTCTTTATTTTCCGATCGCCTGGAAAGAACAAGATGTTTCTTTTGTTCTTTCTTCAACAATTTCTGATCTCTAGTAGACCTCTCAGTAGGATTCGAACTCAGATGAAGTTCTGACCATCTGTCAGAGAAAAAAGAACGAGTAGCTCTGTATCAATGGAATCTCATCATCCATACATAACGAATTGGTGTGGTATATTCAAATCATAACATATGAACAGTAAAAACTAGTATTTTAATTGAGACTAGAACTCATAGGGAAGAAAATAGATTTATGAATGGAATAAAATATGCAGTATTTACAGACAAAAGTATTCGGTTATTGGGGAAAAATCAATATACTTTTAATGTCGAATCGGGATCAACTAGGACAGAAATCAAGCATTGGGTCGAACTCTTCTTTGATGTCAAAGTAATAGCTATGAATAGTCATCGACTCCCGGTAAAGGGTAGAAGAGTACGACCTATTATGGGACATACAATGCATTACAGACGTATGATTATTACGCTTCAACCGGGTTATTCTATTCCACCTCTTAGAAAGAAAAAAACTTAAATCAAAATACTTAATAGCATGGCGATACATTTATACAAAACTTCTACCCCAAGCACACGCAATGGAGCCGTAGACAGTCAAGTAAAATCCAATCCACGAAATCATTTGATCTATGGACAGCATCGTTGTGGTAAAGGCCGTAATGCCAGAGGAATCATTACCGCAGGGCATAGAGGGGGAGGTCATAAGCGTCTATACCGTAAAATTGATTTTCGACGGAATGAAAAAAACATATATGGTAGAATCGTAACCATAGAATATGACCCTAATCGAAATGCATACATTTGTCTCATACACTATGGGGATGGTGAGAAAAAATATATTTTACACCCCAGAGGGGCTATAATTGGAGATACCATTGTTTCTGGTACAGAAGTTCCTATAAAAATGGGAAATGCCCTACCTTTGAGTGCGGTTTGAACTATTGATTTACGTAATTGGAAGTAACCAACTAGGTTTACGGCGAAACCTAGAAATCGATCACTGATCCAATTGGAGTACCTCTACAGGATAGACCTCAACAGAAAACTGAAGAGTAACGGCAGCAAGTGATTGAGTTCAGTAGTTCCTCATATAAAATTATTGACTCTCGAGATATAGTAATATGGAGAAGACAAAATTGTTTCAAGCACCGACAGAACCGGAAGCACCCTTT--------GTTTCAAAGTTTCAAAGAGGGGAGGACGGGTTATTCACATTTCATTTGATGGTCAGAGGCGAATTGAAAGCTAAGCTGTGGTAATTCTAAGGATTCCCCCCGGGAAAAATAGAGATGTCTCCTACGTTACCCGTACCATGTGGAAGTAGCGACGTAATTTCATAGAGTCATTCAGTCTGAATGCTACATGAAGAACATAAGCCAGATGAAGGAACGGGAAGACCTAGGATGTAGAAGATCATAACATGAGTGATTCGGCAGATTTGGATTCCTATATACCCACTCGTGCGGTACTTCATTGTATGATCTATATCTATATATCTATATCTATATATCTATCTATAGATATATAGATATATAAGATCCATCTGTATAGATATCATCATCTACATCCAGAAAGCCGTATGCTTTGTAAGAAGCTTGTACAGTTTGGGAAGAGGTTTTGATTGATCAAAAAGAAGAATCTACTTCAACCGATATGCCCTTAGGCACGGCAATACATAACATAGAAATCACACTCGGAAAGGGTGGACAATTAGCTAGAGCAGCAGGTGCTGTAGCGAAACTAATTGCAAAAGAGGGGAAATCGGCCACATTAAAATTACCTTCTGGGGAGGTCCGTTTGATATCCAAAAACTGCTCGGCAACAGTCGGACAAGTGGGAAATGTTGGAGTAAACCAGAAAAATTTAGGTAGAGCCGGATCTAAATGTTGGCTAGGTAAGCGTCCTGTAGTAAGAGGAGTAGTTATGAACCCCGTAGACCATCCGCATGGGGGTGGTGAAGGGAGGGCCCCAATTGGTAGAAAAAAACCCGCAACTCCTTGGGGTTTTCCTGCACTTGGAAGAAGAAGTAGAAAAAGGAAGAAATATAGTGATAATTTGATTCTTCGTCGTCGTACTAAATAGTAGAGA------------------------------------------------------------------AAATAGAAATTGTTTCTTCGTCTTTACAAGAAAAAGGAGTAATTAACTGTGACACGTTCACTAAAAAAAAATCCTTTTGTAGCGAATCATTTATTAAGAAAAATAAATAAACTTAA-------------------------------------------------------------------------------------------------------------------------------------------------------------------------------------------------------------------------------------------------------------------------------------------------------------------------------------------------------------------------------------------------------------------------------------------------------------------------------------------------------------------------------------------------------------------------------------------------------------------------------------------------------------------------------------------------------------------------------------------------------------------------------------------------------------------------------------------------
[truncated: 1,814,011 more chars]
